# Supplementary material for: Dynamic transcriptome analysis reveals the gene network of gonadal development from the early history life stages in dwarf surfclam Mulinia lateralis
Source: Biol Sex Differ. 2022 Dec 2;13:69. doi: 10.1186/s13293-022-00479-3 (PMC9716669; doi:10.1186/s13293-022-00479-3)
Supplement: Supplementary file 1 — Additional file 1: Table S1. Detailed information on WGCNA, differential expression analysis and gene annotation for the seven gonadal development-related modules. [file 13293_2022_479_MOESM1_ESM.xls]

## Sheet: Sheet1
	wgcna		ANOVA		Bulk-RNA-Seq																																								Annotation
geneID	moduleColor	connectivity...2.	Pvalue	fdr	35D_1	35D_2	35D_3	35D_4	35D_5	35D_6	40D_1	40D_2	40D_3	40D_4	40D_5	40D_6	45D_T1	45D_T2	45D_T3	50D_T1	50D_T2	50D_T3	55D_T1	55D_T2	55D_T3	60D_T1	60D_T2	60D_T3	60D_T4	60D_T5	45D_O1	45D_O2	45D_O3	50D_O1	50D_O2	50D_O3	55D_O1	55D_O2	55D_O3	60D_O1	60D_O2	60D_O3	60D_O4	60D_O5	swissprot
Mul0098000.1	M7/blue	327.415	1.05045e-06	1.37254e-05	3.97	14.65	14.21	17.46	8.17	10.97	7.23	7.44	10.22	7.84	8.18	9.77	7.28	6.81	11.46	11.38	9.33	10.62	3.2	3.35	1.87	1.46	1.66	1.29	2.16	4.25	8.63	3.34	8.83	5.31	5.23	5.4	4.31	5.44	2.68	1.36	1.57	2.06	2.19	1.81	Cubilin Precursor OS=Canis lupus familiaris (Dog) (Canis familiaris) Name=CUBN PE=1
Mul0134960.1	M7/blue	322.519	3.8737e-08	8.74158e-07	4.58	10.43	11.79	15.68	7.68	9.75	7.39	7.47	6.44	5.74	8.8	8.1	5.58	5.13	9.29	8.46	6.88	7.77	2.38	2.35	1.16	1.05	1.39	0.84	2.25	1.44	7.53	3.95	7.74	3.24	4.06	3.26	2.9	4.66	1.8	0.62	1.42	1.22	0.41	1.17	Probable G-protein coupled receptor 158 Precursor OS=Bos taurus (Bovine) Name=GPR158 PE=3
Mul0183180.1	M7/blue	320.396	1.44415e-07	2.63993e-06	61.29	107.92	123.52	128.68	81.15	92.83	68.67	63.28	97.83	83.61	126.08	90.26	66.6	61.91	120.63	90.93	65.82	75.9	25.07	35.35	21.27	10.34	6.03	12.22	11.93	17.62	82.41	35.83	113.16	53.33	54.35	58.91	60.96	59.7	19.67	9.36	24.03	6.44	11.71	5.79	N/A
Mul0168290.1	M7/blue	319.641	2.85677e-06	3.12634e-05	18.04	64.97	69.4	77.18	43.75	45.26	21.82	37.18	50.54	38.75	45.79	51.47	37.21	34.49	64.95	47.51	38.31	36.65	8.06	21	10.23	3.93	4.09	4.92	4.52	9.39	39.88	25.44	51.25	27.9	19.34	27.99	33.71	36.34	15.22	6.06	13.64	7.54	7.45	8.51	Follistatin-related protein 1 Follistatin-like protein 1 Precursor OS=Homo sapiens (Human) Name=FSTL1 Synonyms=FRP PE=1
Mul0187710.1	M7/blue	318.457	2.53144e-07	4.23231e-06	34.22	82.75	67.42	68.66	54.5	63.96	40.82	40.85	46.98	45.23	54.43	60.57	38.83	46.29	59.58	50.92	86.26	45.37	19.48	32.03	10.6	8.2	11.91	10.35	13.97	16.93	52.78	24.07	70.15	38.26	39.15	35.79	27.85	29.58	19.91	12.38	16.22	13.18	12.64	9.91	Protein bicaudal D homolog 2 Short=Bic-D 2 OS=Mus musculus (Mouse) Name=Bicd2 Synonyms=Kiaa0699 PE=1
Mul0102080.1	M7/blue	315.702	3.13322e-07	5.05753e-06	8.62	33.06	33.2	39.29	18.34	36.23	12.91	19.14	14.67	13.56	13.35	14.21	15.93	11.87	20.1	16.97	30.73	17.55	6.06	8.83	3.64	1.7	1.64	2.2	2.46	3.43	13.06	7.43	15.27	10.36	12.86	6.49	6.1	7.78	4.41	1.76	2.38	2.15	1.49	1.49	5-hydroxytryptamine receptor 1 Short=5-HT receptor 5HT-dro Serotonin receptor 1 OS=Drosophila melanogaster (Fruit fly) Name=5-HT7 Synonyms=5HT-R1 ORFNames=CG12073 PE=2
Mul0137400.1	M7/blue	314.201	2.24113e-07	3.82228e-06	16.03	65.99	61.59	73.25	34.94	60.68	38.73	26.66	54.35	31.21	44.85	35.03	54.14	33.55	42.86	35.11	27.7	28.89	12.07	17.92	5.6	4.02	2.36	2.54	3.55	9.12	41.34	34.85	45.28	20.15	36.25	19.64	17.04	23.63	8.62	3.46	8.88	4.68	4.77	2	Serine/threonine-protein kinase SBK1 EC=2.7.11.1 Brain-specific protein kinase BSK146 SH3-binding kinase 1 OS=Danio rerio (Zebrafish) (Brachydanio rerio) Name=sbk1 Synonyms=bsk146 PE=1
Mul0067220.1	M7/blue	314.093	1.51933e-06	1.84812e-05	16.47	57.01	59.13	60.93	39.21	48.2	12.1	21.01	41.74	34.81	39.92	33.41	24.77	28.19	47.42	42.52	26.38	37.38	9.96	9.95	5.55	2.33	1.48	2.34	3.62	5.98	26.59	8.27	43.86	17.27	17.91	18.98	20.93	23.05	6.78	3.77	3.65	2.06	3.41	3.27	Guanine nucleotide-binding protein G(o) subunit alpha OS=Lymnaea stagnalis (Great pond snail) (Helix stagnalis) PE=2
Mul0227570.1	M7/blue	313.338	2.763e-06	3.04554e-05	19.78	65.36	59.61	55.6	48.65	39.66	29.32	36.86	49.44	31.8	47.14	33.64	41.15	40.63	34.06	44.94	48.5	33.99	20.04	18.31	11.71	9.36	9.92	9.08	14.75	19.48	39.05	23.17	52.68	26.85	32.96	28.65	21.72	25.12	15.65	13.95	19.72	15.72	17.63	12.28	Fermitin family homolog 2 Kindlin-2 Mitogen-inducible gene 2 protein Short=MIG-2 Pleckstrin homology domain-containing family C member 1 Short=PH domain-containing family C member 1 OS=Homo sapiens (Human) Name=FERMT2 Synonyms=KIND2, MIG2, PLEKHC1 PE=1
Mul0120600.1	M7/blue	311.955	8.97798e-09	2.55454e-07	9.46	24.34	23.82	24.7	16.62	17.17	14.54	11.98	13.62	12.72	16.18	9.46	10.63	8.93	18.49	17.01	13.13	8.99	4.04	4.93	5.38	1.1	1.16	0.91	0.91	4.62	15.79	11.69	18.65	7.9	7.15	8.99	7	7.78	2.6	1.04	2.6	1.76	1.7	1.68	Low-density lipoprotein receptor-related protein 5 Short=LRP-5 Low-density lipoprotein receptor-related protein 7 Short=LRP-7 Lr3 Precursor OS=Mus musculus (Mouse) Name=Lrp5 Synonyms=Lrp7 PE=1
Mul0208090.1	M7/blue	308.611	9.81111e-06	8.62e-05	12	55.49	46.82	68.39	28.19	42.75	23.79	8.61	39.64	35.51	36.8	32.84	17.15	19.8	36.58	31.84	41.53	23.26	8.3	8.35	4.7	2.2	1.81	2.29	1.98	5.65	25.04	12.37	31.23	20.69	14.62	22.56	10.89	15.14	5.52	2.09	4.79	5.04	2.67	2.8	N/A
Mul0134780.1	M7/blue	307.056	9.50748e-08	1.86286e-06	15.87	67.7	60.7	59.28	67.7	43.69	52.33	46.5	57.67	41.3	64.5	40.42	42.08	34.93	53.29	44.32	40.86	42.99	9.17	30.12	3.99	3.46	3.34	4.98	3.06	10.36	36.12	27.69	55.04	31.65	23.29	22.4	26.54	23.72	6.36	4.08	13.52	9.7	6.09	2.32	Magnesium-dependent phosphatase 1 Short=MDP-1 EC=3.1.3.- EC=3.1.3.48 OS=Homo sapiens (Human) Name=MDP1 PE=1
Mul0168500.1	M7/blue	306.006	6.67589e-06	6.30042e-05	8.87	40.91	41.58	40.03	15.56	32.47	7.96	14.88	26.23	23.29	23.81	20.94	28.61	13.47	33.98	23.54	24.09	17.67	6.3	7.32	1.61	1.67	1.78	2.52	2.09	3.54	20.63	6.73	22.92	10.6	11.1	8.25	9.48	12.75	5.72	2.17	2.15	1.53	1.01	1.7	Transcriptional repressor scratch 1 Scratch homolog 1 zinc finger protein Short=SCRT Short=Scratch 1 Short=hScrt OS=Homo sapiens (Human) Name=SCRT1 PE=1
Mul0020520.1	M7/blue	304.751	1.30903e-05	0.00010991	24.94	254.07	184.95	281.85	104.77	211.01	85.18	85.95	175.2	133.58	79.64	83.42	109.81	71.36	132.78	97.12	84.2	105.08	26.18	32.66	10.47	7.49	11.24	10.26	9.9	22.25	107.86	109.97	105.84	46.75	65.91	43.26	36.67	63.46	26.09	7.72	16.83	9.93	13.97	8.69	Sodium/calcium exchanger 3 Na(+)/Ca(2+)-exchange protein 3 Solute carrier family 8 member 3 Precursor OS=Rattus norvegicus (Rat) Name=Slc8a3 Synonyms=Ncx3 {ECO:0000303|PubMed:8798769} PE=1
Mul0242300.1	M7/blue	302.971	6.38603e-06	6.07947e-05	4.98	64.13	72.84	74.59	54.27	40.42	20.39	21.5	35.73	30.04	15.84	26.21	14.09	12.91	37.42	22.72	40.39	25.39	4.7	15.28	2.99	2.45	1.95	3.4	3.7	4.11	19.19	13.77	22.11	13.61	10.24	9.38	6.67	12.04	6.08	0.87	2.42	1.39	5.21	1.05	N/A
Mul0229620.1	M7/blue	301.358	6.85488e-07	9.65034e-06	46.25	119.66	115.17	176.52	85.27	116.92	73.63	65.58	93.31	67.6	63.72	88.75	93.79	47.55	94.13	79.35	128.64	70.23	43.74	28.89	20.37	6.07	9.24	9.94	11.02	16.56	95.43	51.59	118.88	46.53	64.68	33.92	43.54	49.48	43.83	14	13.53	10.76	13.94	13.6	Basement membrane-specific heparan sulfate proteoglycan core protein Short=HSPG Perlecan Short=PLC Endorepellin LG3 peptide Precursor OS=Homo sapiens (Human) Name=HSPG2 PE=1
Mul0012980.1	M7/blue	299.343	2.36842e-07	4.00655e-06	8.39	22.28	21.18	21.88	13.6	16.82	10.49	12.43	16.12	10.41	15.8	16.99	9.31	11.77	15.17	16.27	16.66	14.83	5.48	6.62	3.12	1.86	2.6	2.74	2.78	4.96	10.73	4.63	14.62	7.8	10.32	7.68	9.11	9.87	5.13	3.67	5.87	5.87	4.71	3.66	Iporin Interacting protein of Rab1 RUN and SH3 domain-containing protein 2 OS=Mus musculus (Mouse) Name=Rusc2 Synonyms=Kiaa0375 PE=1
Mul0231800.1	M7/blue	297.216	5.03243e-06	4.98564e-05	766.08	1397.37	2008.63	2497.84	944.34	2716.19	1090.75	1326.03	1692.33	1342.5	1594.35	1112.04	1156.45	511.23	2381.85	965.77	888.11	1181.14	229.33	535.13	36.52	30.29	19.53	13.9	25.85	110.04	1175.11	924.38	1348.18	396.4	974.12	358.72	789.45	859.89	148.33	21.67	34.96	55.7	21.95	24.17	N/A
Mul0026740.1	M7/blue	296.158	8.1134e-07	1.10552e-05	6.84	27.52	27.06	36.76	23.15	25.04	10.69	9.47	15.89	18.42	17.6	11.58	13.07	16.96	20.3	15.2	15.32	15.87	4.06	4.88	2.56	2.59	1.78	1.56	1.84	5.15	11.41	6.7	20.08	7.41	6.68	8.28	8.29	12.3	2.96	3	3.85	4.24	3.39	3.12	RNA-binding protein Musashi homolog Rbp6 {ECO:0000250|UniProtKB:Q920Q6, ECO:0000303|PubMed:8417324} OS=Drosophila melanogaster (Fruit fly) Synonyms=RRM6 {ECO:0000303|PubMed:8417324} ORFNames=CG32169 PE=2
Mul0138510.1	M7/blue	296.1	5.0932e-05	0.00033379	68.14	395.01	359.26	464.34	202.08	187.59	163.36	286.92	387.62	203.29	200.68	217.65	314	86.91	224.47	161.38	194.57	186.69	80.55	59.01	23.71	17.79	13.41	16.44	17.07	59.61	336.36	135.26	439.05	102.43	148.99	70.88	108.89	119.54	79.8	15.23	26.51	23.42	22.04	18.45	Collagen alpha-2(IV) chain Precursor OS=Ascaris suum (Pig roundworm) (Ascaris lumbricoides) PE=2
Mul0145150.1	M7/blue	295.15	2.43916e-08	5.94983e-07	91.09	167.55	179.96	182.26	123.14	122.76	91.58	129.96	140.71	109.48	162.33	124.75	85.39	112.36	150.17	138.83	146.61	126.33	63.48	70.34	42.04	17.26	17.08	28.82	31.73	29.11	124.23	58.91	176.89	75.46	63.16	66.62	77.37	88.05	55.4	19.26	26.22	25.72	35.52	22.47	Guanine nucleotide-binding protein G(I)/G(S)/G(O) subunit gamma-7 Precursor OS=Homo sapiens (Human) Name=GNG7 Synonyms=GNGT7 PE=1
Mul0018840.1	M7/blue	294.487	1.34043e-06	1.6659e-05	23.89	84.68	64.44	99.31	51.63	76.94	58.09	46.95	74.02	44.1	57.13	53.23	81.39	35.89	59.3	52	74.59	52.4	28.96	18.5	8.75	10.67	7.29	9.24	13.06	21.33	74	49	90.51	35.06	54.13	26.51	28.3	31.04	19.5	8.14	16.51	15.33	12.45	11.98	Neurexin-3 Neurexin III-alpha Neurexin-3-alpha Precursor OS=Homo sapiens (Human) Name=NRXN3 Synonyms=C14orf60, KIAA0743 PE=1
Mul0016450.1	M7/blue	293.979	2.77982e-05	0.000203684	16.06	59.49	69.49	56.43	25.57	51.4	31.29	19.54	49.42	43.42	61.45	46.68	45.68	30.24	48.46	50.41	49.7	43.94	20.8	16.36	5.72	5.99	3.95	3.88	3.73	8.27	54.57	15.82	74.32	23.1	39.58	24.81	21.98	27.45	12.35	6.38	8.34	6.43	8.13	4.74	Junctophilin-1 Short=JP-1 Junctophilin type 1 Mitsugumin-72 Short=Mg72 OS=Oryctolagus cuniculus (Rabbit) Name=JPH1 Synonyms=JP1, MG72 PE=2
Mul0000320.1	M7/blue	293.861	9.91398e-05	0.00057693	11.11	47	43.22	41.31	17.47	40.95	21.87	19.44	79.91	32.47	60.27	35.89	39.22	22.73	42.13	29.8	39.62	33.47	12.16	15.39	3.2	1.89	2.74	2.79	5.99	6.19	41.81	22.18	50.66	24.16	26.3	16.57	13.88	17.43	9.88	4.88	2.88	5.91	3.53	3.12	Titin EC=2.7.11.1 Connectin OS=Mus musculus (Mouse) Name=Ttn {ECO:0000312|EMBL:CAM27059.1} PE=1
Mul0203080.1	M7/blue	292.518	0.000307711	0.00148978	165.55	620.63	588.56	561.77	307.37	422.51	240.8	364.09	633.32	408.2	521.31	370.9	696.36	304.53	472.53	506.63	347.47	436.72	224.58	228.49	133.22	127.25	134.34	130.31	136.26	136.74	645.73	243.63	921.17	250.11	291.19	237.91	256.93	295.6	176.84	151.58	167.48	124.55	161.15	129.92	Alpha-actinin {ECO:0000303|PubMed:24324688} F-actin cross-linking protein {ECO:0000305} OS=Dermatophagoides farinae (American house dust mite) PE=1
Mul0192030.1	M7/blue	292.132	6.8455e-08	1.41004e-06	112.19	317.85	260.19	252.19	183.54	205	119.56	152.22	268.17	201.22	229.93	165.38	292.27	170.86	212.62	191.76	168.33	192.87	84.07	80.76	54.75	54.41	46.89	40.12	48.86	77.3	260.4	156.18	307.21	116.39	104.48	83.37	101.02	124.08	52.24	22.57	35.68	23.2	27.01	21.43	Adenylate kinase isoenzyme 5 Short=AK 5 EC=2.7.4.3 EC=2.7.4.6 ATP-AMP transphosphorylase 5 OS=Homo sapiens (Human) Name=AK5 PE=1
Mul0241850.1	M7/blue	289.649	1.20855e-05	0.000102754	3.42	10.43	11.21	17.56	8.2	14.59	11.49	3.02	7.92	4.18	6.2	4.71	9.66	3.37	8.04	7.61	6.79	5.18	1.95	2.33	0.06	1.03	0.5	0.84	0.69	1.73	11.19	4.75	13.77	4.55	4.29	3.05	2.07	2.17	1.44	0.92	1.13	0.37	1.67	0.47	Acetylcholine receptor subunit alpha-like 1 Nicotinic acetylcholine receptor alpha 1 Precursor OS=Drosophila melanogaster (Fruit fly) ORFNames=CG5610 PE=2
Mul0047660.1	M7/blue	287.739	1.2537e-07	2.34608e-06	30.79	99.52	84.15	86.35	50.25	76.08	52.76	48.99	68.61	66.09	55.25	56.59	81.29	53.98	87.14	102.77	72.87	89.76	34.26	26.3	11.06	7.29	5.47	6.33	7.54	11.62	90.35	47.92	119.22	39.27	48.91	35.57	48.68	54.16	24.89	20.28	26.25	9.44	25.65	15.92	Hillarin {ECO:0000312|FlyBase:FBgn0050147} D-Hillarin {ECO:0000303|PubMed:15818553} Short=D-hil {ECO:0000303|PubMed:15818553} OS=Drosophila melanogaster (Fruit fly) ORFNames=CG30147 {ECO:0000312|FlyBase:FBgn0050147} PE=1
Mul0159780.1	M7/blue	285.44	3.65716e-05	0.000254767	11.65	50.29	42.82	48.68	30.48	37.06	14.08	23.22	41.3	25.99	35.02	26.6	21.02	23.28	33.04	30.45	29.96	23.33	10.68	12.52	7.22	7.63	6.5	5.3	5.13	7.36	26.99	13.3	38.24	17.11	19.03	12.1	19.31	19.42	12.72	8.59	12.23	9.26	17.89	9.97	Vinculin OS=Drosophila melanogaster (Fruit fly) Name=Vinc ORFNames=CG3299 PE=1
Mul0220520.1	M7/blue	284.998	3.91349e-06	4.05604e-05	4.07	9.65	12.75	13.22	6.72	11.38	7.33	6.42	6.19	4.6	12.21	9.15	5.26	4.51	6.89	10.58	11.66	9.55	3.12	3.39	0.49	1.96	1.13	2.24	2.15	3.76	5.51	3.26	8.8	5.27	7.89	3.74	3.53	4.29	3.14	1.8	2.77	2.27	2.53	1.51	N/A
Mul0111880.1	M7/blue	284.83	4.97463e-07	7.43273e-06	23.78	103.2	108.21	119.45	59.82	51.79	70.4	59.39	89.54	62.61	59.8	56.6	96.07	53.63	81.61	66.55	53.94	65.11	24.26	34.93	12.81	4.39	3.6	3.55	6.24	15.53	109.21	59.03	130.73	33.21	38.07	29.45	34.34	40.07	24.49	6.41	10.75	7.96	9.84	8.6	Nidogen-1 Short=NID-1 Entactin Precursor OS=Homo sapiens (Human) Name=NID1 Synonyms=NID PE=1
Mul0160400.1	M7/blue	284.644	7.61653e-05	0.00046497	18.05	132.05	104.2	187.31	71.33	101.4	43.23	46.26	96.68	63.77	101.95	59.54	64.29	73.76	107.65	58.5	74.91	56.34	18.12	30.55	11.22	6.71	5.25	8.99	10.58	23.61	93.33	57.77	133.02	51.96	34.86	52.45	34.02	43.54	24.44	10.75	24.11	20.2	6.46	13.66	N/A
Mul0154260.1	M7/blue	284.301	1.96758e-05	0.000153447	8.32	48.89	49.1	53.45	18.38	26.96	20.35	31.71	48.66	43.97	22.28	28.58	29.92	27.11	48.67	40.28	36.14	34.28	8.83	17.94	1.66	1.54	1.23	2.74	3	3.38	30.71	13	34.87	17.17	18.5	12.4	21.89	24.71	9.53	3.18	7.1	3.16	2.53	1.57	N/A
Mul0130800.1	M7/blue	283.87	6.10559e-06	5.8563e-05	4.91	23.12	32.21	33.53	27.71	29.98	14.12	24.97	14.42	13.41	17.04	12.72	19.95	10.61	16.14	11.59	25.79	17.62	7.32	5.39	2.75	3.91	2.97	4.14	3.64	7.4	13	10.04	17.15	8.51	7.76	7.43	8.95	8.56	4.76	5.14	6.45	5.14	3.89	2.52	Spondin-1 F-spondin Vascular smooth muscle cell growth-promoting factor Precursor OS=Homo sapiens (Human) Name=SPON1 Synonyms=KIAA0762, VSGP PE=1
Mul0137830.1	M7/blue	283.821	2.72712e-05	0.000201174	10.94	105.81	71.03	69.7	20.93	62.84	21.35	35.34	100.99	62	69.69	44.36	71.71	44.47	73.65	63.67	49.37	44.28	17.57	26.7	5.42	4.06	3.19	3.94	3.9	6.8	119.03	53.36	153.22	38.5	28.54	30.85	23.04	35.26	12.97	6.26	9.73	5.28	4.73	2.35	N/A
Mul0138500.1	M7/blue	283.443	1.85992e-05	0.000146447	51.7	211.88	172.65	255.32	123.97	111.59	107.79	148.25	209.43	107.33	100.84	123.31	191.35	47.11	120.65	90.22	128	106.21	45.09	32.35	14.24	11.85	8.57	9.61	10.93	31.65	213.29	89.39	290.58	55.47	85.38	36.72	60.16	64.55	49.46	8.24	15.13	14.66	16.31	12.06	Collagen alpha-5(IV) chain Precursor OS=Homo sapiens (Human) Name=COL4A5 PE=1
Mul0175660.1	M7/blue	283.315	1.29102e-05	0.000108597	3.2	16.94	14.97	12.84	5.5	10.66	7.48	10.45	16.54	9.75	11.58	13.47	14.63	7.52	11.49	9.65	11.38	10.13	4.23	7.19	1.62	0.92	0.99	1.63	1	2.32	10.4	5.67	15.67	7.77	6.28	5.22	6.69	6.18	4.36	1.96	2.3	1.63	1.11	0.8	N/A
Mul0145540.1	M7/blue	282.97	7.68551e-07	1.05728e-05	10.87	42.56	41.98	48.61	24.99	50.04	19.19	24.61	49	43.5	39.97	20.06	49.38	31.86	36.06	40	28.91	42.81	11.68	13.7	5.96	3.96	1.49	2.21	2.13	7.31	40.05	22.02	42.61	20	13.13	12.24	13.67	19.72	9.86	3.22	6.31	4.02	4.26	4.17	N/A
Mul0107680.1	M7/blue	282.477	3.01397e-07	4.89425e-06	29.7	64.68	54.7	108.16	51.22	75	57.19	26.37	58.89	37.09	39.72	37.37	40.82	24.56	55.65	35.75	22.94	39.68	6.24	17.5	5.11	4.26	4.22	1.93	1.75	8.47	39.32	34.12	47.19	16.45	13.8	25.46	21.05	22.21	8.97	2.29	8.43	3.3	3.44	2.44	BTB/POZ domain-containing protein KCTD8 OS=Homo sapiens (Human) Name=KCTD8 PE=2
Mul0131320.1	M7/blue	281.225	6.97702e-08	1.43098e-06	8.69	19.12	20.06	22.16	11.1	18.27	19.35	7.32	21.75	11.65	15.12	15.53	17.89	10.75	14.73	13.77	9.98	11.78	3.6	6.03	2.95	1.64	1.27	1.77	1.1	4.53	16.17	15.37	16.67	8.63	5.44	7.85	7.29	10.33	4.38	1.42	4.61	2.81	2.66	2.62	Interstitial collagenase EC=3.4.24.7 Matrix metalloproteinase-1 Short=MMP-1 18 kDa interstitial collagenase Precursor OS=Sus scrofa (Pig) Name=MMP1 PE=1
Mul0207450.1	M7/blue	279.948	4.01041e-06	4.13218e-05	39.71	160.21	127.3	155.54	63.66	112.47	51.66	53.66	105.86	63.79	118.27	75.06	58.34	118.07	81.07	81.35	70.75	55.19	28.54	29.96	8.2	8.99	7.86	9.29	11.17	21.04	104.89	67.66	129.03	67.41	53.59	66.54	38.05	45.25	22.78	18.94	20.5	8.85	10.47	10.37	Protein singed OS=Drosophila melanogaster (Fruit fly) Name=sn ORFNames=CG1536 PE=3
Mul0055910.1	M7/blue	279.902	4.20289e-07	6.44791e-06	6.01	19.73	13.99	21.28	13.24	14.42	7.99	10.58	10.72	9.88	10.97	9.59	9.2	11.83	12.96	11.89	12.71	12.23	2.93	4.69	1.91	2.14	1.77	1.69	2.3	7.8	6.99	4.02	9.65	6.34	9.58	6.52	6.31	7.04	2.03	1.57	3.62	2.44	4.56	1.97	Matrix metalloproteinase-14 Short=MMP-14 EC=3.4.24.80 Membrane-type matrix metalloproteinase 1 Short=MT-MMP 1 Short=MTMMP1 Membrane-type-1 matrix metalloproteinase Short=MT-MMP Short=MT1-MMP Short=MT1MMP Precursor OS=Rattus norvegicus (Rat) Name=Mmp14 Synonyms=Mtmmp PE=2
Mul0026900.1	M7/blue	279.529	2.6998e-07	4.45847e-06	85.35	187.31	167.19	224.41	83.89	177.97	98.11	68.98	95.48	116.44	103.4	85.61	98.34	70.39	174.76	90.08	80.07	119.46	23.45	47.11	23.35	13.25	12.97	17.09	12.41	25.84	108.41	98.01	107.15	57.72	58.6	70.37	56.85	77.06	29.26	16.76	32.02	19.18	22.35	29.68	N/A
Mul0114040.1	M7/blue	279.219	3.47103e-06	3.67903e-05	37.98	390.13	394.25	343.45	155.54	155.71	152.01	199.37	321.76	216.24	235.48	184.81	257	122.41	205.77	174.48	137.79	222.54	49.83	88.26	23.94	22.87	10.4	12.96	9.05	39.88	275.38	263.77	293.36	71.9	99.05	33.32	63.15	88.31	45.94	13.82	25.84	18.28	14.48	11.64	Muscle LIM protein Mlp84B OS=Drosophila melanogaster (Fruit fly) Name=Mlp84B Synonyms=LIM3 ORFNames=CG10699 PE=1
Mul0163020.1	M7/blue	278.724	2.54044e-06	2.83432e-05	3.36	8.33	10.05	12.31	4.89	9.57	2.47	7.79	6.61	5.79	5.53	4.13	5.24	2.77	4.94	5.6	4.77	5.48	1.73	2.37	1.26	0.62	0.34	0.92	0.98	1.25	3.64	2.1	4.55	3.82	3.44	2.31	3.2	3.72	1.01	1.24	1.85	0.89	0.43	0.54	N/A
Mul0176560.1	M7/blue	278.564	6.58066e-07	9.35049e-06	8.03	29.14	23.75	28.43	9.74	21.53	10.83	5.6	12.58	7.13	14.9	10.67	9.29	7.11	8.76	8.41	11.19	11.89	3.46	6.02	2.02	1.42	1.43	1.54	1.59	2.06	13.29	12.05	14.32	7.15	6.53	5.92	4.87	4.65	3.57	1.71	2.36	1.67	1.1	1.39	N/A
Mul0127980.1	M7/blue	277.757	6.50421e-07	9.28218e-06	119.24	585.92	429.77	497.17	206.96	439.27	208.69	204.33	661.79	363.31	439	323.99	587.62	330.74	395	428.57	349.7	422.91	132.25	164.41	59.09	22.1	18.74	21.99	26.28	35.8	565.13	429.38	576.6	218.14	295.31	163.77	170.14	240.1	105.93	20.97	32.32	25.65	40.95	16.13	N/A
Mul0215670.1	M7/blue	277.28	1.98351e-05	0.00015446	14.74	42.26	39.3	41.19	28.09	25.22	16.94	19.97	31.14	23.44	29.26	22.7	27.54	19.73	28.1	26.72	30.42	25.26	13.03	10.19	8.3	4.16	3.4	5.41	4.53	7.32	32.15	10.96	48.56	20.05	22.13	14.94	15.58	18.68	16.39	9.79	11.02	9.56	13.69	10.07	Laminin subunit beta-1 Laminin B1 chain Laminin-1 subunit beta Laminin-10 subunit beta Laminin-12 subunit beta Laminin-2 subunit beta Laminin-6 subunit beta Laminin-8 subunit beta Precursor OS=Mus musculus (Mouse) Name=Lamb1 Synonyms=Lamb-1, Lamb1-1 PE=1
Mul0237460.1	M7/blue	277.028	1.6348e-05	0.000131618	28.73	112.67	122.06	104.55	57.52	89.36	27.39	64.5	115.28	91.27	126.42	75.95	99.82	78.54	116.67	102.99	106.18	87.36	33.36	36.49	15.79	12.19	13.4	14.72	12.59	21.53	114.97	53.97	159.71	61.88	52.35	49.89	47.76	57.57	34.58	21.52	30.39	22.35	21.08	19.45	PDZ and LIM domain protein Zasp Z band alternatively spliced PDZ-motif protein {ECO:0000303|PubMed:18166658} OS=Drosophila melanogaster (Fruit fly) ORFNames=CG30084 PE=1
Mul0225100.1	M7/blue	276.04	4.69815e-08	1.03076e-06	53.84	126.87	116.82	109.48	70.95	107.34	109.31	63.41	82.92	81.6	81.75	83.92	105.79	43.57	115.41	111.82	96.02	95.48	42.37	41.96	23.57	11.89	11.13	15.92	15.07	16.8	70.63	40.27	80.38	48.57	66.53	43.81	50.77	63.57	28.74	12.88	14.03	12.82	32.28	18.76	Tyrosine-protein phosphatase non-receptor type 13 EC=3.1.3.48 {ECO:0000250|UniProtKB:Q12923} PTP36 Protein tyrosine phosphatase DPZPTP Protein tyrosine phosphatase PTP-BL Protein-tyrosine phosphatase RIP OS=Mus musculus (Mouse) Name=Ptpn13 Synonyms=Ptp14 PE=1
Mul0152420.1	M7/blue	275.971	3.52182e-07	5.58638e-06	11.83	51.47	36.73	45.68	39.63	30.06	41.88	27.26	35.7	21.57	28.72	20.58	20.15	24.63	18.84	23.32	19.76	27.41	6.89	12.72	7.77	2.05	2.14	0.6	0.99	3.89	30.56	17.5	42.24	12.28	15.25	14.79	9.9	14.58	5.43	8.05	10.57	3.61	6.87	2.34	Myosin light chain kinase, smooth muscle Short=MLCK Short=smMLCK EC=2.7.11.18 Telokin Myosin light chain kinase, smooth muscle, deglutamylated form OS=Oryctolagus cuniculus (Rabbit) Name=MYLK PE=1
Mul0018260.1	M7/blue	275.559	6.9294e-05	0.000430363	8.54	37.43	30.45	33.26	15.12	19.23	13.2	18.91	42.68	29.82	29.84	25.76	34.25	16.6	28.35	42.81	28.56	27.87	11.81	14.31	2.71	4.72	3.74	5.46	4.81	10.86	47.46	18.47	66.17	13.54	16.8	9.68	12.97	13.9	10.63	6.08	11.36	7.64	6.9	4.73	LIM domain-binding protein 3 Protein cypher Protein oracle Z-band alternatively spliced PDZ-motif protein OS=Mus musculus (Mouse) Name=Ldb3 {ECO:0000312|MGI:MGI:1344412} Synonyms=Kiaa0613 PE=1
Mul0045150.1	M7/blue	274.3	1.62473e-07	2.92566e-06	18.07	45.78	41.39	52.32	50.61	40.42	52.91	35.16	27.5	24.38	22.24	22.14	22.31	16.05	28.18	16.62	22.73	17.37	8.33	15.13	3.62	5.16	5.3	4.39	4.03	11.9	22.64	27.63	19.06	13.8	18.5	12.2	12.37	14.44	10.27	5.06	7.65	6.86	7.27	3.96	Frizzled-10 Short=Fz-10 Short=cFz-10 Precursor OS=Gallus gallus (Chicken) Name=FZD10 Synonyms=FZ10 PE=2
Mul0134570.1	M7/blue	273.968	1.09748e-05	9.4895e-05	8.16	15.54	24.99	19.35	18.12	14.74	9.32	10.8	13.47	11.14	19.04	15.15	12.25	10.87	18.99	18.04	17.6	19.73	6.1	5.02	3.17	2.59	3.54	4.66	4.61	6.6	16.14	6.12	26.24	9.32	9.92	8.82	8.25	8.49	4.28	4.29	6.15	4.7	3.13	3.59	Inactive tyrosine-protein kinase transmembrane receptor ROR1 {ECO:0000305} Neurotrophic tyrosine kinase, receptor-related 1 Precursor OS=Homo sapiens (Human) Name=ROR1 Synonyms=NTRKR1 PE=1
Mul0012970.1	M7/blue	273.771	2.06106e-05	0.000159435	12.19	35.6	26.98	45.75	17.48	36.32	13.3	41.19	41.46	25.66	17.51	28.53	24.84	24.84	35.92	24.88	30.86	14.51	10.2	11	8.64	2.4	2.55	2.24	3.83	7.84	17.88	12.47	22.23	13.7	15.6	13.38	13.58	13.37	5.19	1.8	6.99	10.63	4.21	1.71	LHFPL tetraspan subfamily member 2a protein {ECO:0000250|UniProtKB:Q6ZUX7} OS=Danio rerio (Zebrafish) (Brachydanio rerio) Name=lhfpl2a {ECO:0000250|UniProtKB:Q6ZUX7} ORFNames=zgc:77456 PE=2
Mul0207910.1	M7/blue	273.583	5.71209e-05	0.000366178	325.83	2614.07	1879.89	2079.56	1477.84	3231.07	927.45	1384.44	2339.65	1267.63	1043.76	1179.47	1514.09	953.18	1628.77	818.04	1126.55	1087.13	468.35	660.19	240.45	206.29	241.57	320.59	210.64	432.73	1046.16	1547.68	761.59	894.41	741.79	561.99	618.29	695.83	312.7	227.08	345.98	164.3	298.33	163.83	70 kDa neurofilament protein Short=NF70 OS=Doryteuthis pealeii (Longfin inshore squid) (Loligo pealeii) PE=2
Mul0066410.1	M7/blue	270.913	5.83044e-08	1.2383e-06	6.77	23.52	20.73	20.24	17.95	13.44	16.88	9.45	13.77	12.09	13.47	13.23	13.68	13.79	15.14	19.09	19.44	13.95	4.8	8.43	2.12	1.24	0.94	1.98	2.48	4.64	12.7	8.66	16.79	10.04	11.89	10.58	7.86	8.09	4.65	3.72	3.64	4.95	3.71	5.77	Carboxyl-terminal PDZ ligand of neuronal nitric oxide synthase protein C-terminal PDZ ligand of neuronal nitric oxide synthase protein Nitric oxide synthase 1 adaptor protein OS=Homo sapiens (Human) Name=NOS1AP Synonyms=CAPON, KIAA0464 PE=1
Mul0204280.1	M7/blue	270.782	2.34406e-05	0.000177478	9.33	41.25	33.58	36.28	11.7	31.13	17.92	8.23	28.06	22.28	33.87	22.34	32.28	21.03	23.42	31.7	24.56	27.71	9.4	8.06	2.01	2.86	3.07	3.9	3.71	5.72	33.14	15.55	44.48	17.29	21.44	14.37	11.76	15.87	7.82	3.88	4.63	3.23	8.47	2.78	Protein SOGA1 SOGA family member 1 Suppressor of glucose by autophagy Suppressor of glucose, autophagy-associated protein 1 N-terminal form C-terminal 80 kDa form Short=80-kDa SOGA fragment OS=Homo sapiens (Human) Name=SOGA1 Synonyms=C20orf117, KIAA0889, SOGA PE=1
Mul0062220.1	M7/blue	270.68	7.43807e-06	6.85893e-05	3.59	12.31	11.15	14.49	5.72	8.9	4.2	4.14	5.64	6.78	6.51	9.06	3.39	4.08	9.84	8.66	5.55	9.61	1.58	4.36	1.75	0.62	0.66	0.41	0.95	2.07	8.31	5.53	8.52	3.1	3.3	4.02	5.43	4.68	2.14	0.4	1.42	0.42	0.7	0.72	ATP-binding cassette sub-family A member 3 ABC-C transporter ATP-binding cassette transporter 3 Short=ATP-binding cassette 3 OS=Homo sapiens (Human) Name=ABCA3 Synonyms=ABC3 PE=1
Mul0217580.1	M7/blue	270.384	4.9327e-05	0.000325039	73.27	282.09	309.61	275.3	107.54	186.28	79	113.1	264.6	209.56	224.45	184.34	293.02	157.02	266.04	263.26	192.9	215.38	105.91	87.23	58.73	30.74	31.27	31.49	30.02	43.26	259.17	117.34	351.32	105.96	119.3	110.11	120.11	137.37	78.5	38.55	51.6	44.37	56.5	65.12	Glycogen phosphorylase, muscle form EC=2.4.1.1 Myophosphorylase OS=Mus musculus (Mouse) Name=Pygm PE=1
Mul0012690.1	M7/blue	269.33	1.63271e-09	6.00275e-08	12.99	17.53	17.45	28.72	22.16	24.06	13.43	13.15	12.52	9.52	14.29	12.94	7.6	9.02	17.5	11.74	13	8.93	3.26	6.68	3.48	0.97	1.44	2.32	3.13	2.85	8.69	3.35	11.04	7.33	7.2	5.41	6.83	7.12	3.4	1.19	2.95	2.25	1.98	2.2	CUGBP Elav-like family member 4 Short=CELF-4 Bruno-like protein 4 CUG-BP- and ETR-3-like factor 4 RNA-binding protein BRUNOL-4 OS=Danio rerio (Zebrafish) (Brachydanio rerio) Name=celf4 Synonyms=brunol4 ORFNames=zgc:92761 PE=2
Mul0087880.1	M7/blue	269.146	2.60322e-06	2.88889e-05	5.11	26.91	23.24	27.19	10.92	26.53	8.94	12.37	15.58	14.76	15.84	17.57	13.28	12.7	24.16	19.11	10.27	13.25	4.46	12.08	1.01	1.53	3.25	2.7	2.37	1.62	24.01	19.98	21.03	8.39	11.43	7.04	8.11	8.46	4.01	2.14	4.23	2.59	1.2	0.78	Homeobox protein slou Homeobox protein NK-1 Protein slouch S59/2 OS=Drosophila melanogaster (Fruit fly) Name=slou Synonyms=NK1, S59 ORFNames=CG6534 PE=2
Mul0005880.1	M7/blue	268.693	2.94704e-06	3.20827e-05	32.31	106.42	70.59	80.04	58.48	67.24	99.83	48.45	64.83	45.06	56.86	65.15	56.67	37.31	53.83	57.73	64.76	56.52	32.45	30.96	10.05	14.49	13.55	19.97	10.1	31.91	51	27.38	64.33	31.58	50.51	32.45	28.91	32.17	18.85	8.92	11.33	11.87	13.77	9.39	N/A
Mul0164830.1	M7/blue	268.026	7.96247e-06	7.27775e-05	3.9	36.5	27.96	27.66	9.94	21.42	9.91	12.13	28.13	18.62	30.29	17.71	15.95	21.09	23.94	18.82	23.89	19.05	6.46	9.33	2.09	1.26	1.88	3.72	2.1	3.18	33.18	20.04	40.68	14.05	18.38	12.38	8.62	11.11	7.86	1.1	3.75	1.54	1.47	1.07	Frizzled Frizzled-1 Short=dFz1 Precursor OS=Drosophila virilis (Fruit fly) Name=fz ORFNames=GJ11377 PE=2
Mul0202500.1	M7/blue	267.804	8.26908e-06	7.49518e-05	2.05	8.55	7.62	9.3	4.08	6.91	3.45	4.64	5.35	5.14	4.75	4.76	4.17	3.79	5.27	7.17	5.2	4.4	2.66	2.69	1.05	0.41	0.32	0.85	1.11	1.01	3.57	0.92	5.85	2.52	2.91	1.61	2.82	3.17	1.48	1.41	1.47	0.64	1.66	1.43	Neuroligin-4, Y-linked Short=Neuroligin Y Precursor OS=Homo sapiens (Human) Name=NLGN4Y Synonyms=KIAA0951 PE=2
Mul0189860.1	M7/blue	265.831	6.30156e-06	6.01697e-05	6.12	24.28	19.25	23.72	11	15.92	5.64	13.15	18.91	15.26	24.08	13.29	14.54	16.84	20.18	25.1	12.45	16.92	9.52	9.15	2.74	2.92	1.96	3.46	1.77	5.32	21.96	16.03	24.15	10.37	13.95	9.37	7.5	9.98	4.63	2.25	3.84	1.52	3.76	2.74	Homeobox protein Hox-A4 Homeobox protein Hox-1.4 Homeobox protein MH-3 OS=Mus musculus (Mouse) Name=Hoxa4 Synonyms=Hox-1.4, Hoxa-4 PE=2
Mul0090550.1	M7/blue	265.533	1.07692e-05	9.34353e-05	2.88	21.56	20.8	30.6	16.65	30.91	12.68	11.04	14.01	15.14	6.26	9.54	10	8.65	18.85	8.9	15.3	10.14	4.56	3.42	1.23	1.02	1.5	2.61	1.65	2.3	7.98	8.11	6.62	3.63	7.52	3.61	3.57	6.2	5.97	2.05	2.01	1.78	2.38	2.74	Filamin-A Short=FLN-A Actin-binding protein 280 Short=ABP-280 Alpha-filamin Endothelial actin-binding protein Filamin-1 Non-muscle filamin OS=Mus musculus (Mouse) Name=Flna Synonyms=Fln, Fln1 PE=1
Mul0061800.1	M7/blue	265.178	6.12476e-05	0.000387856	85.95	438.11	259.38	254.67	95.92	249.88	138.84	128.93	216.41	226.91	245.89	248.25	175.28	164.54	204.95	233.93	261.57	176.08	77.74	114.63	28.4	42	29.96	26.75	41.89	39.61	310.86	138.29	421.76	126.67	173.99	117.06	107.77	135.64	71.59	48	38.67	40	34.54	31.19	N/A
Mul0198900.1	M7/blue	265.01	1.9159e-06	2.25044e-05	1.07	6.92	4.48	5.22	1.98	4.63	3.66	1.39	2.55	2.25	2.44	1.92	3.19	4.24	2.65	1.77	3.61	1.67	0.63	1.34	0.15	0.15	0.14	0.08	0.22	0.15	4.45	2.62	4.33	1.25	1.52	1.2	0.3	0.66	0.76	0.07	0.22	0	0.18	0	N/A
Mul0055760.1	M7/blue	263.739	1.65488e-05	0.000132907	4.4	23.07	31.1	21.91	7.42	26	7.94	14.32	26.42	14.66	8.41	13.53	19.69	16.33	23.93	18.21	8.28	13.58	3.28	8.73	0.58	1.55	0.39	1.44	0.25	1.48	19.27	12.95	19.61	7.03	8.43	6.38	5.05	8.14	6.24	1.47	1.7	0.45	1.09	0.58	N/A
Mul0176570.1	M7/blue	262.45	4.46751e-05	0.000299819	10.75	145.03	80.97	72.32	27.9	47.2	29.17	43.69	86.12	70.28	62.95	49.75	116.68	59.31	69.99	79.87	73.86	59.41	15.96	29.65	6.59	4.03	3.94	6.28	6.94	9.11	89.61	67.1	106.11	42.99	37.97	33.57	32.68	41.72	14.36	2.64	7.09	7.14	8.18	3.64	Hemocyte protein-glutamine gamma-glutamyltransferase EC=2.3.2.13 Hemocyte transglutaminase Short=TGase OS=Tachypleus tridentatus (Japanese horseshoe crab) PE=1
Mul0054560.1	M7/blue	262.318	3.69073e-05	0.000256696	13.42	81.68	73.84	66.23	20.43	50.84	19.24	20.74	56	46.88	73.39	46.95	66.13	36.35	77.8	66.75	39	57.58	23.59	23	6.37	3.08	0.57	2.21	2.37	4.17	72.63	27.99	76.85	25.71	36.15	23.86	24.13	31.13	14.3	1.77	3.28	1.08	4.44	0.96	N/A
Mul0140410.1	M7/blue	261.885	2.179e-07	3.74137e-06	3.83	10.83	12.14	13.88	7.31	10.77	9.74	9.7	6.43	6.83	7.36	5.64	5.54	6.14	8.63	6.39	6.53	4.69	0.75	4.87	0.53	0.35	0.42	1.92	0.09	1.68	4.33	3.01	5.24	3.58	2.83	4.28	3.62	4.63	1.2	0.44	2	1.28	0.64	2.32	N/A
Mul0153380.1	M7/blue	261.596	9.50674e-05	0.000557053	4.65	47.65	39.05	36.92	14.15	33.24	13.81	22.46	33.68	26.77	11.96	21.63	19.41	9.52	28.11	16.47	18.73	19.21	2.4	16.28	0.48	1.41	2.27	1.08	1.04	0.76	26.5	13.02	22.08	12.46	11.65	9.39	8.14	14.26	3.65	2.63	2.89	1.64	1.37	0.57	Homeobox protein MOX-1 {ECO:0000250|UniProtKB:P50221} Mesenchyme homeobox 1 {ECO:0000250|UniProtKB:P50221} Protein choker {ECO:0000303|PubMed:25119043} OS=Danio rerio (Zebrafish) (Brachydanio rerio) Synonyms=cho {ECO:0000303|PubMed:25119043} PE=2
Mul0199080.1	M7/blue	261.039	1.14174e-05	9.79463e-05	9.27	40.73	26.78	34.31	27.15	20.74	20.21	22.22	35.33	18.56	33.59	23.25	35.85	27.55	21.69	24.33	36.83	18.91	11.17	12.21	4.61	6.96	6.5	6.44	7.96	12.06	33.93	21.63	41.75	17.88	20.85	16.79	12.75	14	8.25	7.95	11.98	5.63	8.3	5.79	Peroxidasin EC=1.11.1.7 Precursor OS=Xenopus tropicalis (Western clawed frog) (Silurana tropicalis) Name=pxdn Synonyms=pxn PE=2
Mul0046850.1	M7/blue	260.463	0.000490887	0.00220466	8.29	91.94	54.65	52.81	27.37	35.15	17.55	23.38	104.42	47.39	65.47	44.45	70.98	35.33	50.23	45.73	59.43	41.81	10.43	17.59	5.89	9.49	5.25	5.12	4.75	8.04	86.27	31.84	115.95	26.85	14.35	31.21	22.84	26.05	13.84	3.97	9.21	5.26	3.15	2.78	Glucose dehydrogenase [FAD, quinone] EC=1.1.5.9 Glucose dehydrogenase [FAD, quinone] short protein Precursor OS=Drosophila pseudoobscura pseudoobscura (Fruit fly) Name=Gld ORFNames=GA11047 PE=3
Mul0219680.1	M7/blue	260.271	4.08284e-05	0.000279073	91.97	333.79	313.93	300.77	130.65	248.69	122.07	183.05	405.71	194.17	228.97	279.68	492.45	139.69	256.38	276.43	293.03	252.31	131.07	96.27	49.4	22.99	21.12	24.3	25.91	60.16	429.93	212.4	566.39	149.64	197.92	127.6	139.36	154.09	118.01	52.23	78.03	47.64	60.07	63.23	Filamin-C Short=FLN-C Short=FLNc ABP-280-like protein ABP-L Actin-binding-like protein Filamin-2 Gamma-filamin OS=Homo sapiens (Human) Name=FLNC Synonyms=ABPL, FLN2 PE=1
Mul0234430.1	M7/blue	260.224	3.50379e-09	1.15975e-07	27.82	49.15	68.8	52.72	31.94	40.02	41.07	26.3	51.47	53.78	42.5	35.97	50.54	45.01	48.82	44.93	42.52	44.43	10.16	17.66	4.15	6.69	3.05	1.74	2.14	6.73	36.78	20.33	48.44	28.07	20.83	24.27	25.64	27.12	6.46	0.93	5.79	3.91	6.3	2.27	N/A
Mul0237450.1	M7/blue	259.877	5.35336e-05	0.000348052	24.84	415.64	341.21	246.79	82.61	192.25	80.39	66.05	262.05	221.7	234.7	150.44	296.01	183.64	322.86	285.99	191.35	194.09	66.43	46.78	25.19	11.36	10.8	11.89	10.9	17.53	298.48	180.59	382.71	140.77	156.2	98.22	106.54	126.85	46.91	17.27	25.18	13.92	29.63	20.96	PDZ and LIM domain protein 3 Actinin-associated LIM protein Alpha-actinin-2-associated LIM protein OS=Homo sapiens (Human) Name=PDLIM3 Synonyms=ALP PE=1
Mul0153340.1	M7/blue	259.414	4.75043e-09	1.51123e-07	16.85	36.09	37.89	44.52	39.68	31.4	26.66	25.32	19.45	20.43	21.62	20.55	14.8	16.3	24.24	38.93	25.25	38.84	14.57	10.25	3.57	5.05	3.83	4.61	3.99	11.27	16.08	7.14	21.73	12.96	19.25	12.63	12.89	12.89	9.95	4.26	5.27	7.29	8.3	5.59	Interference hedgehog {ECO:0000250|UniProtKB:Q9VM64} Precursor OS=Drosophila mojavensis (Fruit fly) Name=iHog {ECO:0000250|UniProtKB:Q9VM64} ORFNames=GI17739 PE=3
Mul0086480.1	M7/blue	259.075	7.11456e-08	1.45759e-06	4.97	13.28	13.62	11.88	8.14	6.85	8.91	4.35	6.74	3.55	6.21	8.28	6.06	5.98	7.46	8.17	7.63	6.72	1.42	3.34	0.89	0.49	0.47	0.41	0.2	2.06	6.58	4.5	3.96	3.98	4.15	4.87	2.51	3.41	3.79	0.49	2.12	0.54	0.71	1.39	N/A
Mul0016460.1	M7/blue	258.996	5.00083e-07	7.44951e-06	6.27	13.74	12.18	19.22	6.75	13.07	10.18	9.43	7.42	12.02	9.51	6.95	7.47	6.89	13.6	9.5	8.94	7.78	2.13	5.89	0.83	1.58	1	1.14	1.04	2.2	11.44	12.02	13.17	6.43	7.04	4.5	6.42	7.46	3.49	3.22	3.19	1.5	2.12	2.17	Forkhead box C1-A OS=Danio rerio (Zebrafish) (Brachydanio rerio) Name=foxc1a Synonyms=foxc1.1 PE=2
Mul0026090.1	M7/blue	258.539	3.08543e-05	0.000222308	1.23	5.63	5.51	6.03	3.96	4.69	2.67	2.91	3.86	1.83	5.9	2.96	4.27	2.34	3.94	4.01	3.31	3.63	1.44	2	0.16	0.53	0.61	0.71	0.66	0.5	3.3	0.97	5.51	1.19	3.06	2.09	1.41	1.16	0.78	0.74	0.44	0.72	0.54	0.4	N/A
Mul0227170.1	M7/blue	257.756	5.04764e-05	0.000331184	12.26	58.38	57.34	76.22	53.3	49.01	25.39	32.47	63.32	28.72	32.89	36.17	42.16	29.3	37.43	26.98	50.66	25.68	12.75	9.29	7.19	8.54	8.58	9.52	9.32	14.86	42.05	21.78	60.55	22.54	20.58	14.33	17.21	19.34	14.6	10.59	15.57	12.34	18.42	12.48	Papilin Precursor OS=Drosophila melanogaster (Fruit fly) Name=Ppn ORFNames=CG33103 PE=1
Mul0079460.1	M7/blue	256.919	1.4383e-06	1.7679e-05	8.31	16.6	15.73	18.68	9.11	15.27	10.87	7.15	20.93	11.45	13.19	15.08	11.97	12.96	19.24	15.15	14.45	13.64	10.99	6.35	4.56	2.1	2.03	2	2.51	4.52	14.53	10.76	17.66	8.05	12.4	8.98	9.55	8.77	2.66	2.68	3.11	2.29	4.87	0.95	MAM and LDL-receptor class A domain-containing protein 1 Skeletal organic matrix MAM and LDL-receptor 1 {ECO:0000303|PubMed:23765379} Short=SOM MAM and LDL-receptor 1 {ECO:0000303|PubMed:23765379} Fragment OS=Acropora millepora (Staghorn coral) PE=1
Mul0188080.1	M7/blue	256.885	1.98979e-06	2.32295e-05	5.58	15.84	15.98	15.66	9.96	14.14	15.55	3.06	7.56	7.67	6.99	6.99	5.86	5.95	13.04	16.6	8.53	10.82	4.16	1.67	0.99	0.73	0.85	0.53	1.52	2.24	10.29	6.42	12.38	4.62	8.66	4.74	3.78	4.29	3.73	0.9	1.33	1.14	1.1	0.67	N/A
Mul0015210.1	M7/blue	256.841	9.64862e-06	8.49027e-05	10.74	51.78	34.89	37.14	20.27	25.25	11.97	16.54	47.68	33.08	26.6	16.84	37.47	18.56	42.5	29.61	34.01	34.44	9.78	10.29	3.18	2.13	2.02	3.06	2.59	8.53	46.66	30.3	57.68	11.74	8.83	11.2	20.96	23.02	4.98	4.6	4.44	7.93	4.97	7.79	Protein-glutamine gamma-glutamyltransferase K EC=2.3.2.13 Epidermal TGase Transglutaminase K Short=TG(K) Short=TGK Short=TGase K Transglutaminase-1 Short=TGase-1 OS=Homo sapiens (Human) Name=TGM1 Synonyms=KTG PE=1
Mul0229260.1	M7/blue	255.049	1.64782e-05	0.000132572	2.17	9.29	8.76	8.53	3.66	4.36	4.12	5.52	7.28	5.1	7.66	4.76	8.07	7.63	6.23	7.5	7.21	3.92	2.7	2.56	0.83	1.78	1.36	1.09	0.94	2.21	11.37	4.53	13.35	5	3.36	3.84	3.04	3.06	1.4	1.02	2.89	1.87	1.38	0.77	Inter-alpha-trypsin inhibitor heavy chain H3 Short=ITI heavy chain H3 Short=ITI-HC3 Short=Inter-alpha-inhibitor heavy chain 3 Serum-derived hyaluronan-associated protein Short=SHAP Precursor OS=Homo sapiens (Human) Name=ITIH3 PE=1
Mul0075750.1	M7/blue	255.02	0.000115985	0.000656287	0.58	7.37	3.82	5.83	1.42	2.99	1.26	0.97	5.84	3.3	4.86	4.03	5.11	4.38	5.72	4.59	2.04	3.31	1.07	0.68	0.4	0.08	0.23	0.17	0.24	0.32	5.75	2.73	3.74	1.98	1.95	1.04	0.9	1.98	0.73	0.08	0.55	0.07	0	0.32	N/A
Mul0005340.1	M7/blue	254.847	7.9263e-06	7.25337e-05	26.21	109.39	91.56	160.83	77.76	117.18	51.86	43.75	68.76	52.66	63.16	45.39	70.86	37.91	78.77	55.58	57.22	43.5	22.24	22.54	11.19	6.49	6.84	6.41	7.61	23.43	52.15	99.79	38.31	40.51	38.36	23.66	21.74	30.25	16.44	13.82	12.64	6.3	24.54	11.67	N/A
Mul0164700.1	M7/blue	254.831	3.98615e-06	4.11459e-05	29.27	87.05	56.47	65.43	43.93	78.33	55.3	45.7	67.55	65.11	85.52	66.23	171	49.36	87.74	71.24	58.02	76.16	21.44	46.08	9.28	10.63	5.44	5.59	6.88	11.71	108.98	63.46	123.51	37.09	51.91	33.35	47.03	51.72	11.98	14.87	14.6	8.58	3.48	4.45	Troponin C, skeletal muscle OS=Homo sapiens (Human) Name=TNNC2 PE=1
Mul0153310.1	M7/blue	253.309	4.56205e-05	0.000305119	15.26	81.14	60.1	67.42	44.44	62.1	25.01	36.21	48.95	42.98	46.62	44.82	38.34	35.57	48.31	38.76	44.87	30.87	16.71	21.36	14.11	13.35	12.33	19.18	19.51	22.66	39.04	25.41	37.12	36	32.89	33.94	30.94	30.04	25.06	14.51	19.29	18.39	17.25	20.7	Extended synaptotagmin-2 Short=E-Syt2 Chr2Syt OS=Homo sapiens (Human) Name=ESYT2 Synonyms=FAM62B, KIAA1228 PE=1
Mul0093600.1	M7/blue	253.111	1.00209e-08	2.79233e-07	3.69	6.75	6	8.21	5.46	8.9	5.38	3.01	5.33	4.15	4.67	5.73	4.37	4.63	5.72	4.85	2.97	5.42	0.29	2.68	0.8	0.48	0.4	0.25	0.27	1.04	5.2	4.14	5.05	3.38	2.3	5.02	3.5	3.56	1.17	0.41	1.76	0.31	0.58	0.42	Glutamate receptor 2 {ECO:0000305} Short=GluR-2 AMPA-selective glutamate receptor 2 GluR-B GluR-K2 Glutamate receptor ionotropic, AMPA 2 Short=GluA2 {ECO:0000303|PubMed:27756895} Precursor OS=Rattus norvegicus (Rat) Name=Gria2 {ECO:0000312|RGD:61862} Synonyms=Glur2 PE=1
Mul0156640.1	M7/blue	252.897	0.000744483	0.00313405	28.93	74.85	79.16	77.15	49.67	59.47	26.56	47.21	90.03	53.98	58.45	57.03	45.27	51.17	77.36	69.06	60.35	42.5	31.62	29.7	28.42	24.35	15.75	25.66	19.59	21.45	75.71	27.15	97.5	45.05	35.04	39.15	38.49	42.16	26.62	20.04	26.73	24.37	21.83	24.7	Tropomodulin Tmod-like protein Short=cTmd1 Uncoordinated protein 94 OS=Caenorhabditis elegans Name=unc-94 Synonyms=tmd-1 ORFNames=C06A5.7 PE=1
Mul0106920.1	M7/blue	252.632	5.80707e-08	1.23501e-06	40.03	110.3	77.23	63.93	56.24	65.1	43.45	38.26	75.11	66.59	42.85	69.77	85.6	25.44	83.42	66.12	40.13	60.69	21.35	23.1	13.56	6.18	2.04	3.36	2.95	8.2	75.57	65.13	71.46	28.3	23.9	21.17	28.36	36.12	21.62	6.32	5.56	6.55	4.08	2.43	N/A
Mul0051480.1	M7/blue	252.408	1.46994e-07	2.6764e-06	111.83	290.31	293.35	360.71	115.91	325.08	142.54	86.91	367.85	250.52	339.59	164.6	394.21	257.99	267.96	270.9	267.1	220.15	75.46	102.1	25.81	7.19	10.42	9.22	8.63	12.54	387.62	268.98	444.4	208.31	146.42	141.58	109.85	123.93	30.6	5.03	9.01	6.36	11.9	6.82	N/A
Mul0098270.1	M7/blue	252.17	9.07529e-08	1.78736e-06	6.39	11.48	11.18	16.97	7.71	12.39	5.08	6.7	7.67	6.25	7.25	8.88	6.88	5.55	9.93	9.9	4.34	5.4	1.02	4.53	2.13	1.26	0.56	0.44	0.52	1.11	8.82	5.51	8.03	2.78	1.89	5.39	6.58	4.95	2.74	0.42	1.55	0.62	0.95	0.59	Synaptotagmin-11 Synaptotagmin XI Short=SytXI OS=Homo sapiens (Human) Name=SYT11 Synonyms=KIAA0080 PE=1
Mul0194020.1	M7/blue	252.05	7.4215e-08	1.50974e-06	60.99	115.2	100.03	108.88	94.64	91.15	42.24	48.39	77.73	80.46	103.32	59.2	48.99	71.23	76.26	71.79	80.63	64.39	27.9	29.58	8.83	12.78	14.42	24.71	21.96	22.77	76.33	38.77	92.63	58.62	60	58.81	47.94	54.22	35.5	26.86	30.31	26.99	25.41	31.83	Protein phosphatase 1 regulatory subunit 14C Kinase-enhanced PP1 inhibitor PKC-potentiated PP1 inhibitory protein Serologically defined breast cancer antigen NY-BR-81 OS=Homo sapiens (Human) Name=PPP1R14C Synonyms=KEPI PE=1
Mul0043690.1	M7/blue	252.008	0.00126339	0.00483428	0.15	1.05	0.76	2.2	1.21	2.04	1.82	1.03	0.6	0.56	0.58	0.63	0.32	0.51	1.3	0.72	1.18	0.42	0.12	0.22	0.05	0	0.05	0.11	0.2	0.15	0.43	0.3	0.54	0.23	0.72	0.28	0.16	0.25	0.06	0.05	0.15	0.05	0.19	0	N/A
Mul0084790.1	M7/blue	251.688	3.95638e-06	4.09309e-05	5.57	17.1	18.44	17.06	12.06	19.38	12.86	19.67	13.03	13.29	10.77	7.36	10.24	12.98	20.39	15.06	13.76	14.87	5.91	8.81	3.59	2.65	1.07	1.92	2.28	6.01	7.18	7.06	12.97	6.67	10.16	5.67	8.2	10.57	3.19	1.33	4.66	1.95	2.68	0.75	Neuropeptide CCHamide-1 receptor {ECO:0000303|PubMed:21110953} OS=Drosophila melanogaster (Fruit fly) ORFNames=CG30106 {ECO:0000312|FlyBase:FBgn0050106} PE=2
Mul0181550.1	M7/blue	251.662	3.62704e-06	3.80565e-05	1.27	3.3	4.56	5.21	2.74	3.95	2.34	2.3	2.41	1.97	2	1.86	2.07	2.74	2.33	2.1	2.35	3.02	1.76	1.31	0.58	0.66	0.38	0.27	0.79	0.97	2.9	1.45	2.38	1.29	2.26	1.38	1.22	1.31	1.55	0.53	0.91	0.76	1.11	0.53	Monocarboxylate transporter 8 Short=MCT 8 Monocarboxylate transporter 7 Short=MCT 7 Solute carrier family 16 member 2 X-linked PEST-containing transporter OS=Homo sapiens (Human) Name=SLC16A2 Synonyms=MCT8, XPCT PE=1
Mul0085400.1	M7/blue	251.111	0.000204925	0.00105836	42.8	444.34	482.56	358.65	147.12	258.82	100.09	198.21	417.6	381.08	311.98	220.99	312.04	336.4	399.87	386.93	242.89	366.59	113.34	193.88	60.78	41.27	19.12	33.09	29.58	54.88	360.96	135.62	543.01	172.92	178.68	136.63	165	204.85	91.8	24.53	50.26	35.59	61.4	43.74	Smoothelin OS=Homo sapiens (Human) Name=SMTN Synonyms=SMSMO PE=1
Mul0027580.1	M7/blue	250.875	5.048e-07	7.50321e-06	202.75	809.55	540.8	595.4	303.92	377.52	213.16	444.8	688.31	465.44	495.96	404.32	556.11	491.25	410.91	508.08	502.4	374.46	187.5	267.59	111.58	98.46	53.39	78.39	76.38	73.91	616.97	510	711.67	360.98	229.22	258.32	259.48	305.72	156.57	41.76	90.28	59.82	56.98	48.5	Succinate dehydrogenase cytochrome b560 subunit, mitochondrial Integral membrane protein CII-3 QPs-1 Short=QPs1 Precursor OS=Mus musculus (Mouse) Name=Sdhc PE=1
Mul0236950.1	M7/blue	250.64	0.000187719	0.000983216	8.39	66.58	54.39	43.87	15.62	29.15	11.62	31.25	55.82	52.17	22.96	33.63	37.24	30.59	49.41	39.37	26.8	50.72	11.86	13.22	4.44	1.97	1.73	2.09	2.36	3.04	35.32	17.17	44.17	18.91	16.97	20.62	21.31	27.24	11.87	2.97	7.09	4.36	3.71	0.98	Xaa-Pro aminopeptidase 1 EC=3.4.11.9 Aminoacylproline aminopeptidase Cytosolic aminopeptidase P Soluble aminopeptidase P Short=sAmp X-Pro aminopeptidase 1 X-prolyl aminopeptidase 1, soluble OS=Bos taurus (Bovine) Name=XPNPEP1 PE=2
Mul0089320.1	M7/blue	249.995	0.000746205	0.00313899	12.96	46.34	39.29	63.77	27.92	39.44	25.3	33.68	61.36	37.55	27.55	57.59	41.38	28.89	45.77	44.65	95.44	30.89	19.81	15.03	6.35	5.13	11.17	11.98	14.33	21.96	38.74	18.47	44.55	25.77	42.87	16.69	23.74	25.18	15.73	5.24	7.32	12	8.32	5.33	Collagen alpha-6(VI) chain Precursor OS=Homo sapiens (Human) Name=COL6A6 PE=1
Mul0214410.1	M7/blue	249.637	2.84586e-08	6.70621e-07	74.99	131.1	115.3	112.47	105.07	111.11	87.93	104.9	88.77	71.54	95.43	73.36	64.19	69.3	92.79	63.04	111.64	84.71	45.97	55.69	19.48	22.5	21.06	21.77	14.69	29.89	62.47	28.96	90.01	58.27	88.32	55.37	51.96	51.72	32.11	32.47	34.14	35.32	50.33	28.43	Coiled-coil domain-containing protein 9 OS=Mus musculus (Mouse) Name=Ccdc9 PE=1
Mul0179100.1	M7/blue	248.979	2.20828e-05	0.000168658	86.2	242.42	472.95	304.77	127.03	205.82	87.15	192.63	309.53	409.2	241.83	271.12	360.68	165.18	379.04	333.06	261.34	181.73	72.81	109.31	31.37	5.41	6.08	7.77	8.46	12.47	265.21	174.46	326.44	115.86	197.87	121.09	112.13	198.33	92.71	6.68	11.09	8.46	8.7	5.9	N/A
Mul0070170.1	M7/blue	248.653	2.66727e-05	0.000197523	268.09	622.41	715.01	894.94	515.89	571.87	804.37	693.01	1084.81	380.28	422.4	658.15	1011.1	208.14	470.09	372.04	630.65	412.21	196.67	107.36	62.91	31.6	35.7	49.48	47.89	174.31	883.41	352.15	1255.15	266.79	395.19	198.47	252.67	283.82	177.51	35.68	45.64	47.79	52.78	49.03	Collagen alpha-2(I) chain Alpha-2 type I collagen Precursor OS=Oncorhynchus mykiss (Rainbow trout) (Salmo gairdneri) Name=col1a2 PE=2
Mul0062970.1	M7/blue	248.15	3.01857e-06	3.27606e-05	1.8	4.99	4.86	6.72	2.99	7.1	1.52	2.87	5.28	3.35	3.75	4.36	1.99	3.76	3.08	4.04	3.32	4.63	0.86	2.33	0.6	0.47	0.29	0.12	0.18	0.06	2.84	0.84	3.78	2.34	2.82	1.73	1.64	1.88	0.74	0.53	0.35	0.11	0	0.12	Neuronal acetylcholine receptor subunit alpha-3 Precursor OS=Mus musculus (Mouse) Name=Chrna3 PE=2
Mul0132350.1	M7/blue	248.089	5.86668e-06	5.66272e-05	2.22	6.36	8.63	10.77	8.06	6.4	4.54	4.32	5.59	4.07	6.3	5.22	3.93	4.86	5.03	5.55	5.96	7.24	2.87	1.14	0.85	1.45	0.74	1.43	1.91	2.46	4.86	1.89	7.81	1.98	2.65	4.05	3.46	3.42	1.56	0.91	1.36	1.19	0.74	0.93	Plexin-A4 Precursor OS=Homo sapiens (Human) ORFNames=UNQ2820/PRO34003 PE=1
Mul0149340.1	M7/blue	247.994	6.02471e-06	5.78599e-05	3.18	16.26	11.8	13.24	7.12	9.51	9.08	10.05	12.31	6.95	10	11.51	12.45	6.41	8.31	7.81	10.1	8.6	2.16	4.89	0.49	1.44	1.52	2.92	2.26	2.13	8.72	3.07	10.21	6.66	10.23	5.93	3.59	5.72	2.88	1.16	1.83	1.31	2.07	0.63	Testin OS=Gallus gallus (Chicken) Name=TES PE=2
Mul0207610.1	M7/blue	247.989	3.95376e-06	4.09222e-05	2.34	4.89	3.51	5.33	3.29	5.21	5.06	2.55	3.37	2.11	3.43	3.65	6.07	2.62	2.49	3.18	2.73	2.96	0.63	1.53	0.47	0.54	0.75	0.87	0.69	1.42	3.18	2.95	4.34	2.63	2.7	1.8	1.98	2.43	1.18	0.63	0.88	0.79	1.49	0.85	Glutamate receptor ionotropic, NMDA 2B Short=GluN2B N-methyl D-aspartate receptor subtype 2B Short=NMDAR2B Short=NR2B {ECO:0000303|PubMed:18177891} Precursor OS=Xenopus laevis (African clawed frog) Name=grin2b PE=1
Mul0201970.1	M7/blue	247.789	1.58652e-06	1.91662e-05	3.31	14.39	8.01	11.62	11.65	8.93	8.72	8.92	8.01	4.06	5.78	6.93	4.82	3.26	5.51	4.95	6.63	5.73	2.62	1.81	0.77	1.15	0.73	1.39	1.4	4.28	4.49	3.09	5.66	5.73	4.26	2.76	2.53	3.54	0.83	1.42	0.93	0.97	2.43	1.08	Enteropeptidase EC=3.4.21.9 Enterokinase Serine protease 7 Transmembrane protease serine 15 Enteropeptidase non-catalytic heavy chain Enteropeptidase catalytic light chain OS=Mus musculus (Mouse) Name=Tmprss15 Synonyms=Entk, Prss7 PE=2
Mul0020340.1	M7/blue	247.779	4.81214e-05	0.000318751	150.55	1280.86	1088.33	1008.74	291.18	796.51	200.84	624.2	1552.64	948.27	1011	902.73	2211.11	591.65	1016.88	1076.32	638.3	963.34	345.79	540.09	151.46	70.8	54.93	58.49	81.59	119.37	1771.26	978.54	2134.19	453	397.07	373.29	490.66	571.47	221.44	61.5	114.27	80.61	82.4	54.87	Filamin-A Short=FLN-A Actin-binding protein 280 Short=ABP-280 Filamin-1 Filamin1 OS=Drosophila melanogaster (Fruit fly) Name=cher Synonyms=cheerio, sko ORFNames=CG3937 PE=1
Mul0045010.1	M7/blue	247.624	6.56568e-06	6.21948e-05	38.91	248.73	220.23	224.52	69.26	204.82	73.37	111.85	369.17	164.42	315.4	218.77	326.26	191.59	227.69	234.31	244.72	226.7	69.97	89.56	29.11	9.98	10.09	10.51	11.99	17.48	379.63	174.55	479.44	146.79	120.14	119.23	104.61	119.22	60.59	9.58	15.83	16.96	17.59	13.45	Four and a half LIM domains protein 2 Short=FHL-2 LIM domain protein DRAL Skeletal muscle LIM-protein 3 Short=SLIM-3 OS=Rattus norvegicus (Rat) Name=Fhl2 Synonyms=Dral, Slim3 PE=1
Mul0099360.1	M7/blue	245.884	7.99789e-05	0.000483483	0.4	6.81	6.92	12.59	6.69	8.5	8.54	2.84	5.44	3.57	1.17	3.64	0.58	2.29	4.88	3.09	1.12	3.37	0.22	1.08	0	0	0.35	0	0	0.09	1.66	2.28	2.25	0.73	2.36	0.5	0.47	0.82	0.42	0	0.18	0	0	0	N/A
Mul0004620.1	M7/blue	245.407	5.39738e-06	5.27644e-05	3.24	9.38	10.42	11.66	6.41	5.65	8.64	4.99	6.33	4.76	6.7	5.48	7.57	6.9	5.16	6.77	7.11	7.39	4.56	3.03	2.73	2.03	1.32	0.79	1.57	1.48	9.57	4.19	10.1	3.27	4.57	3.79	4.33	3.84	3	1.42	1.95	1.99	3.13	1.18	N/A
Mul0128320.1	M7/blue	245.236	3.33575e-08	7.70215e-07	7.76	13.23	12.4	17.57	10.82	14.71	10.72	4.92	9.06	7.49	8.71	9.28	9.32	4.47	12.36	8.5	2.94	9.2	0.54	4.67	2.06	0.86	0.6	0.25	0.55	1.98	9.95	6.52	8.37	5.3	3.73	6.91	5.64	5.39	1.69	0.31	2.32	0.41	0.63	1.47	Major facilitator superfamily domain-containing protein 6-A Macrophage MHC class I receptor 2 homolog A OS=Danio rerio (Zebrafish) (Brachydanio rerio) Name=mfsd6a Synonyms=mfsd6, mmr2 ORFNames=si:dkey-188p4.2 PE=3
Mul0193900.1	M7/blue	245.183	6.20037e-07	8.94329e-06	8.2	15.12	16.18	18.24	19.69	12.98	23.39	17.01	10.62	9.99	10.17	14.32	11.23	7.3	11.64	10.82	9.02	9.98	2.99	10.63	0.73	2.77	1.39	1.92	1.03	5.37	11.11	8.74	15.1	4.88	9.65	3.67	4.44	6.13	3.39	0.82	2.03	0.94	1.62	0.42	Paired box protein Pax-1 OS=Mus musculus (Mouse) Name=Pax1 Synonyms=Pax-1 PE=1
Mul0051790.1	M7/blue	244.985	2.48827e-07	4.17537e-06	21.6	47.23	32.98	43.77	46.25	42.35	28.44	29.93	38.1	26.6	28.43	37.62	15.64	20.26	41.71	34.15	35.02	30.6	13.91	16.59	3.82	5.29	3.8	5.15	4.1	4.98	26.72	9.9	32.41	22.81	19.81	16.66	19.88	15.31	14.6	4.61	13.68	7.5	21.31	6.95	N/A
Mul0245160.1	M7/blue	244.557	1.36865e-07	2.5261e-06	17.98	35.89	26.35	32.74	20.91	32.34	30.35	18.05	22.72	14.99	18.31	20.7	26.6	17.02	20.43	18.86	26.46	16.53	9.85	11.35	6.59	4.74	5.51	6.74	7.69	8.46	27.09	17.33	29.26	17.94	24.22	17.38	10.51	12.68	7.87	5.64	8.97	7.63	7.78	11.42	Ankyrin-3 Short=ANK-3 Ankyrin-G OS=Mus musculus (Mouse) Name=Ank3 PE=1
Mul0094800.1	M7/blue	244.14	4.27468e-06	4.35743e-05	16.5	29.47	38.38	37.13	20.88	29.22	20.09	13.31	27.7	18.39	17.75	20.9	25.97	14.18	23.78	26.28	27.31	22.78	12	6.43	4.97	1.76	3.6	3.19	3.77	6.6	24.12	4.7	38.82	14.26	14.4	10.42	13.58	15.48	9.19	5.63	3.52	4.01	2.98	8.55	Laminin subunit alpha Laminin A chain Precursor OS=Drosophila melanogaster (Fruit fly) Name=LanA Synonyms=lamA ORFNames=CG10236 PE=1
Mul0204740.1	M7/blue	244.129	0.000347661	0.00164869	1.6	5.03	4.4	10.37	9.18	4.41	3.27	3.56	4.39	3.54	4.34	4.07	1.62	1.24	6.25	4.43	3.9	4.57	1.61	1.76	1.23	0.11	0.43	0.57	0.33	1.66	3.31	2.47	5.64	1.87	2.7	1.67	1.93	3.07	1.13	0	1.09	1.51	0.53	0.56	Suppressor of lurcher protein 1 Precursor OS=Caenorhabditis elegans Name=sol-1 ORFNames=C15A11.3 PE=1
Mul0210870.1	M7/blue	244.008	3.61353e-06	3.79567e-05	183.1	1482.19	1334.15	1144.49	559.62	774.33	395.57	1002.11	1829.41	1410.32	1384.95	943.4	1688.93	917.77	1877.3	1338.3	1058.65	1270.82	427.34	699.59	135.22	101.17	87.61	110.52	104.68	232.37	1572.75	1047.89	1795.24	657.76	704.41	559.13	632.67	759.06	313.28	102.64	221.46	251.28	109.92	99.42	SPARC Basement-membrane protein 40 Short=BM-40 Osteonectin Short=ON Secreted protein acidic and rich in cysteine Precursor OS=Caenorhabditis elegans Name=ost-1 Synonyms=sparc ORFNames=C44B12.2 PE=1
Mul0218090.1	M7/blue	243.983	0.000105377	0.000604775	2.94	17.45	10.09	15.64	6.3	11.52	4.01	6.2	11.3	7.94	11.22	3.78	7.75	5.51	10.22	8.6	8.09	6.55	2.24	2.16	1.12	2.39	1.96	1.34	2.39	4.44	12.18	6.75	15.3	3.75	6.17	3.79	2.65	5.13	3.78	0.92	2.37	1.35	2.23	1.12	Protein tincar OS=Drosophila melanogaster (Fruit fly) Name=tinc ORFNames=CG31247 PE=2
Mul0194290.1	M7/blue	243.833	3.94267e-05	0.000271017	13.02	134.54	105.07	96.7	48.63	78.71	30.97	42.7	45.42	53.98	36.24	60.78	47.96	26.58	82.19	50.16	35.25	41.93	3.48	22.34	6.84	4.37	6.58	7.9	6.38	13.34	47.25	59.07	40.95	31.79	15.52	38.6	18.16	28.27	11.76	1.58	10.49	5.37	7.29	4.37	Synaptic vesicle membrane protein VAT-1 homolog-like EC=1.-.-.- OS=Mus musculus (Mouse) Name=Vat1l Synonyms=Kiaa1576 PE=1
Mul0231790.1	M7/blue	243.419	0.00922071	0.0251639	25.24	89.79	77.83	69.26	24.11	180.42	46.73	16.61	35.34	30.87	157.3	60.52	51.04	36.34	78.15	37.43	54	65.05	15.92	17.61	4.83	4.07	1.5	2.12	3.78	2.64	71.21	29.37	82.85	29.64	59.14	20.5	17.58	17.49	6.75	2.33	3.65	1.77	3.05	3.06	N/A
Mul0179540.1	M7/blue	243.224	1.13832e-07	2.16196e-06	40.54	132.65	106.2	124.95	76.11	72.63	57.58	65.69	89.16	82.84	117.83	61.19	85.72	111.71	78.93	86.02	90.44	70.07	29.94	30	15.72	17.04	12.61	18.38	23.36	25.95	113.47	89.49	111.99	75.03	72.3	71.86	45.85	59.45	36.83	24.08	27.37	27.82	29.57	19.16	Ras suppressor protein 1 Short=Rsu-1 OS=Bos taurus (Bovine) Name=RSU1 PE=2
Mul0176210.1	M7/blue	243.107	3.58361e-05	0.000250941	38.07	208.4	203.21	146.62	74.36	139.34	58.51	104.83	223.22	169.49	158.68	180.08	208.81	101.45	206.29	217.69	186.85	195.69	76.41	95.15	30.03	11.88	15.63	17.81	19.23	28.17	180.66	67.01	274.67	89.04	116.98	85.65	96.51	111.53	52.77	15.28	27.9	21.58	26.35	17.73	N/A
Mul0154760.1	M7/blue	242.944	5.05566e-07	7.50652e-06	174.93	337.6	310.4	354.06	352.86	247.59	223.06	282.72	247.45	189.43	256.94	240.54	221.62	190.17	270.31	186.62	247.7	185.2	87.42	136.02	79.42	61.9	55.09	82.24	77.63	152.79	242.71	175.82	260.7	157.56	135.56	150.11	165.97	166.36	97.81	78.4	228.04	98.89	95.64	96.65	Amyloid-beta-like protein {ECO:0000305} Precursor OS=Caenorhabditis elegans ORFNames=C42D8.8 {ECO:0000312|WormBase:C42D8.8a} PE=1
Mul0169140.1	M7/blue	242.494	2.76597e-05	0.00020306	9.66	60.58	53.19	85.11	28.38	83.27	57.23	42.69	57.71	38.95	24.46	30.16	31.3	13.77	45.16	26.24	11.32	25.54	1.06	11.77	3.56	1.05	5.92	0.73	0.52	3.17	24.63	23.59	16.23	14.06	20.97	9.86	13.52	18.31	11.77	2.8	8.13	5.28	2.12	7.29	N/A
Mul0139220.1	M7/blue	242.492	0.000105602	0.000605612	25.37	78.28	80.27	65.8	37.41	44.38	20.7	53.44	72.42	59.53	82.07	51.39	52.45	56.62	70.22	72.98	55.52	62.42	26.33	39.74	15.96	15.94	11.68	15.48	17.93	14.6	58	22.12	82	49.45	42.49	42.7	41.97	44.17	23.31	9.66	19.93	9.86	17.92	11.5	SH3 domain-binding glutamic acid-rich-like protein OS=Homo sapiens (Human) Name=SH3BGRL PE=1
Mul0071700.1	M7/blue	241.806	3.28018e-06	3.5147e-05	26.25	78.56	89.95	89.89	40.4	79.39	28.64	26.19	118.4	63.14	94.49	57.08	77.06	84.76	84.9	93.26	94.26	71.69	34.06	19.28	10.63	2.74	4.57	6.47	3.86	9.4	111.2	56.71	155.64	48.63	66.29	44.82	32.45	41.2	19.31	7.34	16.63	4.44	7.39	7.35	N/A
Mul0134540.1	M7/blue	241.677	1.87807e-05	0.000147623	18.18	99.38	95.45	90.11	16.83	69.5	17.13	21.97	83.29	76.46	87.31	57.76	107.86	43.07	81.22	90.02	68.51	79.62	30.57	25.43	10.13	1.97	2.99	4.09	3.58	4.31	110.48	62.56	143.06	43.25	35.04	37.46	33.5	46.4	15.93	5.05	6.6	4.63	9.02	3.21	Octopine dehydrogenase {ECO:0000312|EMBL:CAC36305.1} Short=OcDH {ECO:0000303|PubMed:18599075} EC=1.5.1.11 {ECO:0000312|EMBL:CAC36305.1} OS=Pecten maximus (King scallop) (Pilgrim's clam) Name=odh1 {ECO:0000312|EMBL:CAC36305.1} PE=1
Mul0142580.1	M7/blue	241.589	0.00054291	0.00240343	15.38	82.86	72.42	70.03	43.68	50.02	35.34	48.17	66.67	43.6	65.94	49.52	52.57	34.71	53.85	64.3	71.82	52.77	22.37	27.4	9.94	13.03	11.25	15.54	14.98	28.08	51.91	14.05	84.23	34.39	46.59	27.19	29.85	32.19	16.97	17.1	29.16	17.64	25.09	12	Tensin-3 Tensin-like SH2 domain-containing protein 1 Tumor endothelial marker 6 OS=Homo sapiens (Human) Name=TNS3 Synonyms=TEM6, TENS1, TPP PE=1
Mul0183190.1	M7/blue	240.948	2.42137e-05	0.000182499	3.45	24.24	17.01	15.07	9.9	13.69	8.36	12.87	23.29	12.66	14.06	17.84	30.57	9.62	13.95	15.61	12.62	13.99	6.09	12.31	3.28	2.24	0.7	1.3	1.71	3.65	22.27	17.45	25.77	7.68	10.7	8.5	8.68	9.32	3.45	2.17	4.04	3.49	1.52	1.47	N/A
Mul0195400.1	M7/blue	240.777	2.83256e-05	0.000206624	9.97	32.46	58.7	59.17	23.2	34.74	12.97	29.89	42.65	39.52	37.79	27.66	43.16	30.48	32.65	38.36	43.33	37.29	14.62	16.31	9.55	4.31	4.58	5.66	6.07	9.7	43.09	29	53.68	24.96	15.7	23.95	22.72	26.43	17.59	9.16	15.73	6.06	7.88	8.17	Procollagen-lysine,2-oxoglutarate 5-dioxygenase 3 EC=1.14.11.4 {ECO:0000250|UniProtKB:P24802} Lysyl hydroxylase 3 Short=LH3 Precursor OS=Rattus norvegicus (Rat) Name=Plod3 PE=2
Mul0075440.1	M7/blue	240.243	5.17158e-10	2.25629e-08	132.2	280.8	228.9	291.3	137.83	196.28	241.08	126.36	207.07	166.93	229.39	174.25	258	225.18	187.2	161.25	178.49	184.67	104.69	86.59	44.27	17.73	9.34	7.82	12.17	29.55	237.22	175.9	261.61	193.35	116.02	153.76	105.16	117.28	50.09	9	18.1	18.35	12.72	18.7	Aquaporin-4 Short=AQP-4 Mercurial-insensitive water channel Short=MIWC WCH4 OS=Mus musculus (Mouse) Name=Aqp4 PE=1
Mul0177060.1	M7/blue	240.181	0.000209007	0.00107652	30.43	175.17	138.65	139.76	44.62	96.91	42.19	79.74	155.56	138.89	65.32	111.28	95.03	116.1	134.03	106.95	135.26	94.23	43.31	41.72	24.12	30.7	14.24	26.16	23.65	37.51	111.46	61.6	157.47	95.42	54.81	64.21	52.45	72.07	32.02	11.1	19.3	12.1	24.21	13.45	Sialin Membrane glycoprotein SP55 Sodium/sialic acid cotransporter Solute carrier family 17 member 5 OS=Ovis aries (Sheep) Name=SLC17A5 PE=2
Mul0104740.1	M7/blue	240.029	5.38068e-06	5.26461e-05	12.62	42.4	30.23	36.13	39.21	29.05	37.56	31.8	25.85	18.13	20.57	20.52	27	22.8	25.93	22.74	35.54	17.8	11.4	9.38	5.11	5.92	2.19	5.54	6.81	14.2	23.63	11.09	38.2	18.32	25.69	18.5	10.88	10.03	5.85	4.93	5.66	5.14	9.2	2.01	N/A
Mul0130870.1	M7/blue	239.525	1.64895e-06	1.9799e-05	53.17	590.15	458.53	550.12	237.39	302.1	229.35	338.21	765.91	532.43	495.13	235.22	587.89	468.03	610.96	434.32	339.48	327.38	84.62	300.73	42.4	11.11	13.71	14.57	21.59	48.01	576.85	498.31	648.58	285.02	163.24	143.21	221.72	265.22	71.27	19.96	52.26	36.7	12.69	12.78	Myophilin OS=Echinococcus granulosus (Hydatid tapeworm) PE=2
Mul0090290.1	M7/blue	239.393	4.52076e-05	0.000302683	2.11	26.52	36.53	46.85	19.96	34.51	20.6	12.71	13.35	13.66	17.97	13.06	7.88	9.96	23.64	17.6	20.5	17.5	6.46	5.48	0.98	1.69	1.75	3.52	1.21	4.44	11.63	10.29	10.76	11.56	18.77	7.47	4.36	5.96	4.55	1.75	3.17	1.27	4.46	0.98	Zinc finger protein ZIC 1 Short=XZic1 Short=XlZic1 ODD-paired-like Short=Xopl ZIC-related protein 1 Short=ZIC-r1 Zinc finger protein of the cerebellum 1 OS=Xenopus laevis (African clawed frog) Name=zic1 Synonyms=opl PE=2
Mul0221070.1	M7/blue	239.321	4.49112e-06	4.54972e-05	1.15	3.75	2.33	4.04	3.52	4.61	1.17	1.95	2.62	1.61	3.26	2.79	1.87	1.81	2.21	2.07	3.13	1.79	0.24	1.26	0.27	0.2	0.25	0.14	0.2	1.12	2.06	2.56	1.89	0.97	1.86	2.14	1.42	1.31	0.67	0.13	0.84	0.9	0.4	0.27	N/A
Mul0205010.1	M7/blue	239.191	9.23427e-06	8.19492e-05	65.12	217.51	274.32	200.63	142.26	144.64	82.75	181.43	329.44	242.22	153.61	173.66	325.32	231.12	200.61	226.36	198.35	170.25	97.24	139.26	50.49	30.77	27.51	30.67	26.5	52.05	199.88	121.74	236.04	129.25	85.11	122.79	112.65	137.51	80.58	27.21	42.49	32.52	53.15	29.75	Hexokinase type 2 EC=2.7.1.1 OS=Drosophila melanogaster (Fruit fly) Name=Hex-t2 Synonyms=Hex ORFNames=CG32849 PE=2
Mul0083800.1	M7/blue	239.13	1.4658e-05	0.00012051	1.69	6.1	9.42	5.83	5.05	4.62	3.65	4.71	7.32	2.71	4.93	4.78	3.88	6.54	4.94	5.38	7.58	5.87	2.48	4.25	0.49	0.39	0.94	0.4	0.68	0.59	6.89	2.98	8.48	2.85	3.25	4.52	2.5	2.51	1.55	0.87	1.63	0.44	1.17	0.3	Roundabout homolog 2 Precursor OS=Homo sapiens (Human) Name=ROBO2 Synonyms=KIAA1568 PE=1
Mul0089220.1	M7/blue	238.978	3.46061e-06	3.66969e-05	316.34	1160.39	1161.06	1306.59	562.07	838.29	464.04	293.03	1123	1623.64	1071.31	851.04	1233.25	732.52	1285.3	1217.84	843.68	973.04	406.67	356.64	149.84	56.24	46.69	53.16	46.25	87.15	1294.27	923.74	1555.85	603.08	612.98	509.09	706.32	731.4	253.93	77.27	106.46	51.94	103.32	65.84	N/A
Mul0021390.1	M7/blue	238.068	1.21207e-05	0.000102977	50.23	241.2	239.73	284.74	183.45	334.28	149.36	210.15	242.52	176.21	105.78	247.84	177.73	168.45	249.45	198.1	279.53	178.94	37.72	157.02	37.38	35.84	45.97	33.23	22.76	62.27	170.59	196.77	149.77	107.76	98.06	100.09	97.88	112.09	50.94	29.79	85.34	74.01	18	38.83	N/A
Mul0224230.1	M7/blue	237.957	0.00037394	0.00175263	0.96	7.77	8.81	10.41	2.59	11.01	8.22	3.13	5.36	4.63	3.69	3.4	3.93	2.07	7.2	4.87	3.04	4.03	1.01	3.36	0.17	0.66	0.56	0.09	0.08	1.17	4.49	3.63	4.51	3.47	3.31	1.71	1.88	2.07	2.27	0.08	1.23	0.15	0.1	0.17	Forkhead box protein B1 Short=FoxB1 Transcription factor FKH-5 OS=Xenopus laevis (African clawed frog) Synonyms=fkh5 {ECO:0000303|PubMed:11404077} PE=2
Mul0118090.1	M7/blue	237.95	2.22265e-06	2.54548e-05	1.22	3.19	4.01	3.71	3.88	3.6	3.01	2.24	4.54	2.68	3.94	3.9	3.93	3.13	3.83	3.19	3.46	2.29	1	1.62	1.15	1.21	0.67	0.64	0.35	1.67	2.54	1.72	4.36	1.88	2.36	2.54	2.09	2.39	1.85	0.41	1.34	1.09	0.75	0.81	Neurexin-1 Neurexin I-alpha Neurexin-1-alpha Precursor OS=Homo sapiens (Human) Name=NRXN1 Synonyms=KIAA0578 PE=2
Mul0175850.1	M7/blue	237.594	2.64173e-06	2.92454e-05	32.26	548.87	453.77	409.4	113.13	256.62	106.01	131.44	581.29	377.1	381.58	259.6	723.6	240.29	377.65	399.19	254.9	338.79	97.73	178.14	56.78	9.71	6.63	12.79	17.82	40.55	926	489.59	1089.25	175.4	141.52	159.2	144.49	191.81	94.48	14.07	22.74	14.75	29.15	17.4	N/A
Mul0015260.1	M7/blue	237.012	2.15525e-06	2.47448e-05	1.62	5.69	4.24	5.63	4.09	4.37	5.01	4.21	4.08	2.64	7.27	5.49	5.08	2.69	5.16	5.41	3.63	3.17	2.08	2.7	0.38	0.52	0.5	0.69	0	0.97	4.83	4.66	3.17	2.61	2.49	1.85	2.45	2.52	2.12	0.96	0.95	0.82	1.71	1.51	N/A
Mul0055410.1	M7/blue	236.893	6.3524e-05	0.0004005	1.78	11.49	11.01	13.24	5.51	16.14	6.45	8.6	6.87	4.79	2.75	6.01	3.94	2.92	6.4	4.12	4.74	4.98	1.82	2.5	0.43	0.67	0.95	1.11	1.07	2.18	4.37	6.09	3.5	3.1	5.72	3.21	2.04	2	1.7	1.56	2.07	1.08	1.08	1.22	N/A
Mul0112950.1	M7/blue	236.822	2.0839e-05	0.000160984	64.38	197.39	272.25	248.21	148.11	216.34	114.34	128.77	237.24	125.41	171.48	124.54	319.92	76.23	255.09	212.74	44.47	190.68	76.46	43.18	42.47	13.13	15.44	14.52	33.84	46.11	226.02	186.49	232.24	78.09	130.99	49.49	87.57	91.82	32.23	15.47	40.08	23.45	43.95	13.36	Cartilage matrix protein Matrilin-1 Precursor OS=Gallus gallus (Chicken) Name=MATN1 Synonyms=CMP PE=1
Mul0078000.1	M7/blue	236.697	1.08249e-07	2.07486e-06	22.35	52.43	57.63	44.75	44.66	37.07	28.02	29.64	26.64	28.97	35.3	30.65	26.62	32.21	42.58	42.86	37.13	29.04	15.17	18.89	7.06	10.25	11.11	7.99	8.93	14.64	35.81	30.4	41.6	31.62	26.21	35.03	21.46	23.06	20.26	16.52	23.3	19.36	19.43	13.7	LIM domain-containing protein unc-97 PINCH homolog Uncoordinated protein 97 OS=Caenorhabditis elegans Name=unc-97 ORFNames=F14D12.2 PE=1
Mul0120930.1	M7/blue	236.454	2.07815e-05	0.000160594	3.31	19.17	7.53	16.3	7.13	14.41	8.79	7.75	13.69	7.61	6.09	7.21	6.05	8.08	14.15	8.6	13.16	7.54	1.46	6.53	1.1	0.72	0.23	0.37	0.36	0.12	7.5	4.25	8.05	5.02	2.93	2.21	2.72	5.37	2.87	0.48	0.59	0.22	0	0	N/A
Mul0233950.1	M7/blue	236.038	1.71665e-05	0.000137051	1.19	19.26	20.12	28.73	14.93	18.97	9.33	5.06	11.4	7.22	5.2	7.09	6.89	4	13.03	5.34	10.08	4.45	1.16	2.7	1.11	0.14	1.06	2.7	0.75	3.23	6.16	7.99	4.58	3.94	4.22	2.14	2.6	2.92	1.32	1.36	1.21	0.44	0.66	1.04	N/A
Mul0208520.1	M7/blue	235.546	5.00211e-07	7.44951e-06	13.51	30.31	34.73	37.21	19.3	28.85	22.26	27.05	33.45	27.91	29.52	22.25	30.9	24.17	42.05	31.21	24.65	32.47	11.45	32.24	4.98	5.87	3.24	4.49	6.07	7.79	35.33	25.11	38.6	15.85	12.64	15.88	14.02	21.34	6.55	6.7	8.36	3.19	6.17	1.44	Glycine receptor subunit alpha-2 Precursor OS=Homo sapiens (Human) Name=GLRA2 PE=1
Mul0057680.1	M7/blue	235.2	4.64441e-06	4.67605e-05	45.71	140.56	107.48	155.67	40.27	105.69	76.55	36.08	163.16	94.82	163.38	54.03	146.99	78.17	92.6	82.34	62.66	70.13	25.96	25.14	6.84	5.85	4.1	3.35	9.36	21.93	150.3	121.77	152.05	45.52	50.14	62.62	46.55	59.6	11	3.8	7.52	4.15	8.15	8.18	Myosin regulatory light chain 2, smooth muscle minor isoform Short=MLC-2 DTNB G1 Isoform L20-B1 OS=Gallus gallus (Chicken) PE=2
Mul0153640.1	M7/blue	235.014	1.51244e-05	0.000123591	3.17	11.57	6.9	5.65	5.67	5.29	7.64	6.57	6.16	3.81	8.38	3.3	2.93	3.54	4.62	4.85	4.93	6.45	0.85	2.88	0.33	0.97	0.81	0.68	1.07	2.52	4.02	2.2	5	3.05	4.19	3.02	3.11	3.15	1.11	0.65	1.65	1.02	1.18	0.76	Neuropilin and tolloid-like protein 1 Brain-specific transmembrane protein containing 2 CUB and 1 LDL-receptor class A domains protein 1 Precursor OS=Mus musculus (Mouse) Name=Neto1 Synonyms=Btcl1 PE=1
Mul0128040.1	M7/blue	234.902	7.33976e-07	1.01951e-05	1.78	5.59	4.81	4.1	4.32	5.55	3.03	2.89	2.31	2.14	3.89	4.08	1.53	2.39	3.54	4.32	1.12	3.27	0.46	2.04	0.16	0.46	0	0.16	0.15	0.54	2.39	1.9	2.69	1.99	1.18	3.07	1.1	1.9	0.78	0	1.13	0	0.28	0.08	N/A
Mul0010920.1	M7/blue	234.79	3.59243e-06	3.78288e-05	5.52	9.34	7.7	10.78	6.4	7.45	3.13	6.86	9.96	7.64	9.2	10.88	7.24	6.17	12.03	8.18	9.1	6.38	1.83	2.98	2.04	1.07	1.66	2.31	1.07	2.16	6.21	4.24	8.4	4.78	6	4.89	5.76	8.64	1.47	1.22	2.06	1.51	1.48	0.95	Glycine receptor subunit alpha-2 Precursor OS=Homo sapiens (Human) Name=GLRA2 PE=1
Mul0025760.1	M7/blue	234.632	5.43458e-05	0.000351879	0.41	18.01	17.45	22.51	8.06	19.2	5.59	4.09	9.08	8.62	4.92	5.04	4.01	3.56	10.97	7.91	8.96	8.93	1.84	2.51	0.44	0.8	0.99	0.74	0.71	0.97	5.14	4.61	5.32	3.43	6.47	2.05	1.79	3.95	1.84	0.62	1.07	0.11	0.94	0.69	N/A
Mul0077690.1	M7/blue	234.42	3.2934e-05	0.00023448	255.67	3404.13	2377.8	2748.91	2048.77	3334.93	718.56	1987.65	2111.07	1511.67	1179.92	1160.16	1871.83	1182.12	1954.96	1270.23	1207.59	1352.99	490.71	934.08	377.55	311.02	190.96	275.11	250.6	448.62	1331.09	1474.7	1187.8	1159.88	318.15	719.75	963.19	1033.79	290.31	306.37	526.66	209.04	414.17	200.27	Non-neuronal cytoplasmic intermediate filament protein B Short=IFB OS=Helix pomatia (Roman snail) (Edible snail) PE=1
Mul0137770.1	M7/blue	234.328	1.29155e-05	0.000108601	68.11	119.61	129.02	105.86	99.31	84.45	41.61	73.79	106.95	103.99	126.99	83.19	121.45	95.79	114.77	96.18	86.82	93.85	51.62	48.17	41.09	36.45	33.36	31.03	40.37	44.71	130.9	58.72	172.2	105.2	66.96	71.27	69.24	76.15	42.37	21.46	35.51	34.57	37.25	34.32	Aspartate aminotransferase, cytoplasmic Short=cAspAT EC=2.6.1.1 EC=2.6.1.3 Cysteine aminotransferase, cytoplasmic Cysteine transaminase, cytoplasmic Short=cCAT Glutamate oxaloacetate transaminase 1 Transaminase A OS=Gallus gallus (Chicken) Name=GOT1 PE=1
Mul0005860.1	M7/blue	234.189	3.93993e-05	0.000271003	8.27	49.47	37.54	28.97	28.93	25.35	35.34	24.77	28.45	18.93	26.43	26.48	23.31	18.71	24.02	28.78	27.09	29.67	12.54	12.73	4.48	8.44	6.56	11.74	5.64	13.03	22.17	5.87	35.61	13.74	19.04	14.9	13.51	14.25	7.64	3.14	5.04	5.67	6.73	2.85	N/A
Mul0189020.1	M7/blue	233.973	1.63424e-07	2.94048e-06	74.54	154.8	128.27	125.34	93.73	118.01	109.92	84.12	109.25	78	93.76	80.81	77.8	68.97	88.25	94.41	129.26	98.4	64.19	51.35	25.18	31.73	24.73	31.88	39.57	35.86	114.56	87.81	125.47	68.94	104.39	44.35	52.14	60.95	39.9	44.53	52.54	35.2	67.82	46.06	Protein 4.1 homolog Protein coracle OS=Drosophila melanogaster (Fruit fly) Name=cora ORFNames=CG11949 PE=1
Mul0000860.1	M7/blue	233.824	0.0014007	0.00526125	18.43	201.67	157.5	153	40.76	71.72	50.73	33.66	159.35	96.7	169.97	38.94	35.53	50.11	173.46	97.59	93.02	65.82	23.43	14.68	8.7	1.52	1.69	1.58	0.96	10.33	153.29	74.72	191.9	80.5	35.52	41.54	34.48	47.57	5.08	0.9	0.56	2.53	1.5	4.13	Tubulin alpha-1A chain Alpha-tubulin 3 Tubulin B-alpha-1 Tubulin alpha-3 chain Detyrosinated tubulin alpha-1A chain OS=Homo sapiens (Human) Name=TUBA1A Synonyms=TUBA3 PE=1
Mul0218710.1	M7/blue	233.78	4.92799e-06	4.90551e-05	18.51	63.76	50.25	57.86	37.73	31.75	26.36	25.33	43.55	30.75	26.61	27.87	25.73	20.92	33.73	16.61	29.01	20.21	3.78	10.51	3.05	5.83	4.05	4.53	6.51	12.3	33.57	14.72	36.81	17.1	18.96	19.93	23.14	24.13	15.16	13.57	13.77	6.06	17.82	8.17	Secreted frizzled-related protein 1 Short=sFRP-1 Frizzled in aorta protein Short=FrzA protein Precursor OS=Bos taurus (Bovine) Name=SFRP1 Synonyms=FRZA PE=2
Mul0020620.1	M7/blue	233.545	3.24468e-07	5.20808e-06	4.22	8.3	8.3	11.14	7.47	10.75	5.89	9.88	8.89	4.86	7.89	5.06	6.74	2.56	6.04	5.38	1.93	6.89	0.72	3.81	1.81	1.25	0.32	0.41	0.86	0.93	6.59	4.06	6.27	2.99	3.66	3.79	3.4	3.62	0.6	0.33	1.18	1.69	0.56	0.87	Somatostatin receptor type 2 Short=SS-2-R Short=SS2-R Short=SS2R SRIF-1 OS=Homo sapiens (Human) Name=SSTR2 PE=1
Mul0050760.1	M7/blue	233.411	5.34003e-06	5.2311e-05	6.19	30.32	21.57	33.95	18.16	21.5	23.07	6.31	24.78	13.33	34.08	23.68	17.02	28	24.8	18.2	22	9.94	3.79	6.67	2.16	2.27	0.69	0.89	1.28	1.57	14.68	17.79	13.62	15.58	15.18	8.61	6.28	9.9	2.26	0.85	4.35	1.43	2.75	0.87	Calcyphosin-like protein OS=Homo sapiens (Human) Name=CAPSL PE=2
Mul0051500.1	M7/blue	233.291	5.12659e-09	1.60197e-07	30.27	41.9	41.91	36.11	24.93	40.82	27.37	24.41	57.33	33.34	42	40.88	28.58	35.33	45.32	42.56	39.51	38.41	17.61	28.28	5.98	1.58	2.63	4.24	2.72	4.33	35.95	28.91	54.3	32.28	27.42	24.04	18.18	26.16	11.87	2.94	2.91	4.55	1.1	1.38	N/A
Mul0153980.1	M7/blue	233.06	0.00673585	0.0193267	17.59	158.96	351.42	395.95	48.6	253.46	34.9	128.53	171.3	156.08	286.19	174.19	186.02	97.53	219.17	201.36	75.79	152.02	47.72	58.43	33.41	28.73	10.82	13.67	22.97	34.38	155.67	55.3	182.95	103.73	90.7	95.06	59.12	84.98	34.74	19.27	42.42	14.27	25.4	6.94	N/A
Mul0005550.1	M7/blue	232.934	1.36101e-06	1.68873e-05	8.19	22.3	15.46	20.39	14.97	11.53	19.74	14.17	19.63	11.03	11.38	13.01	15.14	19.22	12.69	15.53	12.83	10.63	5.26	8.16	1.79	3.47	2.97	3.45	4.88	6.78	12.59	9.64	12.71	10.13	8.43	11.89	8.76	8.42	3.21	5.33	5.62	3.17	2.74	3.12	Protein NDNF Precursor OS=Xenopus tropicalis (Western clawed frog) (Silurana tropicalis) Name=ndnf ORFNames=TNeu083d09 PE=2
Mul0167630.1	M7/blue	232.788	8.48134e-05	0.000506294	21.32	192.17	150.79	147.49	80.66	90.93	63.79	47.57	119.44	76.3	95.68	72.4	105.39	44.36	76.51	84.75	79.89	89.44	23.03	24.93	11.9	7.66	11.85	11.12	10.43	17.9	118.08	58.81	146.95	45.18	36.01	37.62	43.44	46.91	52.6	29.5	33.86	27.87	23.66	40.55	Calpain-B EC=3.4.22.- Calcium-activated neutral proteinase B Short=CANP B Calpain-B catalytic subunit 1 Calpain-B catalytic subunit 2 OS=Drosophila melanogaster (Fruit fly) ECO:0000312|FlyBase:FBgn0025866} ORFNames=CG8107 PE=1
Mul0035420.1	M7/blue	232.706	0.000276779	0.00136219	29.98	188.86	154.48	154.93	62.78	123.38	67.31	131.44	226.08	102.27	116.77	170.23	240.32	43.46	126.87	156.32	160.8	152.61	59.21	64.3	23.61	13.76	14.44	20.42	16.88	20.5	204.95	74.84	293.31	64.69	117.39	52.35	66.08	75.29	53.59	19.08	23.06	15.05	22.62	10.42	Twitchin {ECO:0000303|PubMed:7190524} EC=2.7.11.1 {ECO:0000269|PubMed:18390597} Uncoordinated protein 22 {ECO:0000303|PubMed:2812002} OS=Caenorhabditis elegans Name=unc-22 {ECO:0000312|WormBase:ZK617.1b} ORFNames=ZK617.1 PE=1
Mul0042120.1	M7/blue	232.693	1.4502e-06	1.77652e-05	2.7	7.37	6.81	8.8	3.23	4.17	2.22	3.97	3.85	3.17	3.38	1.53	3.36	1.97	4.14	4.8	5	4.08	2.21	2.17	0.25	0.35	0.54	1.27	0.32	0.88	3.75	4.1	4	2.7	1.72	1.25	1.44	2.23	1.28	0.39	0.59	0.16	0.51	0.43	Acetylcholine receptor subunit alpha-like MARA1 Precursor OS=Manduca sexta (Tobacco hawkmoth) (Tobacco hornworm) Name=ARA1 PE=2
Mul0150290.1	M7/blue	232.672	9.23827e-05	0.000544245	1.31	2.73	3.61	2.78	2.11	2.59	1.79	1.83	3.41	1.37	4.26	3.44	1.63	1.85	3.36	3.65	2.28	2.3	1.26	0.9	0.26	0.19	0.69	0.4	1.23	1.17	2.48	1.22	2.89	2.04	1.16	1.75	1	1.41	0.96	0.39	0.89	0.65	0.39	0.52	N/A
Mul0115920.1	M7/blue	232.339	1.43742e-05	0.000118517	20.85	279.86	218.99	213.71	166.97	200.63	70.42	86.1	322.32	249.78	319.25	176.17	228.6	171.89	204.38	262.64	140.92	221.93	57.51	85.16	22.73	9.05	29.22	30.19	24.42	40.57	278.05	207.62	335.24	109.59	127.89	82.93	108.35	141.74	41.66	12.28	33.44	20.62	19.44	20.84	PDZ and LIM domain protein Zasp Z band alternatively spliced PDZ-motif protein {ECO:0000303|PubMed:18166658} OS=Drosophila melanogaster (Fruit fly) ORFNames=CG30084 PE=1
Mul0043970.1	M7/blue	232.269	1.6016e-06	1.93201e-05	20.17	61.55	67.37	87.4	78.44	62.35	38.11	62.31	40.21	44.72	47.25	41.46	40.06	46.59	68.23	57.29	59.52	53.79	24.76	28.82	24.71	11.45	13.17	8.74	8.02	9.1	40.76	20.33	58.24	40.63	25.6	28.43	41.96	45.8	23.51	8.52	19.52	8.5	16.5	13.59	CD9 antigen OS=Sus scrofa (Pig) Name=CD9 PE=2
Mul0006610.1	M7/blue	232.244	0.000809292	0.00335569	0.68	6.08	4.31	3.34	1.76	3.12	0.8	1.22	2.11	3.43	4.31	2.98	1.74	2.57	4.68	3.28	2.81	3.81	1.1	1.16	0.41	0.03	0.63	0.19	0	0.16	3.11	0.52	5.18	1.69	1.97	1.99	1.51	1.33	0.67	0.25	0.15	0.11	0.04	0.09	N/A
Mul0033190.1	M7/blue	231.852	1.99109e-05	0.000154859	1.85	5.5	4.21	7.03	6.95	5.5	3.09	3.53	4.35	2.16	3.6	1.94	2.09	1.41	4.75	2.92	2.85	2.86	0.77	1.21	0.58	0.78	0.75	1.32	0.35	1.85	2.3	0.67	4	1.68	2.74	1.23	1.38	1.9	0.81	1.2	1.26	0.65	1.03	0.43	Sex peptide receptor {ECO:0000312|FlyBase:FBgn0029768} OS=Drosophila melanogaster (Fruit fly) ORFNames=CG16752 {ECO:0000312|FlyBase:FBgn0029768} PE=1
Mul0224180.1	M7/blue	231.703	0.000308026	0.00149095	2.28	16.12	10.57	30.94	7.46	24.53	11.18	8.45	12.16	10.48	8.76	11.15	11.05	8.41	15.96	9.88	2.87	6.51	1.71	4.35	1.43	0.16	0.45	0	0	2.05	8.86	11.68	5.51	6.03	4.65	7.64	3.39	5	1.07	0.47	1.86	0.29	1.71	0.16	N/A
Mul0082160.1	M7/blue	231.366	5.92494e-09	1.79749e-07	2.55	11.33	9.53	9.64	5.48	7.8	6.44	3.43	7.95	4.75	8.59	5.88	6.74	6.03	6.09	5.72	4.71	6.46	2.77	1.22	0.09	1.75	0.42	0.36	0.88	1.15	11.72	8.09	9.73	2.38	3.51	1.81	1.36	0.87	1.3	0.53	0.69	0.32	0.85	0.27	N/A
Mul0158900.1	M7/blue	230.831	5.31303e-05	0.000345635	7.85	158.69	91.14	148.81	54.8	184.32	57.09	83.05	117.44	74.76	66.68	90.35	76.34	67.6	106.88	70.27	97.68	92.51	27.1	40.5	6.33	3.04	9.5	5.33	6.09	5.85	85.3	139.99	55.06	47.79	67.81	37.22	26.67	31.45	15.94	8.16	6.3	4.05	5.87	4.79	N/A
Mul0183640.1	M7/blue	230.725	3.94524e-07	6.11406e-06	5.08	4.26	6.28	11.05	4.46	7.11	6.84	3.18	5.48	4.27	5.77	5.22	3.92	2.16	5.78	4.15	2.99	3.34	0.99	2.33	0.97	0.27	0.66	0.47	0.27	1.6	5.14	3.97	6.3	2.11	3.04	2.61	2.99	2.58	0.88	0.23	1.35	0.12	0.55	0.23	Heat shock 70 kDa protein 12A OS=Mus musculus (Mouse) Name=Hspa12a Synonyms=Kiaa0417 PE=1
Mul0155380.1	M7/blue	230.719	0.000132302	0.000733925	1.19	13.45	6.89	10.22	6.21	6.16	2.51	4.32	4.57	2.58	7.1	3.87	4.62	3.07	3.96	5.67	3.09	4.95	1.45	2.07	1.89	0.6	0.36	0.15	0.45	1.42	5.47	2.82	6.43	3.2	2.59	2.74	1.3	1.78	0.34	1.41	1.55	0.48	1.26	1.06	Kappa-type opioid receptor Short=K-OR-1 Short=KOR-1 OS=Cavia porcellus (Guinea pig) Name=OPRK1 PE=2
Mul0077330.1	M7/blue	230.241	0.00108655	0.00426737	1.22	3.42	2.01	6.25	1.4	3.88	1.67	1.94	1.76	0.96	2.45	2.47	4.48	1.36	1.43	1.53	2.99	1.82	0.54	0.74	0.43	0.1	0.45	0.64	0.42	0.7	1.1	1.58	1.45	1.01	0.93	0.86	0.76	0.89	0.14	0.47	0.49	0.14	0.06	0.45	N/A
Mul0140060.1	M7/blue	230.23	1.67106e-06	2.00186e-05	257.58	689.43	565.19	1090.69	583.15	1008.49	470.79	214.54	327.49	238.98	258.3	269.49	287.13	298.93	417.9	217.19	276.19	225.43	130.36	109.02	69.74	45.99	45.39	33.8	50.57	131.09	270.67	553.15	157.12	191.72	204.14	140.96	132.97	181.68	37.5	57.56	65.81	34.09	101.33	24.36	Calmodulin-1 Short=CaM 1 OS=Branchiostoma floridae (Florida lancelet) (Amphioxus) PE=2
Mul0225630.1	M7/blue	229.699	4.23702e-09	1.37269e-07	10.25	11.06	11.24	20.46	11.87	13.22	10.41	7.36	8.43	6.67	9.81	8.52	8.45	5.85	11.74	9.4	4.9	6.72	2.82	6.21	1.36	0.36	0.2	0.16	0.05	1.81	6.38	9.31	6.64	4.37	5.51	5.02	4.72	6.26	1.94	0.77	2.44	0.47	0.62	0.89	Sodium- and chloride-dependent GABA transporter 1 Short=GAT-1 Solute carrier family 6 member 1 OS=Homo sapiens (Human) Name=SLC6A1 Synonyms=GABATR, GABT1, GAT1 PE=1
Mul0204360.1	M7/blue	229.237	5.88545e-07	8.57001e-06	2.81	5.05	4.89	5.41	4.38	4.72	6.2	4.09	5.35	2.34	3.51	2.2	1.98	3.1	2.93	4.35	2.53	3.88	1.79	2.06	0.42	0.41	0.53	0.72	0.51	0.83	3.49	1.69	2.99	1.15	4.33	2.34	1.09	1.6	0.84	0.37	0.64	0.42	1	0.28	Galanin-like G-protein coupled receptor npr-9 {ECO:0000305|PubMed:27223098} Probable neuropeptide receptor 9 {ECO:0000305} OS=Caenorhabditis elegans ORFNames=ZK455.3 {ECO:0000312|WormBase:ZK455.3} PE=2
Mul0022200.1	M7/blue	229.116	4.06219e-10	1.83882e-08	5.96	6.42	5.81	11.19	8.36	5.8	5.12	5.05	3.55	4.9	4.64	3.41	3.28	3.45	6.29	6.01	4.24	5.18	0.54	1.62	0.81	0.27	0	0.19	0.09	0.72	2.9	3.27	5.13	2.52	3.1	3.09	2.66	2.93	1.93	0.09	1.15	0.08	0.32	0.36	Cyclin-dependent kinase 5 activator 1 Short=CDK5 activator 1 Cyclin-dependent kinase 5 regulatory subunit 1 TPKII regulatory subunit Cyclin-dependent kinase 5 activator 1, p35 Short=p35 Cyclin-dependent kinase 5 activator 1, p25 Short=p25 Tau protein kinase II 23 kDa subunit Short=p23 Precursor OS=Bos taurus (Bovine) Name=CDK5R1 Synonyms=CDK5R, NCK5A PE=1
Mul0207900.1	M7/blue	228.98	2.43923e-05	0.000183604	16.12	44.02	31.57	82.04	38.63	52.42	49.81	18.58	35.71	18.99	22.4	45.24	29.81	27.05	24.7	23.2	26.99	24.8	3.04	17.52	5.73	2.88	5.02	1.6	1.6	12.77	26.61	30.62	26.99	17.63	15.28	20.63	12.41	11.3	6.28	1.22	10.58	2.93	1.55	4.3	Non-neuronal cytoplasmic intermediate filament protein B Short=IFB OS=Helix pomatia (Roman snail) (Edible snail) PE=1
Mul0000490.1	M7/blue	228.865	8.66617e-06	7.78007e-05	13.3	38.33	46.12	72.24	18.42	42.91	51.21	22.25	62.64	41.14	45.13	32.39	27.94	33.38	74.74	43.86	25.84	35.76	8.72	14.56	8.02	2.87	5.2	1.86	1.79	5.06	49.65	46.03	60.44	24.36	23.58	26.64	15.33	25.2	10.02	6.99	6.39	3.61	3.48	5.65	N/A
Mul0159590.1	M7/blue	228.855	8.07284e-07	1.1013e-05	37.59	189.47	143.63	151.26	31.51	90.77	41.56	43.04	165.17	132.05	125.37	89.39	160.48	118.27	157.41	124.45	121.07	103.06	34.8	63.74	8.87	5.32	5.55	5.42	5.21	4.28	201.05	138.06	228.87	64.79	67.07	55.25	56.01	70.19	17.83	5.1	7.37	7.49	5.54	1.41	CD82 antigen Metastasis suppressor Kangai-1 homolog OS=Rattus norvegicus (Rat) Name=Cd82 Synonyms=Kai1 PE=1
Mul0160550.1	M7/blue	228.727	1.78791e-06	2.12187e-05	2.47	10.8	4.16	8.56	5.17	7.39	5.29	3.38	8.27	2.53	5.13	3.87	8.16	7.16	5.42	5.8	6.9	6.42	2.16	1.9	1.23	1.45	0.47	1.18	0.65	1.55	6.71	6.5	7.75	4.3	5.62	2.71	1.91	2.9	1.47	0.48	1.44	0.96	1.47	1.23	Protein Wnt-11b-2 {ECO:0000303|PubMed:17436276} Precursor OS=Xenopus tropicalis (Western clawed frog) (Silurana tropicalis) wnt11b {ECO:0000312|Xenbase:XB-GENE-5858981} ORFNames=TNeu076g04.1 PE=2
Mul0106820.1	M7/blue	228.703	0.000212429	0.00109055	12.29	49.65	24.45	55.94	34.55	93.04	52.92	18.78	48.79	22.46	29.92	37.88	40.31	22.98	40.11	29.2	27.93	30.31	5.04	22.13	3.87	1.66	3.69	4.31	1.82	5.67	27.14	31.77	26.34	21.77	20.52	24.62	13.66	19.49	6.99	5.3	3.28	0.45	6.23	1.35	N/A
Mul0048540.1	M7/blue	228.37	9.41177e-05	0.000552902	8.04	174.86	121.5	153.47	76.9	183.92	64.32	30.46	91.01	68.62	50.09	64.23	66.1	38.62	95.51	54.33	44.3	61.9	21.62	22.5	5.29	5.6	7.43	10.08	5.53	34.27	69.22	100.14	37.93	34	63.61	33.43	18.9	31.21	12.6	11.93	10.38	3	13.88	5.46	N/A
Mul0177080.1	M7/blue	228.118	2.00498e-05	0.000155767	5.24	18.87	25.16	36.38	9.68	24.19	8.73	10.12	16.83	12.62	13.48	15.2	5.16	14	17.03	16.97	14.9	15.08	5.96	3.95	2.64	1.8	1.74	1.87	1	2.52	13.97	11.48	10.56	11.33	12.77	11.5	4.84	7.38	3.99	1.1	1.29	1.1	1.58	0.61	Homeobox protein engrailed-2b Short=Homeobox protein en-2b Zf-En-1 OS=Danio rerio (Zebrafish) (Brachydanio rerio) Name=eng2b Synonyms=eng-3, eng3, zf-en-1 PE=2
Mul0190720.1	M7/blue	227.951	5.73421e-05	0.00036739	9.48	166.32	108.31	82.11	57.48	44.53	29.16	36.03	52.52	81.51	66.96	52.14	127.05	94.87	80.97	77.29	56.98	62.84	24.72	25.81	10.01	6.77	4.2	9.84	11.64	17.25	120.2	60.65	163.51	39.37	27.69	39.23	30.56	43.84	26.53	7.03	12.65	10.88	16.27	11.05	N/A
Mul0219630.1	M7/blue	227.868	0.000737142	0.00310772	52.98	1165.31	799.14	498.32	263.79	368.78	189.03	449.63	701.59	587.56	418.63	209.34	826.8	326.94	551.18	620.88	458.17	552.08	168.63	338.87	77.61	20.43	10.97	11.55	52.45	82.29	575.96	409.16	642.34	226.2	282.35	173.35	272.3	351.37	116.13	26.48	48.88	25.73	32.66	14.46	Gelsolin-like protein 1 Actin-modulator {ECO:0000303|PubMed:7957213, ECO:0000312|EMBL:BAA06219.2} Short=EWAM {ECO:0000303|PubMed:7957213} Short=EWAM-P1 {ECO:0000303|PubMed:18197420} OS=Lumbricus terrestris (Common earthworm) Name=AM {ECO:0000303|PubMed:7957213} PE=1
Mul0190350.1	M7/blue	227.58	1.57365e-05	0.000127772	204.29	1037.07	892.09	822.46	266.51	701.84	294.92	268.78	1131.59	956.87	1006.33	546.97	1465.51	619.26	998.91	1106.42	378.87	932.79	304.22	260.9	56.39	23.37	32.78	30.72	26.72	73.45	1240.47	722.59	1639.41	346.9	532.51	246.75	379.23	487.94	136.78	34.14	66.06	31.02	30.5	30.05	PDZ and LIM domain protein 4 OS=Bos taurus (Bovine) Name=PDLIM4 PE=2
Mul0194610.1	M7/blue	227.363	5.59725e-06	5.44218e-05	350.13	1480.52	1237.59	1098.27	427.56	1104.67	492.64	971.8	1797.05	1276.55	1288.62	1599.61	1915.17	969.82	1434.27	1557.02	1363.63	1510.71	642.46	956.92	208.69	129.14	141.01	190.68	188.35	245.25	1560.52	860.67	2047.4	809.59	1014.23	690.97	806.15	867.63	397.12	159.57	254.14	177.27	176.93	114.62	PDZ and LIM domain protein 3 Alpha-actinin-associated LIM protein OS=Gallus gallus (Chicken) Name=PDLIM3 Synonyms=ALP PE=1
Mul0246590.1	M7/blue	226.465	2.32339e-05	0.000176392	8.74	21.39	12.99	33.21	9.62	17.86	8.39	6.91	7.69	6.03	12.74	7.62	7.27	5.29	9.8	5.33	9.25	8.99	3.79	3.57	0.68	0.45	1.29	0.23	2.45	2.92	6.17	4.22	10.93	3.28	5.46	1.69	3.44	6.88	1.52	1.78	0.22	0.82	0.81	0.91	Acetylcholine receptor subunit beta-type acr-2 Precursor OS=Caenorhabditis elegans Name=acr-2 ORFNames=K11G12.2 PE=1
Mul0117670.1	M7/blue	226.272	3.95242e-08	8.88423e-07	14.64	26.91	28.64	27.14	28.35	21.66	16.84	25.52	19.88	11.97	18.28	18.35	18.01	9.47	14.05	12.99	19.11	14.91	6.49	6.61	2.9	2.43	1.29	2.65	4	7.63	12.05	4.74	19.09	9.68	12.83	11.44	11.94	10.82	8.37	9.64	7.86	6.38	8.89	7.59	Neurogenic locus protein delta Precursor OS=Drosophila melanogaster (Fruit fly) Name=Dl ORFNames=CG3619 PE=1
Mul0018240.1	M7/blue	225.98	6.54947e-10	2.76781e-08	13.58	20.54	14.12	21.93	14.27	25.78	20.8	12.86	19.7	13.9	14.17	16.35	14.64	9.91	17.78	11.84	6.31	12.87	0.43	8.2	3.06	0.95	0.83	0.21	0.3	1.36	16.74	15.8	13.06	8.07	5.7	9.47	9.88	10.36	2.75	0.15	1.74	0.09	0.3	1.17	Vesicular acetylcholine transporter Short=VAChT OS=Drosophila melanogaster (Fruit fly) Name=VAChT ORFNames=CG32848 PE=2
Mul0220370.1	M7/blue	225.892	0.000155206	0.000838638	509.11	2233.8	1369.9	1823.5	707.22	1392.04	673.25	1540.52	1759.21	1275.17	1181.08	1529.03	1731.53	1293.72	1593.38	1457.64	1351.13	1183.38	695.51	657.93	390.76	397.69	293.53	325.46	394.85	739.17	1258.23	991.24	1389.96	1248.95	898.17	1088.75	1066.45	1124.88	371.57	265.18	686.17	603.06	387.65	345.11	Phosphoenolpyruvate carboxykinase [GTP] Short=PEPCK EC=4.1.1.32 OS=Haemonchus contortus (Barber pole worm) Name=PEPCK PE=2
Mul0009320.1	M7/blue	225.779	0.000515216	0.00230174	5.21	29.11	36.63	34	15.71	20.13	5.47	18.08	33.77	17.38	22.77	18.48	20.48	22.49	24.77	28.31	32.63	18.5	9.3	7.44	5.31	6.82	3.88	4.03	5.08	6.73	20.1	5.1	33.09	19.51	15.48	12.7	13.17	12.59	6.29	4.11	4.79	3.14	3.87	4.14	N/A
Mul0120280.1	M7/blue	225.561	0.000755695	0.00317272	1.77	5.43	2.5	5.8	5.35	4.99	8.15	3.55	2.63	1.09	4.08	2.28	2.64	1.76	2.53	3.28	1.96	2.29	0.55	1.78	0.78	0.45	0.31	0.73	0.58	1.23	2.63	2.05	3.01	1.6	1.57	1.46	2.51	2.56	0.73	0.39	1.14	0.71	0.78	0.07	Bone morphogenetic protein 3 Short=BMP-3 Bone morphogenetic protein 3A Short=BMP-3A Osteogenin Precursor OS=Homo sapiens (Human) Name=BMP3 Synonyms=BMP3A PE=1
Mul0023120.1	M7/blue	225.259	5.58257e-05	0.000359384	0.76	4.1	3.73	4.33	1.56	3.44	1.68	2.66	2.61	2.01	3.02	3.37	2.12	2.52	2.01	3.03	1.92	2.92	0.98	0.9	0.41	0.16	0.51	0.21	0.2	0.45	1.5	0.24	3.57	1.6	1.46	0.96	1.58	1.17	1.2	0.36	0.8	0.59	0.39	0.41	Potassium voltage-gated channel protein Shal Shaker cognate l Shal2 OS=Drosophila melanogaster (Fruit fly) Name=Shal Synonyms=SHAL2 ORFNames=CG9262 PE=1
Mul0078980.1	M7/blue	225.212	1.21207e-06	1.53822e-05	6.21	9.79	8.47	9.47	6.09	5.99	8.44	5.47	8.4	4.29	7.82	6.39	6.95	4.86	4.24	7.79	6.95	5.48	2.79	1.57	0.79	1.17	1.16	1.2	1.88	4.14	8.36	3.67	9.43	3.96	6.91	2.74	3.67	3.49	2.52	1.3	2.81	2.11	2.56	2.08	Ca(2+)/calmodulin-responsive adenylate cyclase EC=4.6.1.1 ATP pyrophosphate-lyase Protein rutabaga OS=Drosophila melanogaster (Fruit fly) Name=rut ORFNames=CG9533 PE=1
Mul0061090.1	M7/blue	224.907	5.68819e-07	8.31448e-06	151.79	194.86	252.48	193.57	205.7	153.65	110.99	150.53	201.52	182.9	262.34	146.99	142.44	199.75	202.6	194.35	182.54	145.42	101.99	89.58	45.84	45.1	37.05	42.36	52.36	82.78	200.84	126.17	221.24	168.39	131.48	137.55	124.34	147.04	101.83	65.43	98.19	92.89	71.65	66.13	Ras-related protein Rap-1 OS=Caenorhabditis elegans Name=rap-1 ORFNames=C27B7.8 PE=3
Mul0054570.1	M7/blue	224.486	0.000158217	0.000851695	24.76	139.4	133.07	101.38	33.96	106.28	35.47	71.24	125.04	103.92	95.96	111.36	142.78	76.47	136.44	151.66	119.62	120.63	49.49	95.84	19.14	17.73	19.28	16.69	14.18	15.73	111.55	37.35	161.36	67.26	73.44	62.29	66.07	70.48	26.4	19.37	27.17	19.87	20.7	5.73	Synaptopodin-2 Myopodin OS=Mus musculus (Mouse) Name=Synpo2 PE=1
Mul0020870.1	M7/blue	224.191	1.61851e-05	0.000130673	14.47	68.09	61.68	53.54	21.5	32.91	26.71	13.52	61.16	47.9	68.59	54.79	62.78	48.33	51.29	54.67	52.54	46.29	19.11	14.79	7.15	8.6	4.85	5.99	4.19	14.09	70.8	36.92	74.55	30.33	50.46	24.34	17.73	26.7	8.02	3.59	9.1	4.59	17.23	7.38	Heat shock protein beta-1 Short=HspB1 25 kDa IAP Actin polymerization inhibitor Heat shock 25 kDa protein Short=HSP 25 Heat shock 27 kDa protein Short=HSP 27 OS=Gallus gallus (Chicken) Name=HSPB1 PE=2
Mul0145720.1	M7/blue	223.729	1.09895e-05	9.49511e-05	26.97	199.09	192.03	135.15	60.44	109.48	44.82	81.99	216.59	195.27	146.28	111.79	280.68	139.37	171.57	219.52	126.42	198.11	59.48	77.12	27.44	6.94	5.05	9.79	6.87	33.34	234.78	130.04	268.93	101.73	55.18	73.89	88.83	113.53	30	6.52	25.42	16.66	14.98	7.97	Retinol dehydrogenase 12 EC=1.1.1.- OS=Mus musculus (Mouse) Name=Rdh12 PE=2
Mul0159500.1	M7/blue	223.659	1.98105e-05	0.00015434	1.48	28.72	19.88	28.87	15.63	26.1	13.1	12.41	13.94	13.15	8.25	16.61	16.17	9.73	18.43	11.29	14.34	15.55	5.7	3.44	1.84	1.75	3.28	2.11	2.03	2.33	14.14	23.91	8.91	7.61	10.7	8.39	6.57	7.82	2.38	1.18	2.46	0.52	3.15	1.84	Excitatory amino acid transporter 2 Glutamate/aspartate transporter II Sodium-dependent glutamate/aspartate transporter 2 Solute carrier family 1 member 2 OS=Homo sapiens (Human) Name=SLC1A2 Synonyms=EAAT2, GLT1 PE=1
Mul0165040.1	M7/blue	223.092	6.20913e-08	1.30238e-06	4.07	4.44	4.12	5.8	8.82	5.97	5.94	3.16	3.13	2.02	2.87	4.42	2.36	2.03	2.92	3.85	2.74	2.97	0.8	1.56	0.9	0.52	0.57	0.32	0.41	1.35	1.97	0.74	1.96	1.41	1.73	2.06	2.23	1.7	0.58	0.1	0.68	0.22	0.71	0.28	Sodium channel protein para Protein paralytic Sodium channel 1 Short=DmNav1 OS=Drosophila melanogaster (Fruit fly) Name=para ORFNames=CG9907 PE=2
Mul0222660.1	M7/blue	222.664	2.37208e-05	0.000179315	18.33	86.21	62.84	89.23	101.15	44.8	52.36	64.71	39.61	27.07	16.09	22.14	16.17	21.42	29.82	22.7	37.19	24.09	11.12	8.61	6.82	8.06	4.81	7.03	4.22	22.5	21.56	15.04	25.97	20.52	19.32	13.73	14.94	18.93	10.12	9.41	7.55	6.14	14.75	9.08	Coagulation factor VIII Procoagulant component Precursor OS=Sus scrofa (Pig) Name=F8 Synonyms=CF8 PE=1
Mul0149070.1	M7/blue	222.474	1.87193e-07	3.29313e-06	13.14	90.06	79.45	94.56	78.63	49.59	75.47	100.92	135.18	74.25	108.73	65.84	148.06	65.51	80.17	83.17	65.74	79.18	16.87	42.28	8.67	7.89	5.66	9.66	6.49	19.61	104.65	81.61	103.58	51.3	46.61	45.82	52.32	50.24	19.01	6.11	7.81	8.62	6.01	3.63	N/A
Mul0175840.1	M7/blue	222.431	3.34605e-06	3.56471e-05	134.15	678.57	620.39	463.02	162.61	534.59	208.37	196.56	861.43	561.44	463.02	445.43	816.77	343.75	686.53	680.21	418.54	487.18	237.24	278.17	52.74	39.72	27.88	27.32	27.24	139.98	913.53	605.6	1035.31	303.55	356.85	309.82	195.06	222.54	75.61	38.42	47.85	36.64	76.46	30.96	N/A
Mul0166100.1	M7/blue	222.219	6.53267e-08	1.35904e-06	6.96	9.06	10.98	10.64	9.66	8.96	11.32	6.18	9.91	4.19	11.95	11.07	7.84	10.82	8.09	9	7.7	6.53	3.04	4.19	2.03	1.86	1.53	1.76	1.95	4.55	6.98	4.69	8.56	6.67	6.94	6.26	4.09	4.39	2.69	2.52	3.94	1.57	1.94	0.54	Toll-like receptor Tollo {ECO:0000305} Toll-like receptor 8 {ECO:0000305} Precursor OS=Drosophila melanogaster (Fruit fly) ORFNames=CG6890 {ECO:0000312|FlyBase:FBgn0029114} PE=1
Mul0053440.1	M7/blue	222.136	3.64056e-07	5.73896e-06	6.2	20.38	17.81	13.6	14.42	12.07	15.73	18.14	19.56	17	20.26	19.77	15.56	11.24	21.58	16.07	16.6	12.71	6.08	14.14	3.1	2.46	1.28	2.93	2.42	6.72	18.24	10.87	21.12	10.83	11.05	7.91	12.32	12.93	3.65	4.02	4.15	3.18	1.98	1.73	N/A
Mul0129120.1	M7/blue	221.021	0.000135313	0.000747731	13.56	72.77	72.71	58.87	23.67	49.57	16.95	51.1	75.27	67	67.32	58.49	59.02	53.54	100.62	87.99	46.35	76.85	31.98	37.28	8.99	10.28	11.04	9.32	6.28	9.27	64.47	19.09	87.21	36.27	37.22	29.88	37.69	42.54	20.72	11.95	15.85	8.42	11.15	4.74	Poly(rC)-binding protein 3 Alpha-CP3 PCBP3-overlapping transcript {ECO:0000312|HGNC:HGNC:8651} PCBP3-overlapping transcript 1 {ECO:0000312|HGNC:HGNC:8651} OS=Homo sapiens (Human) PCBP3OT {ECO:0000312|HGNC:HGNC:8651} PE=2
Mul0212980.1	M7/blue	220.989	8.33971e-05	0.000500186	16.15	105.17	66.7	71.33	23.94	71.02	13.48	16.76	60.94	66.8	57.95	36.75	62.3	34.99	66.79	79.84	39.67	77.73	26	30.98	6.06	0.66	2.4	2.24	2.49	2.67	42.9	16.86	51.27	24.96	35.48	21.75	21.86	24.95	6.99	0.83	1.64	1.82	1.81	1.69	N/A
Mul0002980.1	M7/blue	220.541	0.000100859	0.000584115	0.15	2.12	1.44	2.43	1.04	2.37	0.69	1.37	0.91	2.02	1.38	0.38	0.37	0.18	1.26	0.53	0.47	0.96	0	0.22	0.04	0	0.03	0.07	0	0.21	0.55	1.16	0.49	0.24	0.27	0.19	0.43	0.28	0.32	0	0.03	0.06	0	0	Neuroligin-4, X-linked Short=Neuroligin X HNLX Precursor OS=Homo sapiens (Human) Name=NLGN4X Synonyms=KIAA1260, NLGN4 ORFNames=UNQ365/PRO701 PE=1
Mul0109890.1	M7/blue	220.269	0.000171546	0.000909972	20.77	2759.97	3138.81	4097.57	1177.18	2850.21	1182.32	967.15	2266.28	1916.85	325.71	903.75	1273.34	533.99	2166.49	839.55	771.92	1492.6	15.84	381.43	3.21	8.47	62.41	24.2	3.92	30.17	1297.55	1476.74	1221.26	460.75	662.97	274.99	184.39	558.37	287.11	3.29	2.38	0.64	7.2	13.38	N/A
Mul0020880.1	M7/blue	220.26	1.62099e-06	1.95139e-05	249.23	3510.33	2375.74	2389.59	958.69	2036.24	680.81	1560.74	4314.89	2587.73	2752.6	1963.35	3769.32	2187.41	2670.68	2570.07	1504.97	2423.49	659.15	1596.4	271.02	89.87	38.43	110.24	135.21	213.61	4236.52	3102.26	4938.25	1103.87	1208.94	1099.41	1179.31	1463.28	521.12	73.41	125.26	110.64	108.92	114.81	Transgelin-2 OS=Bos taurus (Bovine) Name=TAGLN2 PE=2
Mul0070720.1	M7/blue	219.217	3.66901e-05	0.000255359	3.21	14.77	19.81	13.7	3.75	12.14	4.22	2.92	8.66	13.57	16.42	9.16	12.19	10.87	14.32	13.1	8.75	12.11	4.02	4.16	1.24	0.91	1.03	1.47	1.14	0.83	18.25	8.76	21.72	8.96	6.09	7.69	3.57	6.24	3.01	1.57	1.44	1.23	1.24	0.8	N-lysine methyltransferase SMYD2 EC=2.1.1.- HSKM-B Histone methyltransferase SMYD2 EC=2.1.1.43 Lysine N-methyltransferase 3C SET and MYND domain-containing protein 2 OS=Homo sapiens (Human) Name=SMYD2 Synonyms=KMT3C PE=1
Mul0013390.1	M7/blue	219.154	0.000161262	0.00086509	44.75	158.48	168.84	273.87	56.14	206.57	22.44	62.04	106.21	147.39	96.46	107.35	73.37	81.6	158.76	86.43	48.63	126.08	5.32	60.9	23.92	4.52	1.31	2.51	0.75	5.92	108.77	95.3	117.46	41.5	31.51	58.39	63.1	88.71	9.98	1.21	9.85	0.97	8.04	5.52	Sarcoplasmic calcium-binding protein, beta chain Short=SCP beta chain OS=Penaeus sp. (Penoeid shrimp) PE=1
Mul0216050.1	M7/blue	219.11	6.6697e-06	6.29978e-05	11.69	30.94	24.33	25.89	25.09	18.91	25	30.83	55.05	27.28	24.35	23.13	33.44	30.82	29.87	25.84	35.64	21.78	12.25	17.81	5.28	7.5	5.9	4.23	6.55	13.92	30.62	17.91	34.65	19.28	19.46	14.11	18.06	20.81	11.03	5.55	11.13	4.84	5.75	4.6	Cartilage matrix protein Matrilin-1 Precursor OS=Mus musculus (Mouse) Name=Matn1 Synonyms=Cmp, Crtm PE=2
Mul0151040.1	M7/blue	218.914	0.000722345	0.00305546	1.26	6.12	4.44	5.93	1.61	7.14	1.2	6.41	7.17	2.63	5.38	3.84	2.5	3.72	3.9	4.23	6.38	3.54	1.63	3.55	0.79	0.73	0.25	0.45	0.13	0.96	4.26	1.07	5.58	3.72	3.73	3.33	1.42	1.64	0.79	0.52	0.85	0.36	0.84	0.22	Potassium voltage-gated channel protein Shaw Shaw2 OS=Drosophila melanogaster (Fruit fly) Name=Shaw Synonyms=SHAW2 ORFNames=CG2822 PE=2
Mul0141490.1	M7/blue	218.773	0.000136463	0.000753153	23.86	174.45	94.5	71.63	97.4	66.56	60.61	57.53	49.98	51.93	44.07	76.92	59.81	30.75	54.15	47.5	63.87	39.94	16.96	40.31	13.76	8.2	18.05	7.47	20.93	11.77	57.78	63.33	55.13	33.67	25.65	42.7	27.05	28.62	16.84	13.53	21.51	9.76	13.42	15.23	N/A
Mul0235750.1	M7/blue	218.53	2.8476e-05	0.00020739	2.49	15.25	14.16	15.31	3.97	15.37	4.11	2.79	15.41	7.35	13.92	8.17	16.93	10.45	13.05	15.76	16.58	11.44	4.45	2.13	1.82	0.32	1.19	0.95	0.24	0.72	18.93	6.22	26.04	8.38	9.7	6.48	4.96	5.16	2.72	0.72	0.98	0.77	1.4	0.69	N/A
Mul0054990.1	M7/blue	218.148	9.23012e-05	0.000543905	3.13	11.03	11.24	14.35	8.07	14.92	4.72	5.52	9.79	5.07	7.96	5.41	6.04	3.71	6.33	6.56	8.01	6.62	2.36	2.59	1.35	1.39	1.17	1.64	1.33	3.48	6.83	2.52	8.95	3.8	8.75	3.37	5.79	6.52	4.15	2.38	3.73	2.22	2.94	2.3	Calcium-activated potassium channel slowpoke Short=dSlo BK channel Maxi K channel Short=MaxiK OS=Drosophila melanogaster (Fruit fly) Name=slo ORFNames=CG10693 PE=1
Mul0048690.1	M7/blue	217.829	5.81508e-05	0.000371636	28.1	46.62	87.35	90.72	29.04	76.88	20.72	25.29	50.01	39.43	40.8	23.86	29.75	27.05	68.42	31.48	18.83	32.28	4.29	21.44	10.04	8.18	2.62	1.05	1.57	15.91	38.26	58.82	35.18	14.96	15.82	25.11	20.43	24.84	9.04	9.5	16.93	8.41	8.77	4.93	Tubulin alpha-2/alpha-4 chain OS=Patella vulgata (Common limpet) Name=TUB4 PE=2
Mul0206470.1	M7/blue	217.435	0.00175328	0.00633223	0.25	6.35	7.45	4.89	1.86	5.18	1.01	2.45	3.3	2.45	6.56	2.79	1.85	1.63	3.08	3.2	4.43	5.25	2.21	0.91	0.17	0.11	0.49	0.29	0.51	0.4	3.28	1.01	5.62	1.86	2.92	1.23	1.75	1.47	1.29	0.23	0.34	0.21	0.55	0.23	Small conductance calcium-activated potassium channel protein Protein SK dSK OS=Drosophila melanogaster (Fruit fly) Name=SK {ECO:0000312|FlyBase:FBgn0029761} ORFNames=CG10706 PE=2
Mul0074570.1	M7/blue	217.321	5.49186e-06	5.35281e-05	155.62	1184.77	923.45	709.5	293.47	602.75	266.51	618.25	1215.57	915.72	1078.21	880.97	1354.22	917.23	1031.93	1128.69	802.81	1004.37	409.08	695.65	130.76	40.39	55.27	75.55	76.39	54.09	977.52	500.34	1260.42	559.09	653.17	455.93	495.09	594.89	242.93	47.11	76.81	48.11	47.39	24.05	Troponin I Short=TnI OS=Chlamys nipponensis akazara (Akazara scallop) (Japanese scallop) PE=1
Mul0019540.1	M7/blue	217.143	0.00195192	0.00692516	6.62	52.48	40.7	35.72	10.36	26.33	14.33	11.73	36.8	27.77	56.66	27.3	71.58	14.38	28.21	33.91	37.59	23.04	7.65	15.73	1.9	6.96	9.19	4.18	1.74	7.28	38.83	25.65	50.26	10.76	10.01	9.29	13.24	13.21	5.19	2.94	7.68	8.94	2.92	3.13	N/A
Mul0126520.1	M7/blue	216.853	2.34508e-05	0.000177478	4.37	13.48	10.86	14	8.77	10.25	13.84	6.65	5.45	3.26	10.4	5.43	8.99	3.31	4.74	2.88	5.29	4	1.76	1.67	0.73	1.56	1.4	1.5	0.84	3.03	3.91	1.99	7.57	3.81	4.34	3.65	3.59	2.52	1.23	1.92	2.5	2.09	1.17	0.73	Ras-like GTP-binding protein RHO Precursor OS=Aplysia californica (California sea hare) Name=RHO PE=2
Mul0093410.1	M7/blue	216.752	1.72974e-06	2.06616e-05	1.8	4.17	2.76	4.23	2.71	5.38	2.91	1.19	3.17	2.34	3.44	3.54	3.16	2.42	3.13	2.3	1.79	2.72	0.21	1.07	0.66	0.24	0.63	0.18	0.59	1.18	1.98	3.48	1.94	1.26	1.14	1.72	1.64	1.52	0.87	1	1.16	0.86	0.07	0.48	Gamma-aminobutyric acid receptor subunit beta GABA(A) receptor Precursor OS=Lymnaea stagnalis (Great pond snail) (Helix stagnalis) PE=2
Mul0196420.1	M7/blue	216.729	7.25432e-07	1.01132e-05	19.34	63.25	57.59	92.86	83.04	45.18	28.16	33.43	22.36	17.94	24.07	10.49	15.07	8.45	36.01	21.32	41.28	26.36	2.19	10.71	1.26	0.68	2.61	5.86	2.59	14.41	16.14	16.93	16.95	16.84	19.91	10.02	5.46	8.31	3.47	2.7	3.34	1.65	5.19	1.83	Cadherin EGF LAG seven-pass G-type receptor 1 Precursor OS=Mus musculus (Mouse) Name=Celsr1 PE=1
Mul0212960.1	M7/blue	216.577	7.45801e-08	1.51441e-06	3.79	5.9	3.54	5.33	4.53	6.06	6.57	3.88	3.69	2.62	3.31	3.49	1.94	2.1	3.77	4.84	2.59	4.26	1.12	3.07	1.27	0.38	0.32	0.23	0.11	1.42	3.86	2.51	3.24	1.91	2.8	3.3	1.57	1.95	0.93	0.33	0.86	0.5	0.53	0.72	N/A
Mul0208350.1	M7/blue	215.897	0.00102047	0.00406147	1.59	3.4	3.63	5.84	4.06	6.03	8.65	2.07	4.38	2.1	4.1	2.78	4.7	1.42	2.3	2.26	2.18	2.41	1.09	2.17	0.55	0.45	0.43	0.36	0.15	0.45	2.03	2.23	2.43	1.12	3.2	1.77	1.17	1.38	1.24	0.45	1.37	0.59	0.72	1.56	N/A
Mul0223890.1	M7/blue	215.778	7.54897e-05	0.00046183	3.54	5.1	4.94	5.48	3.42	8.46	8.84	2.19	4.52	1.49	2.4	2.77	1.85	0.84	3.75	2.5	2.47	1.12	0	1.59	0.41	0.14	0.26	0.14	0.27	0.41	3.25	2.4	2.88	1.38	3.31	1.32	1.67	1.21	0.77	0	0.67	0.12	0	0	N/A
Mul0178950.1	M7/blue	215.623	2.22582e-06	2.54785e-05	6.65	15.11	21.71	28.52	17.16	25.28	19.63	8.03	6.22	7.43	7.65	9.26	5.67	5.95	9.72	7.97	10.02	8.93	5.64	4.02	1.59	1.19	0.91	0.85	0.81	5.74	6.11	3.85	6.62	5.82	9.13	7.88	2.2	3	2.07	1.82	1.86	1.66	3.04	0.32	POU domain, class 3, transcription factor 4 Brain-specific homeobox/POU domain protein 4 Short=Brain-4 Short=Brn-4 Octamer-binding protein 9 Short=Oct-9 Octamer-binding transcription factor 9 Short=OTF-9 OS=Homo sapiens (Human) Name=POU3F4 Synonyms=BRN4, OTF9 PE=1
Mul0068230.1	M7/blue	215.606	7.05261e-05	0.000436241	8.74	39.31	16.81	33.61	8.37	31.72	12.42	7.76	13.1	15.15	14.79	14.7	9.02	10.38	12.88	12.65	12.18	3.19	3.26	5.74	0.52	1.02	1.48	2.39	2.69	1.93	12.16	12.71	16.09	10.71	7.91	6.38	7.24	10.45	2.92	0.64	1.52	2.69	1.24	1.56	Twist-related protein 2 Class A basic helix-loop-helix protein 39 Short=bHLHa39 Dermis-expressed protein 1 Short=Dermo-1 OS=Homo sapiens (Human) Name=TWIST2 Synonyms=BHLHA39, DERMO1 PE=1
Mul0138160.1	M7/blue	215.051	0.000610777	0.00265916	451.48	4656.43	3455.36	3336.17	1210.71	2633.5	1030.22	2893.99	5771.2	2969.62	2205.64	3814.91	7439.54	1786.51	2915.48	3192.3	2833.88	3093.48	1297.17	2554.39	688.83	282.25	314.46	222.8	162.47	203.63	4865.97	2409.37	6133.43	1757.71	2076.99	1534.05	1892.68	2155.41	1081.51	346.53	443.8	237.27	255.14	119.59	Myosin heavy chain, striated muscle OS=Argopecten irradians (Bay scallop) (Aequipecten irradians) PE=1
Mul0211750.1	M7/blue	214.852	6.67265e-06	6.29996e-05	3.09	11.37	7.43	14.05	6.71	8.31	6.31	7.51	5.86	6.62	7.75	5.81	5.44	1.49	7.22	4.04	5.34	5.67	1.77	2.55	0.94	0.66	1.54	1.38	0.53	0.8	3.99	1.1	6.79	3.6	4.1	3.16	3.28	4.1	1.66	1.06	1.57	1.09	0.16	0.13	N/A
Mul0054720.1	M7/blue	214.407	3.16848e-05	0.000227007	154.46	804.83	489.86	518.24	352.02	435.63	404.25	517.12	1211.14	438.8	547.94	713.52	1166.01	452.31	442.05	563.25	817.98	532.75	259.16	437.33	166.61	81.9	70.12	121.84	160.52	208.64	1080.89	728.07	1260.89	389.66	367.52	290.36	312.85	340.32	284.92	112.25	241.18	150.37	124.34	130.18	Myosin heavy chain, striated muscle OS=Argopecten irradians (Bay scallop) (Aequipecten irradians) PE=1
Mul0244710.1	M7/blue	214.277	2.72597e-05	0.000201155	7.38	19.63	15.06	15.26	10.45	13.26	11.78	7.72	20.14	8.78	14.96	13.15	8.07	10.66	10.63	10.57	20.7	11.8	6.44	5.65	2.41	2.7	2.92	2.7	3.56	3.7	14.95	6.52	12.21	9.54	16.29	6.91	6.01	6.35	7.76	2.81	2.14	5.14	3.14	2.2	N/A
Mul0160540.1	M7/blue	214.259	0.00033664	0.00160741	13.42	16.06	15.39	27.72	31.92	13.02	30.66	11.77	13.62	12.25	16.8	9.67	18.99	9.76	13.18	11.84	10.76	15.89	6.06	6.75	3.13	1.66	2.49	4.32	2.08	5.61	24.41	10.82	38.74	8.28	12.86	6.85	10.62	9.2	6.73	4.07	4.44	7.83	4.93	5.66	cAMP-dependent protein kinase catalytic subunit PRKX Short=PrKX Short=Protein kinase X Short=Protein kinase X-linked Short=Serine/threonine-protein kinase PRKX EC=2.7.11.1 Protein kinase PKX1 OS=Homo sapiens (Human) Name=PRKX Synonyms=PKX1 PE=1
Mul0057720.1	M7/blue	214.199	3.77591e-05	0.000261528	5.05	14.72	11.83	15.39	14.58	12.76	18.48	9.69	9.28	3.88	6.63	8.32	7.23	2.57	9.97	7.9	5.3	8.91	2.21	5.48	1.2	1.18	1.76	1.48	1.74	4.61	8.94	9.34	5.9	4.2	4.48	4.37	4.64	3.46	2.07	0.79	2.89	1.88	4.59	1.12	Potassium channel subfamily K member 9 OS=Xenopus laevis (African clawed frog) Name=kcnk9 PE=2
Mul0084870.1	M7/blue	214.004	5.10559e-05	0.000334388	2.88	7.98	6.34	11.65	4.94	8.19	7.46	5.27	4.91	3.69	3.27	3.66	2.87	2.78	4.58	5.49	3.38	5.46	1.44	3.6	1.61	0.99	1.15	0.51	0.3	1.54	3.81	2.87	7.02	3.08	4.79	3.01	1.99	3.26	1.35	0.64	2.11	2.17	0.72	1.06	Cubilin Precursor OS=Canis lupus familiaris (Dog) (Canis familiaris) Name=CUBN PE=1
Mul0158830.1	M7/blue	213.772	0.000260101	0.00129345	21.48	144.35	73.37	78.44	32.13	74.84	27.35	80.63	169.07	75.35	103.3	149.76	147.33	67.84	97.96	95	98.73	105.11	30.04	51.84	9.68	18.81	7.37	12.55	12.07	8.95	112.06	45.4	151.68	53.45	71.43	43.74	70.34	73.34	27.84	5.71	14.39	7.5	6.92	4.23	Probable glutamate receptor Kainate-binding protein Precursor OS=Anas platyrhynchos (Mallard) (Anas boschas) Name=KBP PE=2
Mul0185690.1	M7/blue	213.012	6.73863e-06	6.34917e-05	1.08	2.6	2.25	2.72	2.12	3.37	3.34	1.71	0.92	1.04	1.67	1.65	1.06	0.93	1.49	2.31	1.36	1.71	0.4	0.75	0.27	0.33	0.28	0.27	0.07	0.97	1.71	1.09	1.75	1.11	1.24	1.73	0.83	0.96	0.37	0.13	0.58	0.3	0.19	0.33	Cyclic nucleotide-gated cation channel beta-1 Cyclic nucleotide-gated cation channel 4 Short=CNG channel 4 Short=CNG-4 Short=CNG4 Cyclic nucleotide-gated cation channel gamma Cyclic nucleotide-gated cation channel modulatory subunit Cyclic nucleotide-gated channel beta-1 Short=CNG channel beta-1 Glutamic acid-rich protein Short=GARP OS=Homo sapiens (Human) Name=CNGB1 Synonyms=CNCG2, CNCG3L, CNCG4…
Mul0215400.1	M7/blue	212.753	1.3563e-07	2.50735e-06	8.88	18.43	20.15	19.45	20.57	16.79	16.06	14.96	9.48	9.04	12.82	10.51	7.86	8.37	12.28	11.76	16.02	10.73	4.07	5.52	1.49	2.51	3.31	3.67	4.57	5.41	8.28	2.52	11.05	9.24	12.64	6.92	7.48	8.42	5.05	4.39	4.38	5.78	4.78	5.36	Neuron navigator 2 EC=3.6.4.12 Helicase APC down-regulated 1 Pore membrane and/or filament-interacting-like protein 2 Retinoic acid inducible in neuroblastoma 1 Steerin-2 Unc-53 homolog 2 Short=unc53H2 OS=Homo sapiens (Human) Name=NAV2 Synonyms=HELAD1, KIAA1419, POMFIL2, RAINB1, STEERIN2 PE=1
Mul0013510.1	M7/blue	212.664	8.31184e-05	0.000498645	0.19	198.91	309.99	403.5	201.77	566.83	15.49	53.75	69.18	48.73	0.76	47.43	0.28	3.92	107.07	11.83	60.33	14.9	0.24	0.64	0	0	0.13	0	0.07	0.07	17.04	49.68	1.71	0.91	6.2	0.14	0.55	10.65	5.79	0.13	0.07	0	0	0	N/A
Mul0208820.1	M7/blue	212.65	5.29444e-06	5.19576e-05	24.81	73.33	42.75	53.65	35.31	44.36	18.54	27.73	23.18	33.34	51.84	29.26	17.1	27.73	40.32	40.27	39.38	34.4	15.35	16.85	8.19	8.76	7.46	9.11	8.18	21.41	36.43	34.97	36.77	34.13	36.61	32.94	20.59	24.81	8.53	5.61	7.4	6.84	13.31	12.12	N/A
Mul0078010.1	M7/blue	212.431	1.13915e-09	4.40193e-08	190.89	279.12	213.18	410.98	140.66	273.45	122.25	181.98	156.82	136.93	165.67	145.14	204.31	106.85	125.35	111.84	127.49	137.91	50.25	121.91	38.86	23.11	29.89	17.23	17.15	53.82	313.98	308.57	313.96	78.18	126.05	72.9	89.41	105.31	69.52	23.01	44.5	31.02	20.07	22.44	Tubulin beta chain Beta-tubulin OS=Paracentrotus lividus (Common sea urchin) PE=2
Mul0149860.1	M7/blue	212.344	0.00010077	0.000583745	1.37	6.11	7.25	7.34	3.98	5.4	3.06	2.67	6	4.63	6.06	4.97	4.45	3.1	7.39	6.41	6.95	5.75	2.56	2.23	1.1	1.04	0.65	1.21	0.87	1.38	4.43	0.78	6.91	3.74	3.83	3.39	2.5	3.4	2.74	1.24	1.31	1.47	1.03	1.55	Voltage-dependent L-type calcium channel subunit alpha-1C Calcium channel, L type, alpha-1 polypeptide, isoform 1, cardiac muscle MELC-CC Mouse brain class C Short=MBC Voltage-gated calcium channel subunit alpha Cav1.2 OS=Mus musculus (Mouse) Name=Cacna1c Synonyms=Cach2, Cacn2, Cacnl1a1, Cchl1a1 PE=1
Mul0012160.1	M7/blue	212.061	2.05202e-06	2.38103e-05	4.65	7.4	9.23	8.85	3.14	12.76	6.49	6.28	3.61	5.48	4.62	4.88	5.51	2	7.49	5.46	3.11	6.13	0.53	2.1	0.67	0.87	1.27	0.83	0.51	1.32	3.15	2.41	3.8	3.13	2.53	2.13	3.6	1.59	1.82	0	0.58	0	0	0.22	LIM/homeobox protein Lhx3 Short=LIM homeobox protein 3 Homeobox protein LIM-3 OS=Danio rerio (Zebrafish) (Brachydanio rerio) Name=lhx3 Synonyms=lim3 PE=2
Mul0245790.1	M7/blue	211.758	5.75022e-06	5.56437e-05	4.82	7.73	7.15	7.9	7.87	7.78	6.2	7.18	5.72	3.8	7.13	4.63	6.57	4.58	3.55	3.82	9.3	4.79	3.17	2.97	1.07	2.02	1.81	1.91	2.39	3.02	5.76	3.23	5.44	5.11	7.05	3.95	3.64	3.37	1.49	2.96	2.71	2.53	2.31	1.99	NACHT and WD repeat domain-containing protein 2 Leucine-rich repeat and WD repeat-containing protein KIAA1239 OS=Homo sapiens (Human) Name=NWD2 Synonyms=KIAA1239 PE=2
Mul0086150.1	M7/blue	211.743	6.7692e-05	0.000422591	29.65	60.76	53.32	67.18	53.83	41.28	23.4	35.77	60.87	37.65	48	32.17	35.48	35.62	52.68	48.04	42.08	40.35	23.19	19.86	23.6	21.24	14.97	16.69	20.3	28.04	39.66	27.14	46.22	30.89	16.92	31.42	28.11	31.15	19.16	16.13	27.83	15.03	27.68	17.96	N(G),N(G)-dimethylarginine dimethylaminohydrolase 1 Short=DDAH-1 Short=Dimethylarginine dimethylaminohydrolase 1 EC=3.5.3.18 DDAHI Dimethylargininase-1 OS=Bos taurus (Bovine) Name=DDAH1 PE=1
Mul0199040.1	M7/blue	211.604	2.52586e-05	0.000188821	31.94	23.53	20.92	29.4	25.59	25.89	50.67	21.01	11.56	15.36	17.34	12.14	13.33	10.2	13.56	13.21	11.32	14.19	6.95	5.69	1.6	3	2.02	2.05	4.06	8.85	16.52	20.06	16.45	11.83	13.52	7.7	9.43	10.61	3.37	3.98	4.17	3.64	4.25	2.41	N/A
Mul0153930.1	M7/blue	211.125	8.73948e-10	3.51806e-08	1.99	4.39	4.2	3.24	4.07	2.67	3.05	1.96	2.02	1.3	2.93	2.57	2.25	2.77	3.16	3.43	4.59	2.53	0.83	0.46	0	0.26	0.25	0.53	0.34	0.69	2.88	2.93	3.46	1.35	1.54	0.74	0.62	1.36	0.39	0.34	0.42	0.94	0.31	0.78	E3 ubiquitin-protein ligase PDZRN3-B {ECO:0000305} EC=2.3.2.27 {ECO:0000250|UniProtKB:Q69ZS0} PDZ domain-containing RING finger protein 3-B {ECO:0000305} OS=Danio rerio (Zebrafish) (Brachydanio rerio) Synonyms=pdzrn3 {ECO:0000303|PubMed:22252497} PE=1
Mul0152970.1	M7/blue	211.062	3.88964e-08	8.76891e-07	44.54	292.11	233.31	286.03	166.61	248.54	187.5	230.68	367.74	275.75	295.34	196	427.45	199.28	263.62	248.27	191.56	252.2	88.85	188.66	36.12	60.59	38.34	36	41.92	60.88	424.13	388.59	449.79	151.63	133.7	126.24	156.85	197.06	70.92	57.52	57.19	52.05	33.26	23.07	N/A
Mul0114240.1	M7/blue	211.013	1.00526e-05	8.81188e-05	159.01	1123.41	1183.78	896.43	416.14	816.05	373.71	877.97	1548.93	1296.91	1085.45	848.4	1497.79	890.02	1170.6	1479.82	784.5	1261.52	502.01	748.05	182.1	136.86	78.64	128.56	135.47	106.17	1254.68	720.09	1524.78	595.91	694.27	515.14	754.59	828.46	327.78	105.19	159.37	123.64	96.18	40.52	N/A
Mul0113080.1	M7/blue	210.516	7.04733e-05	0.000436081	0.95	23.8	19.48	35.22	13.97	29.57	13.25	9.59	8.75	10.3	3.44	10.63	11.22	4.68	12.88	5.17	7.69	6.15	2.91	2.35	1.06	0.12	1.16	1.45	1.16	3.07	7.02	4.89	7.83	3.28	7.47	2.05	2.67	3.93	2.95	1.27	1.87	0.99	1.92	2.28	N/A
Mul0119250.1	M7/blue	210.258	2.00778e-05	0.000155892	3.18	10.54	8.18	9.52	6.86	6.54	4.33	4.25	13.21	6.27	9.1	8.14	7.66	11.67	6.04	6.99	11.56	7.49	1.77	3.76	1.23	1.21	0.94	1.77	0.49	3.66	8.32	4.59	6.99	7.14	5.32	5.66	3.37	3.14	1.38	0.24	1.92	0.33	3.97	0.62	N/A
Mul0160630.1	M7/blue	209.771	1.20581e-06	1.53269e-05	22	49.12	36.51	75.99	20.92	49.79	21.6	13.24	45.68	56.93	51.03	26.5	38.79	27.13	39.71	37.43	35.39	26.5	16.68	8.91	6.29	3.97	3.9	1.75	2.49	9.55	72.69	57.28	67.99	25.5	21.24	21.51	25.91	35.92	10.58	4.64	7.12	2.58	3.83	7.11	Innexin-5 Protein opu-5 OS=Caenorhabditis elegans Name=inx-5 Synonyms=opu-5 ORFNames=R09F10.4 PE=3
Mul0049470.1	M7/blue	209.747	9.2724e-07	1.23623e-05	1.8	1.72	2.76	3.07	1.65	3.68	1.55	1.76	2.32	1.55	1.24	1.96	1.58	1.3	2.12	1.35	0.8	2.56	0.24	1.39	0.13	0	0	0.14	0	0.33	1.81	0.39	0.97	0.66	1.51	0.71	0.67	0.59	0.52	0.07	0.19	0.06	0.4	0.13	Gonadotropin-releasing hormone receptor {ECO:0000250|UniProtKB:P30969} Short=GnRH receptor {ECO:0000250|UniProtKB:P30969, ECO:0000312|EMBL:BAE66648.1} Short=GnRH-R {ECO:0000250|UniProtKB:P30969} Short=oct-GnRHR {ECO:0000303|PubMed:16367741} OS=Octopus vulgaris (Common octopus) Name=GNRHR {ECO:0000250|UniProtKB:P30969} PE=2
Mul0061650.1	M7/blue	209.467	2.74495e-07	4.52649e-06	81.67	263.13	258.45	254.66	228.24	297.02	137.97	192.24	218.86	129.49	217.56	175.69	201.28	206.14	187.83	190.53	198.48	137.32	67.27	93.18	36.85	42.37	24.57	31.83	39.99	56.79	158.54	191.28	128.25	180.24	161.82	130.37	114.15	123.24	118.29	69.14	93.04	102.15	51.63	127.59	Gelsolin-like protein 1 Actin-modulator {ECO:0000303|PubMed:7957213, ECO:0000312|EMBL:BAA06219.2} Short=EWAM {ECO:0000303|PubMed:7957213} Short=EWAM-P1 {ECO:0000303|PubMed:18197420} OS=Lumbricus terrestris (Common earthworm) Name=AM {ECO:0000303|PubMed:7957213} PE=1
Mul0113200.1	M7/blue	209.421	6.94796e-05	0.000431165	28.07	218.48	296.38	189.76	53.52	136.71	29.02	48.48	330.39	241.61	284.5	126.38	265.07	242.85	304.83	312.03	147.42	256.7	92.2	64	23.21	3.66	3.17	6.04	4.8	16.64	297.49	157.45	430.72	110.68	78.89	119.27	122.18	155.28	39.7	2.27	11.11	6	15.74	5.39	N/A
Mul0162200.1	M7/blue	209.421	4.8169e-06	4.81165e-05	24.95	146.56	107.64	120.86	72.05	48.95	96.15	41.65	185.49	79.5	204.04	78.64	142.84	103.66	84.46	99.59	97.24	82.32	32.1	40.23	16.46	9.77	5.53	9.79	15.4	24.72	187.7	147.51	211.65	85.37	73.4	53.81	38.17	52.97	26.09	21.19	27.86	17.31	23.46	24.97	Heat shock protein 27 OS=Drosophila melanogaster (Fruit fly) Name=Hsp27 ORFNames=CG4466 PE=1
Mul0135040.1	M7/blue	209.252	0.000200688	0.00104093	12.59	26.64	25.14	34.78	12.84	12.01	8.48	12.98	27.24	15.9	15.99	18.39	15.34	7.08	15.64	14.07	24.67	15.1	8.67	4.03	3.84	4.85	1.83	3	3.32	5.56	18.4	11.17	22.24	9.52	13.23	6.68	9.73	9.31	8.05	4.1	4.02	2.87	10.8	5.11	Collagen alpha-1(XVIII) chain Endostatin Non-collagenous domain 1 Short=NC1 Precursor OS=Mus musculus (Mouse) Name=Col18a1 PE=1
Mul0241860.1	M7/blue	208.819	2.49597e-06	2.79288e-05	4.04	5.51	5.14	9.19	6.2	9.01	9.88	3.97	5.81	4.77	5.82	3.69	4.73	3.47	4.54	5.06	5.69	3.1	2.09	2.09	0.33	0.65	0.71	0.42	0.98	0.58	5.61	1.84	6.27	3.79	1.69	2.39	3.28	3.26	0.93	0.65	0.32	0.67	0.69	0.75	Acetylcholine receptor subunit alpha-like MARA1 Precursor OS=Manduca sexta (Tobacco hawkmoth) (Tobacco hornworm) Name=ARA1 PE=2
Mul0229470.1	M7/blue	208.461	6.16983e-08	1.2976e-06	7.38	14.16	11.61	16.84	11.12	19.44	5.96	8.11	3.55	6.81	7.9	6.89	5.69	3.6	11.24	4.68	3.42	5.83	1.19	3.21	1.2	1.87	0.86	1.86	2.03	2.94	8.9	6.73	6.32	3.95	3.93	2.95	3.64	4.41	1.57	1.87	2.85	0.82	2.02	2.77	Serine/threonine-protein kinase DCLK1 EC=2.7.11.1 Doublecortin domain-containing protein 3A Doublecortin-like and CAM kinase-like 1 Doublecortin-like kinase 1 OS=Homo sapiens (Human) Name=DCLK1 Synonyms=DCAMKL1, DCDC3A, KIAA0369 PE=1
Mul0184920.1	M7/blue	208.145	4.99233e-09	1.56643e-07	3.01	3.54	5.63	5.85	3.75	5.6	3.92	3.12	3.25	3.33	3.51	3.17	2.32	1.88	3.46	3.4	4.5	2.45	0.9	1.03	0.73	0.72	0.48	0.89	0.58	0.75	2.03	1.17	2.73	2.59	2.84	2.31	2.04	1.57	1.49	1.26	0.98	1.32	2.07	1.05	Disintegrin and metalloproteinase domain-containing protein 12 Short=ADAM 12 EC=3.4.24.- Meltrin-alpha Precursor OS=Mus musculus (Mouse) Name=Adam12 Synonyms=Mltna PE=1
Mul0168250.1	M7/blue	207.872	0.000693889	0.00295035	67.7	179.74	169.63	164.62	61.65	110.22	53.19	91.45	198.27	149.19	94.47	79.08	128.67	109.16	184.29	167.37	134	152.92	71.39	67.48	45.18	31.2	60.43	36.14	35.44	49.68	168.45	71.75	212.87	81.17	98.21	80.48	98.38	105.85	43.19	33.38	46.14	50.78	38.43	46.25	cAMP-dependent protein kinase regulatory subunit N4 subunit of protein kinase A OS=Aplysia californica (California sea hare) PE=2
Mul0132370.1	M7/blue	207.609	3.71197e-06	3.87878e-05	10.13	12.55	12.17	15.8	15.57	11.86	12.93	9.01	12.52	6.89	13.46	8.57	9.5	8.73	11.48	12.08	13.73	11.55	9.52	4.18	2.36	4.04	2.6	3.01	4.7	6.67	10.93	4.84	16.89	6.88	9.79	6.45	7.04	7.28	4.1	2.4	2.22	4.15	4.17	3.18	Plexin-A4 Precursor OS=Homo sapiens (Human) ORFNames=UNQ2820/PRO34003 PE=1
Mul0232750.1	M7/blue	206.843	1.41058e-06	1.73893e-05	7.97	12.47	11.68	16.49	12.67	17.06	18.25	13.49	13.42	9.37	13.46	15.72	8.06	9.9	13.73	10.99	10.2	10.99	3.36	11.08	2.22	3.62	2.42	2.27	1.49	5.89	10.5	6.92	11.63	9.33	6.38	11.07	7.84	7.26	3.58	3.14	7.42	3.41	1.29	1.84	C-Jun-amino-terminal kinase-interacting protein 1 Short=JIP-1 Short=JNK-interacting protein 1 Islet-brain 1 Short=IB-1 JNK MAP kinase scaffold protein 1 Mitogen-activated protein kinase 8-interacting protein 1 OS=Homo sapiens (Human) Name=MAPK8IP1 Synonyms=IB1, JIP1, PRKM8IP PE=1
Mul0100560.1	M7/blue	206.843	0.000500061	0.00224191	1.76	1.98	4.94	7.23	4.89	9.96	7.54	0.93	4.47	2.93	5.05	4.73	3.82	1.73	3.2	3.95	3.59	2.87	0.84	2.03	0.7	0	0.33	0.36	0	1.04	2.7	2.66	3.87	1.17	2.23	1.12	1.6	1.89	0.79	0.52	1.03	0.32	0.21	0.88	N/A
Mul0188160.1	M7/blue	206.692	5.71576e-07	8.34599e-06	34.68	47.48	47.8	53.59	30.83	47.74	16.92	21.57	39.45	35.21	42.09	28.88	20.97	38.7	45.42	51.13	48.93	38.98	28.6	11.33	6.96	7.41	9.6	8.81	11.12	8.36	32.29	12.95	44.3	26.81	28.15	16.73	14.34	18.46	19.65	7.96	8.11	4.98	16.18	12.45	Solute carrier family 2, facilitated glucose transporter member 4 Glucose transporter type 4, insulin-responsive Short=GLUT-4 OS=Homo sapiens (Human) Name=SLC2A4 Synonyms=GLUT4 PE=1
Mul0023740.1	M7/blue	206.492	8.05549e-06	7.33934e-05	8.63	38.33	36.42	38.69	24.02	52.12	30.99	17.79	9.3	16.11	11.48	15.07	6.68	13.37	17.74	8.33	16.11	10.66	4.19	7.42	1.55	1.01	2.65	1.95	2.79	3.32	14.17	22.21	7.47	7.24	18.64	4.35	5.17	6.57	5.96	1.27	1.51	1.39	1.91	3.35	N/A
Mul0181850.1	M7/blue	206.274	9.10446e-09	2.58458e-07	3.04	8.91	7.92	8.12	5.8	7.42	4.15	8.08	6.77	8.07	5.87	7.11	10.94	7.3	11.87	6.43	9.08	9.68	4.39	7.02	2.35	1.01	0.63	1.05	0.87	1.09	7.21	6.49	7.16	2.94	6.05	4.54	4.16	5.54	2.06	0.65	1.36	1.06	1.05	0.44	Neuropeptides capa receptor Cap2b receptor Capability receptor OS=Drosophila melanogaster (Fruit fly) Name=CapaR ORFNames=CG14575 PE=2
Mul0040850.1	M7/blue	206.249	1.33131e-05	0.000111331	12.08	36.69	31.08	38.77	59.31	49.2	36.32	39.98	29.52	18.22	25.68	42.12	22.86	22.41	43.5	21.97	33.43	25.55	7.12	22.39	13.43	10.01	3.1	3.14	3.4	3.23	16.36	14.07	20.34	17.53	14.85	24.98	17.31	22.21	5.38	2.83	12.51	3.63	3.89	4.99	N/A
Mul0185150.1	M7/blue	205.972	0.000163057	0.000873515	1.62	3.54	4.36	6.23	4.37	4.18	8.5	3.11	6.08	1.55	3.43	4.89	4.01	1.79	3.59	4.23	2.52	4.05	1.64	1.53	0.08	0.95	0.08	0.08	0.87	2.16	3.73	2.82	5.25	0.99	2.05	2.58	1.55	2.06	0.54	0.16	0.39	1.38	0.58	0.32	N/A
Mul0239500.1	M7/blue	205.794	0.000356739	0.00168581	3.68	58.25	32.71	44.04	16.71	18.37	13.83	43.63	49.93	25.77	23.65	22.69	13.62	33.34	34.3	29.46	30.99	38.05	14.38	14.15	3.49	1.42	0.68	2.84	2.02	3.66	36.88	18.9	41.52	16.37	15.77	15.46	25.94	24.18	9.45	0.91	3.3	2.22	1.1	1.03	N/A
Mul0159200.1	M7/blue	205.658	1.62985e-05	0.000131403	5.04	11.47	12.93	11.84	13.7	13.8	14.81	14.95	10.17	6.26	5.56	9.6	12.47	6.78	12.66	8.86	9.3	8.15	1.74	7.89	0.92	2.11	1.75	2.35	2.64	3.72	6.36	3.93	8.77	6.23	5.15	5.81	3.57	6.09	2.24	2.26	3.28	5.52	3.29	1.38	Arrestin domain-containing protein 1 {ECO:0000305} Alpha-arrestin 1 {ECO:0000303|PubMed:23886940} OS=Mus musculus (Mouse) Name=Arrdc1 {ECO:0000312|MGI:MGI:2446136} PE=1
Mul0023510.1	M7/blue	205.571	3.91487e-05	0.000269597	16.16	30.89	17.01	39.18	22.5	31.47	15.22	11.85	23.02	11.73	20.93	12.03	41.81	13.48	13.19	12.54	18.29	11.48	7.24	5.37	2.36	4.37	3.51	5.32	6.51	6.42	21.39	17.22	19.5	11.22	11.51	8.88	8.67	7.14	7.48	7.58	9.29	2.26	6.93	5.39	Kelch-like protein 9 OS=Mus musculus (Mouse) Name=Klhl9 Synonyms=Kiaa1354 PE=2
Mul0069040.1	M7/blue	205.536	2.74552e-05	0.000202206	275.72	832	587.99	877.86	421.05	660.82	314.78	318.72	919.29	792.19	571.99	540.38	784.16	609.7	680.5	830.17	341.78	806.84	385.64	442.16	311.15	253.72	184.76	177.92	198.05	222.7	787.87	564.56	811.78	438.3	409.75	387.88	336.64	421.62	230.41	87.86	138.44	122.98	125.02	144.54	Triosephosphate isomerase A Short=TIM-A EC=5.3.1.1 Triose-phosphate isomerase A OS=Danio rerio (Zebrafish) (Brachydanio rerio) Name=tpi1a ORFNames=si:dkey-89b17.2 PE=2
Mul0181130.1	M7/blue	205.453	3.99728e-05	0.000273715	2.19	6.21	7.24	7.1	4.27	6.61	2.99	3.87	5.04	2.04	4.79	2.48	2.7	2.83	8.38	5.74	3.5	2.15	1.28	3.06	2.3	0.15	0.88	0.94	0.75	0.76	3.63	1.25	4.34	1.88	1.75	2.62	1.71	1.8	0.69	0.3	0.6	0.41	0.18	0.15	N/A
Mul0129450.1	M7/blue	205.397	7.99662e-06	7.30314e-05	3.34	3.37	5.62	5	3.9	5.88	2.38	2.8	4.24	2.22	1.94	3.74	2.3	0.82	4.05	1.66	7.34	4.02	0.13	1.52	0.11	0.44	0.21	0.57	0.11	0.55	4.73	1.81	3.73	2.1	1.41	2.13	1.35	1.85	0.25	0.66	0.65	0.5	1.06	0.33	N/A
Mul0085660.1	M7/blue	205.234	0.000246875	0.00123924	4.46	82.08	48.75	77.65	39.8	33.09	6.73	11.98	25.17	15.45	13.55	14.92	9.86	10.8	33.38	22.66	30.08	16.97	8.74	9.49	3.28	6.62	3.36	6.55	2.83	7.07	11.96	12.42	15.59	10.88	8.02	13.22	11.4	10.38	4.97	4.84	7.43	2.88	6.65	2.63	Carbohydrate sulfotransferase 15 EC=2.8.2.33 N-acetylgalactosamine 4-sulfate 6-O-sulfotransferase Short=GalNAc4S-6ST OS=Rattus norvegicus (Rat) Name=Chst15 Synonyms=Galnac4s6st PE=2
Mul0141310.1	M7/blue	205.032	0.000407431	0.00188453	14.58	75.86	71.82	61.47	30	55.3	19.3	40.97	60.85	61.35	59.99	44.94	46.68	46.42	69.66	66.06	55.1	63.96	31.8	45.68	23.28	14.35	22.81	14.62	17.01	9.5	60.71	23.96	86.72	34.17	34.73	34.43	34.14	44.68	21.86	11.99	19.06	9.98	13.46	10.5	Trimeric intracellular cation channel type 1B.1 {ECO:0000305} Short=TRIC-1B.1 {ECO:0000305} TRIC-B1 OS=Caenorhabditis elegans ORFNames=Y57A10A.10 {ECO:0000312|WormBase:Y57A10A.10} PE=1
Mul0233320.1	M7/blue	204.248	6.00724e-05	0.00038168	1.79	15.59	22.36	29.66	13.45	25.32	11.73	16.29	23.12	15.37	18.49	10.68	26.55	13.34	13.89	14.38	11.64	19.9	7.69	8.6	3.01	4.93	0.71	2.14	1.32	1.16	17.7	14.58	19.02	12	10.59	15.32	9.82	9.58	3.09	2.46	4.15	2.78	4.88	0.17	N/A
Mul0048780.1	M7/blue	203.688	3.59548e-05	0.000251387	36.52	189.73	212.07	149.73	57.61	107.46	32.24	121.8	292.49	203.13	154.46	191.11	185.64	135.26	228.54	215.47	128.74	196.53	66.83	133.08	18.74	8.55	12.73	13.88	12.08	13.19	242.8	136.85	284.43	96.21	118.8	83.6	116.75	133.19	55.89	11.64	18.12	18.09	11.76	11.79	Glutamate receptor 1 {ECO:0000312|WormBase:C06E1.4} Precursor OS=Caenorhabditis elegans ORFNames=C06E1.4 {ECO:0000312|WormBase:C06E1.4} PE=1
Mul0156010.1	M7/blue	203.512	6.26375e-06	5.99295e-05	11.02	32.48	28.38	48.25	24.78	47.58	17	7.66	23.75	13.5	21.29	12.82	12.07	14.82	20.89	20.59	6.45	14.2	8.36	5.22	4.15	2.19	2.7	3.84	5.78	7.33	25.32	15.92	28.71	6.43	16.45	6.92	8.22	10.43	9.89	5.08	1.18	3.65	1.57	2.64	Omega-amidase NIT2 EC=3.5.1.3 Nitrilase homolog 2 OS=Xenopus tropicalis (Western clawed frog) (Silurana tropicalis) Name=nit2 ORFNames=TNeu073c04.1 PE=2
Mul0015870.1	M7/blue	202.927	9.94221e-07	1.31103e-05	286.9	1287.74	1055.34	985.28	376.33	1014.16	450.27	967.06	2073.57	1279.38	1266.92	1410.24	2156.4	900.65	1531.46	1402.56	1370.89	1399.25	683.25	802.02	218.05	108.7	54.68	102.18	108.98	124.47	1836.15	1162.09	2159.76	763.8	1018.36	664.65	788.76	863.4	457.99	124.25	139.24	93.84	131.93	80.61	N/A
Mul0000780.1	M7/blue	202.862	0.000105683	0.000605852	1.59	10.24	8.43	7.81	4.78	2.8	4.42	5.46	5.1	5.22	5.72	5.28	4.9	3.45	7.53	6.62	5.13	8.53	4.64	3.72	1.27	1.06	0.99	0.75	0.3	2.74	5.64	4.56	7.38	3.77	4.24	3.36	2.45	2.9	0.34	0.68	0.64	0.73	2.79	0.69	N/A
Mul0235880.1	M7/blue	202.706	1.61325e-08	4.25124e-07	40.41	48.53	44.52	48.12	63.73	33.35	30.86	25.47	33.07	29.01	35.44	29.91	21.3	25.05	36.86	30.22	40.41	28.83	19.47	11.34	8.96	6.56	8.09	10.01	14.3	15.58	24.14	12.34	32.42	27.29	24.93	25.45	22.24	21.33	8.31	12.85	16.46	13.66	17.76	11.71	N/A
Mul0047190.1	M7/blue	202.604	0.000408425	0.00188837	6.7	27.87	25.1	30.52	14.21	15.52	8.42	11.26	18.48	14.87	17.3	11.1	4.88	13.9	22.13	20.36	14.61	17.19	10.59	8.44	5.99	4.04	6.62	6.88	6.55	5.84	15.56	8.07	19.27	8.7	9.3	8.95	10.73	12.7	4.37	3.11	4.59	2.33	3.01	1.52	Glutamate [NMDA] receptor subunit 1 {ECO:0000250|UniProtKB:Q24418} Precursor OS=Drosophila grimshawi (Fruit fly) (Idiomyia grimshawi) Name=Nmdar1 {ECO:0000250|UniProtKB:Q24418} ORFNames=GH18993 PE=3
Mul0188130.1	M7/blue	202.335	2.24489e-06	2.56583e-05	57.3	118.85	130.48	132.19	74.34	131.5	88.77	76.16	96.73	150.22	130.78	70.71	82.11	98.57	107.02	115.4	63.53	96.05	41.96	43.74	23.44	19.52	15.28	13.13	25.89	43.42	75.96	85.72	69.73	78.84	52.45	74.82	74.56	89.96	26.51	10.98	39.34	16.62	32.34	17.55	Glyoxylate reductase/hydroxypyruvate reductase EC=1.1.1.79 EC=1.1.1.81 OS=Homo sapiens (Human) Name=GRHPR Synonyms=GLXR ORFNames=MSTP035 PE=1
Mul0007500.1	M7/blue	202.273	0.000305112	0.00147844	1.74	13.23	6.14	12.41	6.98	9.34	11.47	1.34	7.47	2.12	3.51	3.35	2.47	1.63	3.14	2.27	1.08	2.97	2.16	1.06	0.64	0.26	0.5	0.49	0.47	0.94	2.89	4.81	2.45	2.66	4.44	0.9	1.34	0.78	0.77	0.16	0.46	0.52	0.63	0.48	Sodium-coupled monocarboxylate transporter 1 Electrogenic sodium monocarboxylate cotransporter Short=xSMCTe Sodium solute transporter Vito Solute carrier family 5 member 8 OS=Xenopus laevis (African clawed frog) vito {ECO:0000312|EMBL:AAP82285.1} PE=2
Mul0051600.1	M7/blue	202.149	5.1133e-06	5.05045e-05	4.97	8.56	8.83	12.82	9.53	8.61	9.56	7.27	6.46	4.15	4.98	4.11	4.8	2.23	5.58	6.03	8.86	5.72	3.78	4.24	1.66	1.58	1.18	1.83	1.84	4.7	4.96	5.03	5.53	2.9	4.28	2.08	4.86	3.77	1.98	1.27	2.33	1.35	3.64	1.42	Periostin Short=PN Osteoblast-specific factor 2 Short=OSF-2 Precursor OS=Mus musculus (Mouse) Name=Postn Synonyms=Osf2 PE=1
Mul0116680.1	M7/blue	202.038	0.00051458	0.0022998	0	20.73	14.87	19.72	8.26	14.34	6.2	4.7	22.15	7.89	8.32	7.3	7.33	9.77	7.33	8.04	8.42	8.95	2.08	2.51	0.79	0	0.69	0.67	1	1	7.27	10.68	3.49	4.83	7.15	3.85	1.17	2.69	1.78	0.43	2.53	0.07	0	0.14	N/A
Mul0038260.1	M7/blue	201.974	3.12058e-07	5.04068e-06	3.26	5.89	5.32	3.7	6.81	4.48	5.77	3.36	3.67	4.01	6.45	4.1	4.2	3.22	6.06	5.6	1.62	3.16	0.71	1.69	0.84	0.5	0.48	0.78	0.91	1.59	3.9	3.54	3.55	1.88	2.89	1.62	3.68	2.07	1.23	0.17	0.66	0.61	0.1	1.01	N/A
Mul0018700.1	M7/blue	201.825	7.70366e-07	1.05914e-05	4.24	8.37	9.02	9.02	10.8	6.86	5.36	4.12	3.53	8.55	7.05	6.81	3.59	5.33	6.59	6.26	3.3	7.43	2.51	2.96	1.08	1.28	0.76	0.59	1	2.58	3.94	0.76	6.22	2.9	3.3	2.31	3.44	4.39	2.03	0.57	0.91	0.91	1.03	0.58	Innexin unc-7 Uncoordinated protein 7 OS=Caenorhabditis elegans Name=unc-7 Synonyms=unc-12, unc-124 ORFNames=R07D5.1 PE=2
Mul0033060.1	M7/blue	201.807	3.32922e-06	3.55173e-05	701.97	4043.43	3409.98	3235.1	1597.76	3064.85	1233.74	2311.15	6254.67	3576.3	3257.55	3797.27	6300.77	2820.96	3508.05	3293.95	2935.11	3514.84	1395.83	3161.27	627.87	151.47	206.44	301.84	253.22	211.5	5507.54	3877.15	6208.72	1750.04	2257.47	1743.6	1715.46	2216.23	1185.53	229.23	310.87	238.28	159.09	198.85	N/A
Mul0151470.1	M7/blue	201.711	2.39801e-07	4.04466e-06	4.07	5.81	6.29	6.77	2.85	5.79	5.37	2.52	4.43	2.29	4.75	4.09	3.68	0.87	5.02	5.28	3.65	5.48	2.16	3.44	1.04	1.31	0.77	0.92	0.65	0.94	3.48	3.53	3.53	2.27	1.62	1.82	1.54	1.58	0.53	0.37	0.78	0.6	0.4	0.47	N/A
Mul0047290.1	M7/blue	201.574	2.40553e-06	2.71011e-05	10.2	40.5	30.48	31.02	17.44	32.14	12.63	23.52	35.42	27.5	31.08	34.22	21.37	27.32	29.7	29.29	18.7	19.61	12.9	14.29	3.38	3.51	1.96	2.11	6.18	13.84	36.54	44.32	32.28	19.95	14.87	28.91	12.83	17.84	8.63	2.67	14.6	5.4	5.59	2.25	Pyridoxal kinase EC=2.7.1.35 Pyridoxine kinase OS=Bos taurus (Bovine) Name=PDXK PE=2
Mul0224110.1	M7/blue	200.983	9.28926e-05	0.000546968	7.88	31.7	25.34	26.48	12.31	17.59	24.88	12.4	20.52	15.03	22.38	16.97	24.46	19.23	14.36	20.07	13.75	21.15	6.67	12.64	3.77	6.13	2.69	4.82	3.42	3.01	18.1	11.89	29.04	13.15	29.13	11.05	8.45	9.73	4.15	2.56	6.2	7.43	2.5	1.89	GTP-binding protein RAD RAD1 Ras associated with diabetes OS=Homo sapiens (Human) Name=RRAD Synonyms=RAD PE=1
Mul0108670.1	M7/blue	200.96	5.65993e-08	1.21046e-06	14.64	18.86	17.89	21.52	21.05	18.48	9.85	16.83	11.06	11.09	16.59	11.97	9.66	11.46	17.08	16.5	21.94	13.98	7.3	8.74	4.76	4.77	4.62	6.44	7	9.28	9.05	5.2	12.86	11.94	10.85	9.69	9.6	11.17	8.79	5.48	6.41	5.71	7.45	8.71	Kelch-like protein 5 OS=Homo sapiens (Human) Name=KLHL5 PE=2
Mul0138680.1	M7/blue	200.84	1.92034e-06	2.25335e-05	9.12	17.78	18.58	22.7	24.01	22.65	27.27	17.09	21.76	13.49	14.69	20.3	19.88	15.76	21.78	16.15	15.29	13.41	6.79	10.45	5.26	5.33	8.4	9.8	8.87	15.01	19.55	16.37	19.15	13.04	10.27	12.86	10.66	11.44	3.84	3.33	6.77	6.89	4.96	5.1	Low-density lipoprotein receptor-related protein 2 Short=LRP-2 Glycoprotein 330 Short=gp330 Megalin Precursor OS=Mus musculus (Mouse) Name=Lrp2 PE=1
Mul0028580.1	M7/blue	200.518	0.000158138	0.00085147	19.55	85.31	68.54	67.36	32.14	55.85	35.24	67.08	127.14	53	73.04	79.1	103.55	32.55	73.62	77.72	105.87	84.13	43.82	50.26	11.47	10.72	15.52	9.93	10.99	8.74	79.43	27.85	113.92	44.26	49	38.03	47.76	49.05	23.93	11.05	11.8	9.22	16.01	6.4	Ryanodine receptor Ryanodine receptor 44F OS=Drosophila melanogaster (Fruit fly) ORFNames=CG10844 {ECO:0000312|FlyBase:FBgn0011286} PE=1
Mul0110480.1	M7/blue	200.298	4.28536e-05	0.000289974	32.12	99.24	51.97	58.46	52.38	41.51	34.13	76.2	48.19	46.54	57.79	50.97	42.72	44.28	60.67	65.07	39.52	50.31	30.3	43.35	16.45	7.7	12.17	16.03	23.38	15.78	34.01	26.74	39.45	33.44	24.17	31.47	29.37	41.98	15.82	9.24	20.07	11.52	19.3	8.1	N/A
Mul0138170.1	M7/blue	200.227	0.00542354	0.0161922	150.25	282.25	730.29	524.58	93.07	632.35	281.54	129.39	105.14	201.47	587.88	346.06	396.93	18.57	827.89	116.93	192.79	451.73	68.08	96.11	2.65	2.35	1.68	0.76	0.66	1.57	622.1	64.85	901.64	59.05	145.32	31.28	81.21	110.63	6.75	3.06	1.01	1	0.32	1.08	Myosin heavy chain, striated muscle OS=Argopecten irradians (Bay scallop) (Aequipecten irradians) PE=1
Mul0212090.1	M7/blue	200.143	0.00501443	0.0151665	52.4	61.71	39.08	72	56.39	83.68	183.23	40.76	45.11	24.25	37.08	52.21	20.7	16.98	43.71	28.85	21.6	30.09	3.37	20.02	7.65	2.9	1.79	0.96	0.79	14.22	23.36	35.6	22.67	33.77	20.25	58.39	17.41	21.18	6.77	1.06	9.01	2.54	7.04	2.55	N/A
Mul0188200.1	M7/blue	199.63	3.95009e-07	6.11531e-06	42.3	76.93	108.2	87.27	58.03	119.79	60	74.28	86.37	87.36	70.27	80.43	99.84	62.51	102.85	89.83	41.68	95.56	5.66	60.7	15.38	7.17	5.63	1.01	2.52	12.69	55.33	77.09	56.68	46.11	22.26	54.05	51.16	60.89	14.15	1.55	27.63	2.84	4.23	4.73	N/A
Mul0081320.1	M7/blue	199.565	6.58764e-06	6.23512e-05	5.66	28.07	38.04	44.66	26.06	20.51	30.47	21.89	33.92	23.06	18.93	13.68	8.54	15.59	25.63	16.48	16.71	16.49	13.13	7.81	3.34	0.74	0.65	1.88	2.62	4.66	30.12	47.7	23.18	11.39	21.1	3.05	6.91	9.49	4.36	1.01	0.53	1.35	1.3	1.09	Acetylcholine receptor subunit beta Precursor OS=Bos taurus (Bovine) Name=CHRNB1 PE=2
Mul0008340.1	M7/blue	199.55	4.69674e-09	1.5004e-07	255.68	575.89	397.39	488.47	115.11	282.49	134.53	122.89	307.27	254.76	386.79	206.77	280.44	327.61	359.35	303.26	135.68	220.99	62.07	124.53	70.5	21.57	20.06	17.01	18.84	63.5	639.67	587.62	657.69	185.66	131.36	203.28	142.87	162.38	86.65	34.22	71.58	34.3	66.47	50.43	Tubulin beta-2B chain OS=Homo sapiens (Human) Name=TUBB2B PE=1
Mul0157750.1	M7/blue	198.92	9.88074e-10	3.89235e-08	10.74	18.52	12.45	18.65	13.31	14.94	14.39	10.14	17.19	8.23	8.57	14.37	6.82	4.86	5.7	5.92	6.01	6.92	0.32	5.26	1.05	0.65	1.5	1.21	0.65	1.44	9.05	3.07	7.05	4.11	2.84	7.73	4.94	6.72	1.92	0	2.44	0.83	0.16	0.66	Acetylcholine receptor subunit alpha-type unc-38 Uncoordinated protein 38 Precursor OS=Caenorhabditis elegans Name=unc-38 ORFNames=F21F3.5 PE=1
Mul0146230.1	M7/blue	198.725	1.50515e-05	0.000123083	33.77	73.22	51.98	70.48	34.32	51.43	22.22	24.67	46.96	51.97	59.35	34.81	28.97	50.92	55.6	44.07	53.82	50.74	28.6	15.75	15.05	10.62	11.4	12.08	13.24	14.32	48.58	36.96	64.97	41.87	29.8	31.1	28.66	37.97	33.04	12.24	20.97	10.94	16.39	26.76	Alanine aminotransferase 2 Short=ALT2 EC=2.6.1.2 Glutamate pyruvate transaminase 2 Short=GPT 2 GlutamicN/Aalanine transaminase 2 GlutamicN/Apyruvic transaminase 2 OS=Mus musculus (Mouse) Name=Gpt2 Synonyms=Aat2 PE=1
Mul0215540.1	M7/blue	198.701	1.47089e-05	0.000120799	17.04	376.31	365.94	263.11	88.79	148.36	67.99	110.62	461.86	446.35	360.21	167.33	387.23	188.56	439.66	297.43	116.19	269.33	60.62	120.87	19.91	5.95	9.13	10.55	6.47	20.43	590.81	340.39	724.25	120.2	119.07	122.51	142.91	186.54	70.8	7.34	16.44	11.2	8.9	14.77	N/A
Mul0167190.1	M7/blue	198.389	4.19116e-05	0.000285264	4.14	620.53	444.67	601.27	297.59	702.13	87.89	121.05	265.54	176.76	36.5	279.74	130.43	173.86	273.19	173.83	316.96	146.31	30.17	78.71	12.44	6.22	7.74	15.62	2.32	6.53	111.08	154.95	76.98	88.07	147.38	74.02	41.37	67.84	41.79	0.4	6.61	1.45	3.93	3.63	N/A
Mul0172950.1	M7/blue	197.975	1.2132e-06	1.53822e-05	65.78	107.59	108.18	103.95	81.88	71.16	41.07	51.09	82.96	90.62	96.25	59.76	79.76	78.66	83.17	101.6	91.63	73.56	45.59	36.33	28.06	22.05	22.14	24.05	22.4	27.12	114.38	64.47	138.04	76.12	63.82	77.1	65.92	75.4	45.31	27.6	58.79	32.61	39.44	43.39	UTPN/Aglucose-1-phosphate uridylyltransferase EC=2.7.7.9 UDP-glucose pyrophosphorylase Short=UDPGP Short=UGPase OS=Bos taurus (Bovine) Name=UGP2 PE=1
Mul0008270.1	M7/blue	197.883	3.4748e-06	3.68133e-05	1.21	3.86	3.75	3.63	1.51	2.2	3.76	1.5	2.94	2.11	3.58	2.66	2.09	2.71	2.19	1.86	0.73	2.8	0.96	1.28	0.47	0.18	0.13	0.38	0	0.7	2	2.84	3.2	0.99	1.07	1.1	1.67	1.7	0.63	0.74	0.32	0.25	0.06	0.14	N/A
Mul0232890.1	M7/blue	197.838	3.34194e-06	3.56199e-05	10.08	15.84	15.62	18.91	12.08	24.81	12.96	22.16	17.93	16.6	11.07	22.49	16.47	7.17	24.99	19.59	7.25	21.15	8.19	9.73	1.41	0.4	0.77	0.62	0.99	3.99	9.06	13.82	13.73	5.16	9.19	6.23	7.55	11.84	3.61	0.79	1.96	1.27	0.72	2.22	N/A
Mul0192270.1	M7/blue	197.833	9.17219e-06	8.14506e-05	52.94	86.98	74.22	117.49	83.35	166.33	160.08	53.5	87.96	60.64	78.38	113.3	110.47	58.36	89.68	58.45	42.78	63.82	10.23	39.81	16.58	17.86	32.38	3.75	8.07	26.11	99.86	153.61	85.55	52.69	50.27	66.3	32.38	43.31	14.69	1.54	38.91	2.36	4.99	16.95	N/A
Mul0179860.1	M7/blue	197.635	2.81965e-06	3.09163e-05	2.73	7.14	5.69	9.97	7.48	8.24	7.23	2.01	2.44	3.13	2.32	2.04	1.92	1.73	6.21	2.64	5.33	3.61	0.13	1.65	0.73	0.17	0.8	0.29	0.22	0.61	1.86	0.78	1.47	1.63	2.21	1.2	1.88	2.09	1.32	0.17	0.82	0.45	0.4	0.34	Transcription factor COE3 Early B-cell factor 3 Short=EBF-3 Olf-1/EBF-like 2 Short=O/E-2 Short=OE-2 OS=Mus musculus (Mouse) Name=Ebf3 Synonyms=Coe3 PE=1
Mul0172750.1	M7/blue	196.829	0.00114593	0.00446311	3.28	13.13	10.55	14.22	8.24	16.19	6.1	4.7	17.47	6.6	11.21	21.33	12.74	10.25	15.2	10.93	6.51	11.69	5.24	4.6	1.46	0.62	0.59	5.76	1.44	1.45	9.38	2.91	20.78	4.18	6.88	3.34	4.65	6.75	2.34	1.43	0.2	1.5	0.99	0.21	Neo-calmodulin Short=NeoCaM Fragment OS=Gallus gallus (Chicken) PE=2
Mul0091370.1	M7/blue	196.317	3.97585e-11	2.73474e-09	27.39	37.09	30.73	27.44	38.24	31.54	33.45	22.28	30.93	28.27	29.71	26.6	20.55	22.14	28.55	22.34	29.06	25.41	16.97	13.53	5.31	4.02	8.53	5.16	6.94	9.48	45.35	32.61	48.77	22	18.88	23.12	18.61	21.67	18.16	15.15	21.6	11.52	13.17	13.5	Septin-5 OS=Bos taurus (Bovine) Name=SEPT5 PE=2
Mul0055580.1	M7/blue	196.134	1.01468e-06	1.33647e-05	22.26	34.92	26.25	37.94	27.08	38.97	58.63	36.08	37.78	27.29	29.28	29.5	35.26	25.62	31.22	26.11	28.98	21.59	8.2	8.78	2.71	3.79	3.19	3.36	5.55	30.97	36.01	20.94	37	17.89	17.75	15.61	13.67	18.2	6.25	3.02	6.04	6.62	10.89	1.43	Fibrinogen-like protein 1 Precursor OS=Rattus norvegicus (Rat) Name=Fgl1 PE=2
Mul0120180.1	M7/blue	196.1	1.15783e-05	9.91032e-05	17.72	26.32	24.38	26.93	39	19.84	18.12	25.14	36.26	9.8	10.84	18.51	15.13	19.63	14.11	8.48	20.53	8.68	7.11	9.5	0.99	3.41	1.53	3.17	4.27	6.13	11.88	6.49	19.1	12.55	9.11	9.78	10.17	9.84	3.89	6.33	3.86	2.12	3.54	4.34	N/A
Mul0100530.1	M7/blue	196.041	0.010748	0.0285393	10.19	9.37	27.31	28.22	17.62	25.1	11.53	5.38	46.83	22.12	13.09	6.71	31.19	8.4	25.87	29.25	7.19	14.22	5.37	5.24	3.92	2.87	1.96	1.46	1.68	4.09	17.96	7.04	18.83	7.85	10.75	10.41	6.21	7.96	6.39	3.29	2.49	3.72	3.48	4.06	Adenosine kinase Short=AK EC=2.7.1.20 Adenosine 5'-phosphotransferase OS=Rattus norvegicus (Rat) Name=Adk PE=1
Mul0078820.1	M7/blue	195.539	3.96281e-08	8.89883e-07	392.88	2864.71	2145.98	2292.86	556.62	2217.91	406.5	929.36	3794.34	2696.11	3493.77	2164.21	3475.68	1775.04	2909.59	2254.99	1399.54	2546.74	841.45	958.54	252.79	86.5	82.38	125.77	188.16	180.82	5119.62	5271.39	4982.72	1344.69	1629.02	893.1	1057.15	1418.37	584.25	154.59	336.33	184.4	198.93	128.5	Heat shock protein beta-6 Short=HspB6 Heat shock 20 kDa-like protein p20 OS=Homo sapiens (Human) Name=HSPB6 PE=1
Mul0086140.1	M7/blue	195.538	1.25511e-08	3.40621e-07	44.48	302.84	228.4	284.73	45.54	139.75	50.76	53.32	312.12	213.73	202.38	94.84	276.91	171.32	147.7	163.59	107.49	115.38	98.19	46.01	15.86	9.57	16.5	45.02	11.87	39.6	508.29	464.57	593.78	83.17	141.94	79.2	47.81	85.87	34.41	11.65	28.61	6.47	23.95	14.82	N/A
Mul0093630.1	M7/blue	195.534	1.94431e-05	0.000151943	2.13	2.75	3.02	4.37	2.62	5.37	6.28	2.61	3.16	1.14	3.8	3.61	2.78	1.76	1.7	1.79	2.65	2.02	0.29	1.69	1.25	0.23	0.62	0.12	0.23	0.71	1.84	1.53	1.5	1.59	1.44	2.29	1.45	1.87	0.8	0.41	0.64	0.16	0.21	0.24	Glutamate receptor Precursor OS=Lymnaea stagnalis (Great pond snail) (Helix stagnalis) PE=2
Mul0089990.1	M7/blue	195.36	1.8359e-06	2.1732e-05	2.02	2.9	2.73	3.57	2.78	4.08	4.74	1.1	2.17	1.46	1.46	1.9	1.41	1.14	1.99	2.5	1.69	2.9	0.52	0.77	0.24	0.14	0.28	0.05	0	0.53	1.55	2.6	1.58	1.84	1.05	1.87	0.74	1.57	0.38	0.29	0.19	0.13	0.12	0.15	N/A
Mul0032420.1	M7/blue	195.208	0.000717014	0.0030374	1.32	3.79	0.34	3.35	2.69	3.21	3.59	1.02	1.3	0.64	1.34	3.3	0.79	0.94	2.97	2.46	2.95	1.97	0.18	1.13	0.31	0	0	0	0	0.3	2.91	0.54	2.9	1.2	1.36	0.33	0.31	0.9	0.17	0	0.15	0.14	0.18	0	N/A
Mul0212300.1	M7/blue	194.996	3.03855e-06	3.28913e-05	8.83	31.26	38.74	36.99	9.74	20.79	23.17	10.71	45.35	32.05	28.52	13.75	14.02	27.44	63.58	42.43	35.1	23.86	12.5	10.98	3.8	1.17	3.39	0.24	1.64	5.88	50.07	50.87	56.08	10.85	17.17	11.4	7.7	16.54	9.33	1.17	3.7	1.71	0.85	0.95	N/A
Mul0242510.1	M7/blue	194.091	9.5928e-06	8.45128e-05	3.2	7.91	8.75	10.01	6.87	7.09	3.74	9.75	4.18	4.53	5.33	6.89	3.2	4.71	6.55	4.67	6.02	6.84	1.66	2.91	0.11	0.21	0.41	0.98	0.94	2.64	3.91	1.12	3.35	5.1	1.76	3.52	2.05	2.61	2.39	1.68	4.04	0.96	1.02	1.39	N/A
Mul0204380.1	M7/blue	193.811	9.17453e-06	8.14506e-05	21.28	21.73	19.83	41.24	22.23	44.79	33.21	13.63	26.51	20.82	17.07	23.33	12.39	14.89	34.76	27.88	14.37	17.37	2.2	13.05	7.36	1.51	0.58	0.47	2.41	4.4	15.8	11.24	23.65	12.98	10.31	18.32	14.14	17.59	4.64	0.15	3.58	0.83	0.55	1.23	N/A
Mul0237380.1	M7/blue	193.526	0.00247296	0.00841401	0.33	14.46	9.46	13.83	4.79	6.05	2.74	5.58	15.87	8.57	10.81	9.75	4.84	6.61	6.92	9	10.39	4.09	2.52	4.67	0	0.69	1.33	0.96	0.69	0.69	6.37	4.35	14.96	5.47	3.85	7.48	2.13	2.98	1.84	1.15	2.27	1.05	0.56	0.47	N/A
Mul0132180.1	M7/blue	193.492	3.58657e-06	3.7805e-05	1.92	6.02	7.17	6.08	1.61	5.63	3.07	4.91	6.6	3.35	4.83	5.62	6.2	6.29	6.64	8.42	4.54	4.05	2.64	2.07	0.87	0.62	2.02	0.81	0.31	0.86	4.66	2.57	3.47	3.07	4.2	4.12	2.16	3.71	0.97	0.15	0.61	0.5	0.56	0.39	N/A
Mul0109060.1	M7/blue	193.426	0.000180792	0.000953276	0.33	2.94	1.9	3.07	1.01	2.46	1.5	0.51	1.14	0.83	0.29	0.93	0.4	0.19	2.1	0.74	0.92	0.45	0	0.32	0	0	0.07	0.08	0	0	0.46	0.09	0.48	0.17	0.59	0.33	0.08	0.53	0.34	0	0.15	0.07	0.09	0.15	Visual system homeobox 2 Ceh-10 homeodomain-containing homolog Homeobox protein CHX10 OS=Gallus gallus (Chicken) Name=VSX2 Synonyms=CHX10 PE=2
Mul0056140.1	M7/blue	193.25	2.00039e-06	2.33294e-05	4.54	6.76	9.18	10.29	4.15	8.97	5.94	9.82	12.48	6.2	9.84	7.46	5.56	7.64	6.65	8.91	8.94	7.46	2.38	4.45	1.52	3.91	1.49	1.52	2.25	4.99	5.36	4.04	6.61	3.96	5.9	3.43	3.26	3.44	2.47	1.62	1.03	1.41	3.63	0.68	N/A
Mul0093080.1	M7/blue	193.059	0.000460533	0.00209305	0.36	1.9	4.59	7.99	3.22	5.64	1.96	1.17	1.53	1.57	0.86	1.27	0.39	0.54	1.64	1.01	3.09	0.59	0.6	0.26	0	0	0	0	0.06	0.43	0.52	0.8	0.46	0.7	0.64	1	0.45	0.68	0.35	0.12	0.24	0.28	0.3	0.13	BarH-like 2 homeobox protein OS=Homo sapiens (Human) Name=BARHL2 PE=1
Mul0201300.1	M7/blue	193.006	1.53681e-05	0.000125224	7.02	37.93	24.47	28.2	9.28	24.19	13.65	8.2	28.72	18.2	25.71	15.9	39.99	14.46	13.87	23.2	19.21	17.4	9.92	13.65	3.68	2.86	2.57	2.7	3.22	4.41	40.75	28.87	45.21	12.12	16.97	8.67	18.14	18.64	7.92	1.94	3.91	2.21	2.03	2.39	N/A
Mul0171970.1	M7/blue	192.66	1.87299e-06	2.20797e-05	2.94	2.59	4.91	4.77	4.22	3.65	2.09	3.17	4.19	3.43	3.09	3.33	2.39	2.33	5.44	4.14	1.19	3.08	0.79	1.56	0.41	0.32	0.08	0.17	0.57	0.73	3.32	2.2	3.2	2.11	1.25	2.55	2.59	3.47	0.83	0.24	0.32	0.52	0.49	0.91	MAM domain-containing glycosylphosphatidylinositol anchor protein 1 Precursor OS=Gallus gallus (Chicken) Name=MDGA1 {ECO:0000312|EMBL:BAE98269.1} PE=1
Mul0085970.1	M7/blue	192.613	6.90852e-06	6.47727e-05	22.35	103.53	82.92	71.11	31.42	79.49	31.87	72.75	123.41	96.68	48.86	73.07	101.66	115.92	95.31	90.26	95.05	68.03	41.81	63.14	9.66	10.34	7.57	11.63	7.55	19.84	99.76	57.37	120.15	43.83	46.13	32.73	38.73	58.78	33.47	15.36	26.82	19.31	5.08	2.84	Actin-binding Rho-activating protein Striated muscle activator of Rho-dependent signaling Short=STARS OS=Mus musculus (Mouse) Name=Abra {ECO:0000312|MGI:MGI:2444891} PE=1
Mul0061270.1	M7/blue	192.152	3.8235e-06	3.97898e-05	47.58	87.29	132.08	122.26	43.92	99.08	51.62	27.08	175.89	69.69	100.22	113.32	169.12	51.1	120.27	106.47	137.14	120.09	66.02	32.84	6.05	4.21	3.6	9.8	3.97	6.74	172.79	106.17	186.43	67.64	84.39	54.3	37.55	44.97	50.32	5.2	8.58	5.44	6.61	3.53	N/A
Mul0089230.1	M7/blue	192.08	0.000614676	0.00267298	6.55	238.58	181.13	98.96	54.73	50.6	19.09	29.34	327.36	85.02	147.04	85.05	129.53	123.87	163.6	111.35	147.96	157.66	43.49	67.18	11.57	4.5	6.89	10.53	10.63	23.42	276.97	144.97	316.64	78.71	69.65	72.27	30.66	43.5	29.52	4.87	12.25	8.35	11.82	3.69	N/A
Mul0233090.1	M7/blue	192.054	3.87338e-05	0.000267389	6.85	14.13	14.59	31.87	17.62	22.1	14.21	5.05	21.8	8.9	9.88	11.85	6.19	6.04	13.47	7.75	7.28	9.47	2.64	4.39	3.77	0.85	1.09	2.09	1.41	7.83	17.55	14.43	16.92	6.52	4.98	8.73	6.43	7.02	4.41	1.25	4.82	2.06	2.29	2.13	Endonuclease domain-containing 1 protein EC=3.1.30.- Precursor OS=Mus musculus (Mouse) Name=Endod1 Synonyms=Kiaa0830 PE=1
Mul0183770.1	M7/blue	192.02	4.86431e-05	0.000321457	9.56	10.88	8.96	10.87	19.28	8.09	16.25	10.89	9.31	6.84	10.04	7.84	6.8	6.09	8.94	8.84	7.31	8.54	5.68	4.08	1.82	2.29	2.36	1.59	1.82	4.46	7.14	5.94	8.93	6.02	7.72	4.97	5.99	6	3.82	4.46	4.76	4.03	7.22	2.09	Rho GTPase-activating protein 6 Rho-type GTPase-activating protein 6 Rho-type GTPase-activating protein RhoGAPX-1 OS=Homo sapiens (Human) Name=ARHGAP6 Synonyms=RHOGAP6 PE=1
Mul0070230.1	M7/blue	191.493	6.02488e-07	8.72312e-06	922.28	1246.14	1200.61	1768.69	1023.76	1328.03	2129.58	1426.13	1744.87	811.28	773.11	1659.81	1469.07	358.5	890.26	771.99	1192.79	930.88	575.43	237.17	121.04	71.23	95.62	118.67	110.29	378.85	1565.53	973.83	1875.34	552.2	1042.91	428.15	625.43	611.24	547.94	100.05	78.44	127.16	137.24	127.25	N/A
Mul0102000.1	M7/blue	191.456	0.000212808	0.00109193	10.26	19.33	25.71	20.33	15.72	13.78	5.86	8.49	17.23	13.3	18.23	17.75	10.54	8.61	18.06	19.1	22.99	16.63	7.52	7.07	2.95	3.12	2.96	3.81	2.68	4.74	16.67	4.79	27.73	9.04	18.91	10.26	10.04	11.67	11.17	5.25	5.79	4.31	6.56	4.68	N/A
Mul0052760.1	M7/blue	191.343	4.80679e-06	4.80364e-05	35.42	176.45	169.09	142.74	103.91	96.21	48.74	162.92	138.27	157.97	109.01	136.19	111.31	154.47	179.09	273.28	150.06	194.79	63.23	94.04	43.63	12.78	12.89	20.11	28.85	25.74	113.61	54.41	166.85	113.4	103.09	86.7	103.88	121.29	73.49	22.16	41.06	34.68	29.91	35.89	CD82 antigen C33 antigen IA4 Inducible membrane protein R2 Metastasis suppressor Kangai-1 Suppressor of tumorigenicity 6 protein Tetraspanin-27 Short=Tspan-27 OS=Homo sapiens (Human) Name=CD82 Synonyms=KAI1, SAR2, ST6, TSPAN27 PE=1
Mul0114860.1	M7/blue	191.26	1.83382e-06	2.17186e-05	173.13	234.08	216.76	248.12	236.87	206.27	125.17	191.9	173.07	142.6	195.67	178.07	129.59	196.3	252.53	216.98	230.92	182.74	126.16	109.75	119.67	85.6	92.42	90.41	102.62	112.42	151.56	66.19	219.38	156.44	126.32	126.96	118.52	114.9	121.68	66.54	114.44	84.89	103.24	98.57	Guanine nucleotide-binding protein subunit beta OS=Loligo forbesi (Northern European squid) PE=2
Mul0063090.1	M7/blue	191.192	1.40596e-05	0.000116447	14.43	235.04	133.83	224.52	130.22	183.11	134.11	59.57	57.49	55.36	21.52	38.75	116.67	61.75	98.47	36.5	31.01	36.39	18.46	10.19	2.97	10.12	7.9	11.03	8.18	11.27	42.29	76.32	22.83	37.9	19.7	55.92	16.44	23.76	5.21	2.24	5.58	6.32	3.18	10.29	N/A
Mul0019320.1	M7/blue	191.142	1.10783e-05	9.56094e-05	667.3	1995.27	1063.93	1337.71	977.7	1495.06	1106.96	1377.85	1219.62	1092.52	1267.77	1431.36	2020.93	1166.83	1069.33	972.69	1573.64	881.57	550.34	634.81	432.03	280.59	355.96	251.15	277.46	490.77	1260.44	1217.69	1220.53	1112.78	818.55	903.27	821.34	878.17	633.66	463.46	832.76	637.77	543.15	793.07	Malate dehydrogenase, cytoplasmic EC=1.1.1.37 Cytosolic malate dehydrogenase OS=Bos taurus (Bovine) Name=MDH1 PE=2
Mul0049840.1	M7/blue	191.127	3.04406e-06	3.29353e-05	14.94	19.91	17.05	27.95	14.46	30.15	25.97	15.72	31.01	13.95	12.27	29.33	26.45	14.17	19.01	21.73	11.94	21.2	7.09	13.39	5.29	3.07	2.48	1.89	2.26	4.35	14.78	13.34	13.23	13.05	14.38	13.66	11.36	12.55	5.64	1.69	6.01	3.27	1.9	4.84	Noelin-3 Olfactomedin-3 Optimedin Precursor OS=Homo sapiens (Human) Name=OLFM3 Synonyms=NOE3 ORFNames=UNQ1924/PRO4399 PE=1
Mul0055330.1	M7/blue	190.686	9.62736e-06	8.47808e-05	193.81	2000.53	1499.54	1236.72	302.66	1111.78	438.89	1104.64	2779.33	2022.57	1824.42	1522.96	2813.75	1665.69	2021.02	2115.39	1302.9	1773.83	663.07	1410.5	236.88	88.37	85.46	115.27	148.48	116.98	2116.91	1450.13	2628.77	999.78	1088.3	888.75	1049.6	1182.3	512.65	105.78	186.14	108.58	106.44	63.8	Troponin C Short=TN-C OS=Todarodes pacificus (Japanese flying squid) (Ommastrephes pacificus) PE=1
Mul0026360.1	M7/blue	190.448	0.000861738	0.00352466	21.95	32.87	40.42	45.88	54.3	24.43	57.89	38.93	63.47	25.02	33.34	25.7	43.88	18.11	32.69	23.81	54.27	29.38	19.77	12.79	5.37	5.52	5.85	10.83	9.89	23.51	36.87	20.32	41.86	26.66	20.91	17.19	22.2	22.75	12.19	15.09	16.52	19.64	8.05	11.04	N/A
Mul0188110.1	M7/blue	190.302	8.89048e-08	1.75549e-06	51.2	86.49	71.67	77.96	55.1	76.82	59.61	74.12	54.35	74.82	80.13	66.64	79.1	70.16	75.46	83.75	54.53	60.05	34.57	46.78	21.21	34.94	17.35	20.54	25.34	47.99	55.31	74.67	53.95	74.28	49.05	53.63	41.67	46.99	12.53	17.68	26.84	19.17	17.58	22.01	Glyoxylate reductase/hydroxypyruvate reductase EC=1.1.1.79 EC=1.1.1.81 OS=Homo sapiens (Human) Name=GRHPR Synonyms=GLXR ORFNames=MSTP035 PE=1
Mul0157250.1	M7/blue	190.134	1.58925e-08	4.19858e-07	667.28	1029.12	1140.28	1246.77	500.14	1086.17	417.49	819.39	1117.48	880.02	887.83	678.31	990.2	1028.29	1172.24	1002.84	869.78	995.39	726.41	621.22	608.04	358.71	321.76	381.93	346.56	282.93	1134.76	1073.66	1122.74	734.62	687.54	642.49	654.7	719.28	517.04	140.19	221.56	235.61	246.79	269.59	Succinate dehydrogenase [ubiquinone] cytochrome b small subunit, mitochondrial Short=CybS Succinate dehydrogenase complex subunit D Succinate-ubiquinone oxidoreductase cytochrome b small subunit Succinate-ubiquinone reductase membrane anchor subunit Precursor OS=Xenopus tropicalis (Western clawed frog) (Silurana tropicalis) Name=sdhd ORFNames=TNeu097k19.1 PE=2
Mul0082370.1	M7/blue	189.955	3.8817e-05	0.000267722	5.07	46.3	37.42	69.98	29.48	52.85	14.55	28.82	19.76	13.67	8.69	17.38	11.67	7.16	17.69	10.27	13.95	12.93	9.86	5.15	1.67	2.41	3.82	2.61	2.68	11.5	24.52	17.08	28.34	9.67	7.13	10.57	5.14	7.21	3.93	3.88	4.61	8.8	4.71	2.25	Glutamyl aminopeptidase Short=EAP EC=3.4.11.7 Aminopeptidase A Short=AP-A OS=Rattus norvegicus (Rat) Name=Enpep PE=1
Mul0042540.1	M7/blue	189.839	0.000678334	0.0028982	4.37	39.61	9.9	26.12	22.56	8.14	13.36	14.11	14.01	8.56	26	16.96	22.79	21.19	21.45	13.6	22.18	12.57	6	6.04	0.61	2.53	0.7	0	5.9	1.09	22.74	5.41	33.87	13.62	15.2	7.96	6.07	5.4	4.12	2.89	1.79	0.33	1.46	1.22	N/A
Mul0180330.1	M7/blue	189.052	2.32311e-06	2.63681e-05	20.75	37.07	38.95	37.47	27.31	26.6	19.58	17.49	38.13	28.78	35.87	28.98	32.86	34.09	31.54	31.54	29.67	27.47	18.61	10.8	13.32	10.32	11.26	12.97	11.2	15.22	39.07	25.96	47.44	26.46	23.38	24.08	19.72	20.71	20.04	11.51	14.74	15.89	17.99	21.76	Phosphorylase b kinase regulatory subunit beta Short=Phosphorylase kinase subunit beta OS=Mus musculus (Mouse) Name=Phkb PE=1
Mul0029620.1	M7/blue	189.009	3.78346e-07	5.93156e-06	336.98	736.73	840.62	692.4	241.52	439.86	472.24	491.76	286.47	665.9	600.09	232.81	281.27	494.55	701.38	463.34	492.2	312.37	122.01	89.04	70.51	46.29	17.2	9.46	13.44	41.28	751.77	461.76	914.04	356.74	352.36	381.55	154.29	251.42	79.42	25.24	12.22	7.45	47.21	14.22	Peptidyl-prolyl cis-trans isomerase B Short=PPIase B EC=5.2.1.8 Cyclophilin B Rotamase B S-cyclophilin Short=SCYLP Precursor OS=Gallus gallus (Chicken) Name=PPIB PE=2
Mul0167430.1	M7/blue	188.923	1.69298e-09	6.15519e-08	10.86	14.81	13.68	15.65	10.55	19.1	17.54	10.49	14.22	10.97	10.27	14.19	8.43	9.14	9.44	8.79	5.4	8.15	2.13	6.27	1.55	0.38	0.96	0.87	0.53	2.3	8.53	8.03	9.27	5.26	13.27	7.19	9.35	8.66	2.87	1.22	2.64	0.84	0.65	1.01	Sex peptide receptor {ECO:0000312|FlyBase:FBgn0029768} OS=Drosophila melanogaster (Fruit fly) ORFNames=CG16752 {ECO:0000312|FlyBase:FBgn0029768} PE=1
Mul0067880.1	M7/blue	188.575	0.000656901	0.00282119	8.68	16.86	15.3	16.77	17.34	14.87	9.39	14.09	14.06	9.81	20.99	18.75	12	11.4	14	17.54	23.29	13.94	7.14	7.69	6.13	3.91	3.85	6.17	6.06	7.18	14.59	3.14	24.35	12.26	9.53	8.87	10.73	11.39	7.92	4.48	5.59	7.25	9.87	5.56	Reversion-inducing cysteine-rich protein with Kazal motifs Short=hRECK Suppressor of tumorigenicity 15 protein Precursor OS=Homo sapiens (Human) Name=RECK Synonyms=ST15 PE=1
Mul0116460.1	M7/blue	188.356	0.000887389	0.00361538	1.13	8.18	9.11	8.83	1.99	5.43	2.13	4.05	7.08	3.92	6.5	4.31	8.59	4.91	5.02	4.27	4.12	4.49	1.31	5.19	1.62	1.07	0.86	1.35	1.52	1.72	9.82	3.25	10.56	3.11	4.06	3.98	2.94	3.03	2.66	1.37	0.92	1.29	0.27	0.3	Neprilysin-1 {ECO:0000303|PubMed:24395329} EC=3.4.24.11 {ECO:0000250|UniProtKB:Q8T062} OS=Drosophila melanogaster (Fruit fly) ORFNames=CG5905 {ECO:0000312|FlyBase:FBgn0029843} PE=2
Mul0021620.1	M7/blue	188.338	0.00325129	0.0105498	0.1	4.42	6.22	8.43	1.49	5.92	1.7	3.28	1.31	7.4	3.01	3.53	2.26	1.52	10.37	2.88	2.45	2.81	0	1.45	0	0	0.07	0.07	0	0	5.09	7.97	3.67	2.6	2.86	1.32	1.18	2.07	0.74	0	0	0	0	0	Beta-1,3-galactosyltransferase 1 Short=Beta-1,3-GalTase 1 Short=Beta3Gal-T1 Short=Beta3GalT1 EC=2.4.1.86 {ECO:0000269|PubMed:9582303} UDP-galactose:beta-N-acetyl-glucosamine-beta-1,3-galactosyltransferase 1 OS=Homo sapiens (Human) Name=B3GALT1 PE=1
Mul0091770.1	M7/blue	188.232	8.24991e-06	7.48876e-05	6.5	12.17	9.77	7.93	6.57	7.74	9.95	14.65	8.5	4.58	11.64	13.13	7.02	6.75	9.9	12.89	7.47	13.03	4.63	5.07	2.69	1.38	1.97	2.52	2.32	5.27	6.37	6.39	7.41	8.74	5.69	5.92	6.42	6.87	4.28	2.15	4.36	2.42	2.87	3.98	N/A
Mul0138360.1	M7/blue	188.186	0.000313065	0.00151218	1.54	5.9	2.95	4.6	4.72	5	6.05	0.79	2.53	1.09	3.13	6.1	3.58	0.88	6.38	3.95	0.86	2.79	0.29	0.38	0.6	0	0	0.37	0	0.35	2.54	2.91	3.5	1.59	2.27	1.53	1.09	0.47	0	0.12	0.46	0.11	0	0.6	N/A
Mul0217740.1	M7/blue	187.808	2.36273e-05	0.000178726	315.44	1363.23	792.19	1592.74	950.89	2058.11	529.68	759.86	463.76	306.9	364.41	282	207.36	172.73	767.32	220.36	560.81	312.78	88.25	212.61	118.94	90.96	66.54	98.12	166.19	182.02	218.87	281.48	200.15	200.12	170.09	188.85	291.48	289.07	63.99	72.4	65.38	89.17	111.33	90.69	Peptidyl-prolyl cis-trans isomerase B Short=PPIase B EC=5.2.1.8 Cyclophilin B Rotamase B S-cyclophilin Short=SCYLP Precursor OS=Gallus gallus (Chicken) Name=PPIB PE=2
Mul0121270.1	M7/blue	187.601	0.00354981	0.0113432	0.74	1	0.74	1.39	1.89	1.85	2.93	0.72	0.77	0.47	1.26	1.04	0.78	0.58	0.59	1.08	1.1	0.52	0.31	0.44	0.19	0.02	0.16	0.26	0.05	0.4	0.45	0.49	0.62	0.45	0.89	0.4	0.93	0.48	0.47	0.32	0.39	0.13	0.2	0.09	Protein piccolo Aczonin Fragment OS=Gallus gallus (Chicken) Name=PCLO Synonyms=ACZ PE=2
Mul0071710.1	M7/blue	187.415	9.79585e-05	0.000571089	2.51	44.11	54.65	47.09	22.72	31.03	8	12.82	72.04	45.84	44.3	23.25	53.66	49.65	43.68	54.48	27.08	30.09	12.96	10.77	8.49	1.44	2.78	3.89	4.03	3.77	81.81	28.28	109.05	20.87	15.59	23.73	17.8	24.4	19.05	4.03	6.84	1.84	1.4	1.17	N/A
Mul0089060.1	M7/blue	186.572	6.51823e-07	9.28758e-06	58.9	79	58.97	98.96	102.67	69.65	77.22	67.56	58.15	32.38	47.86	53.04	38.71	49.91	52.61	35.36	45.91	38.23	10.32	17.05	10.17	10.33	6.38	7.63	9.23	66.7	44.65	31.76	49.26	27.05	35.27	29.81	25.33	26.44	13.84	7.79	17.52	12.79	20.4	11.31	70 kDa neurofilament protein Short=NF70 OS=Doryteuthis pealeii (Longfin inshore squid) (Loligo pealeii) PE=2
Mul0011110.1	M7/blue	186.551	6.74394e-07	9.52343e-06	1.07	1.53	1.38	1.47	1.8	2.44	1.71	0.82	1.07	0.44	1.32	1.01	0.64	0.81	0.65	1.36	1.74	0.72	0	0.55	0.13	0.09	0.38	0	0	0.26	0.52	0.51	1.24	1.12	0.56	0.7	0.62	0.3	0.15	0.04	0.26	0.08	0.37	0.09	Cyclic nucleotide-gated olfactory channel Cyclic nucleotide-gated cation channel 2 Cyclic nucleotide-gated channel alpha-2 Short=CNG channel alpha-2 Short=CNG-2 Short=CNG2 OS=Mus musculus (Mouse) Name=Cnga2 Synonyms=Cncg2, Cncg4 PE=2
Mul0066840.1	M7/blue	186.209	0.000231185	0.00117178	98.33	137.26	150.64	287.11	204.32	280.49	355.19	123.97	129.66	97.64	107.1	212.35	182.97	89.95	166.11	150.82	72.31	123.67	22.89	89.01	34.36	13.52	13.08	10.07	4.2	48.95	133.32	168.64	130.02	106.97	93.55	198.56	86.99	88.53	23.13	10.41	76.84	12.88	10.41	18.22	N/A
Mul0146630.1	M7/blue	186.191	1.10317e-05	9.52793e-05	112.36	214.91	235.26	228.78	148.78	150.79	103.9	171.31	206.79	177.04	194.53	193.8	216.18	181.3	222.54	223.73	231.23	226.5	139.77	132.31	120.02	101.77	69.37	97.05	72.61	97.51	163.75	95.03	200.86	167.22	153.21	124.62	160.69	156.76	130.52	86.53	130.24	92.89	109.37	83.74	NADP-dependent malic enzyme Short=NADP-ME EC=1.1.1.40 Malic enzyme 1 OS=Rattus norvegicus (Rat) Name=Me1 Synonyms=Mod-1, Mod1 PE=1
Mul0146530.1	M7/blue	186.025	4.87867e-06	4.86063e-05	3.98	4.69	4.66	8	5.67	6.45	4.63	3.91	1.91	3	5.18	3.23	2.43	2.88	5.19	4.64	2.36	4.2	1.24	2.84	0.49	0.72	0.88	0.86	1.34	3.13	3.75	4.09	3.49	2.52	2.87	2.3	2.1	3.05	1.07	1.1	1.8	0.61	1.36	0.68	N/A
Mul0021360.1	M7/blue	185.658	1.86445e-05	0.000146703	47.96	116.86	122.62	118.15	61.82	62.53	48.46	39.31	56.4	100.01	98.58	62.08	70.2	161.62	116.6	90.56	120.92	64.57	34.57	25.59	29.79	27.71	21.85	21.01	20.61	23.48	85.56	37.89	105.54	80.01	80.93	71.87	38.1	52.06	35.7	16.12	24.41	14.18	20.42	23.72	Calumenin-B Precursor OS=Danio rerio (Zebrafish) (Brachydanio rerio) Name=calub PE=2
Mul0174640.1	M7/blue	185.341	4.16335e-07	6.3958e-06	13.75	14.07	13.04	21.79	13.18	13.35	22.91	14.77	12.13	5.46	12.21	9.04	4.58	8.81	11.64	7.34	3.11	6.95	1.09	5.29	1.07	2.7	0.73	1.25	0.45	2.57	8.31	10.65	9.76	5.61	8.51	4.39	4.48	4.49	1.88	0.45	2.97	2.88	1.45	2.75	N/A
Mul0003590.1	M7/blue	185.318	0.000346997	0.00164657	1.68	5.15	6.01	5.37	3.63	2.97	2.42	4.75	4.35	3.73	5.95	1.67	1.57	3.94	3.61	4.2	4.68	3.98	0.99	2.43	0.21	0.68	0.39	0.92	0.61	2.01	2.61	0.72	4.92	2.42	1.79	1.47	2.27	2.43	1.04	0.88	2.08	0.22	0.62	0.38	Glutamate receptor ionotropic, kainate 2 Short=GluK2 Excitatory amino acid receptor 4 Short=EAA4 Glutamate receptor 6 Short=GluR-6 Short=GluR6 Precursor OS=Homo sapiens (Human) Name=GRIK2 Synonyms=GLUR6 PE=1
Mul0122240.1	M7/blue	185.126	3.49442e-05	0.000245973	1.47	5.47	5.03	5.8	3.17	6.79	2.29	3.35	0.9	5.47	5.69	2.3	5.74	2.62	2.79	2.81	1.66	3.77	0.21	1.19	0.07	0.24	0.34	0.18	0.49	0.35	4	2.6	4.43	1.86	1.89	2.69	1.76	1.53	1.87	0.17	0.83	0.45	0.64	0.32	Metabotropic glutamate receptor Short=DmGluRA Precursor OS=Drosophila melanogaster (Fruit fly) Name=mGluR Synonyms=Glu-RA, GluRA, mGluRA ORFNames=CG11144 PE=1
Mul0100310.1	M7/blue	185.014	7.6284e-05	0.000465322	11.88	32.16	32.59	48.73	45.27	63.34	67.85	35.37	49.39	41.52	28.03	21.85	43.22	22.32	63.16	33.68	33.42	23.02	3.7	18.47	3.86	2.66	5.33	2.77	4.56	14.54	32.26	58.24	22.91	22.38	24.51	15.66	10.18	21.98	2.6	3.23	5.08	6.61	13.13	1.35	Calmodulin, striated muscle OS=Gallus gallus (Chicken) Name=CCM1 PE=3
Mul0071630.1	M7/blue	184.957	0.000682422	0.00291241	3.54	4.88	11.37	9.06	1.97	4.43	1.9	10.13	5.32	7.3	4.96	6.55	5.43	3.5	5.63	4.41	3.87	8.22	0.45	4.09	0.75	0.29	0.71	0.31	0.29	1.04	3.37	2	4.24	3.17	4.37	3.35	1.9	3.16	1.93	1.18	1.17	0.81	1.07	0.67	Sex peptide receptor {ECO:0000312|FlyBase:FBgn0029768} OS=Drosophila melanogaster (Fruit fly) ORFNames=CG16752 {ECO:0000312|FlyBase:FBgn0029768} PE=1
Mul0073840.1	M7/blue	184.9	3.24637e-05	0.000231645	19.33	1549.95	820.25	1139.81	727.58	1480.62	432.76	603.88	649.71	649.76	179.04	488.76	288.62	327.5	641.33	225.84	300.76	278.16	27.89	182.71	13.51	32.79	36.89	61.98	51.46	71.66	196.12	279.97	138.1	218.9	154.22	175.48	107.34	217.72	64.29	37.49	57.89	31.58	28.05	20.5	N/A
Mul0047440.1	M7/blue	184.464	2.40883e-07	4.05991e-06	53.11	86.63	81.11	57.76	42.6	67.18	86.8	76.42	104.54	48.87	72.16	92.51	58.37	54.83	87.3	88.36	81.04	86.35	36.87	44.81	18.45	5.76	6.39	14.38	8.68	11.65	84.53	40.94	113.54	36.96	60.53	43.39	65.12	59.02	26.32	14.99	15.06	14.04	32.79	14.02	RIMS-binding protein 2 Short=RIM-BP2 OS=Homo sapiens (Human) Name=RIMBP2 Synonyms=KIAA0318, RBP2 PE=1
Mul0093940.1	M7/blue	184.457	0.000169239	0.00090074	4.2	15.69	9.57	9.44	4.55	7.6	6.45	6.67	10.29	5.41	7.25	8.54	8.17	8.68	6.77	7.88	6.81	6.45	2.98	3.74	1.29	2.4	2.44	3.08	3.16	4.48	6.81	4.69	8.3	6.43	9.94	5.41	2.98	3.93	2.07	3.11	3.61	2.13	2.79	1.74	Inverted formin-2 OS=Xenopus laevis (African clawed frog) Name=inf2 PE=2
Mul0184990.1	M7/blue	184.431	0.00017111	0.000907869	22.08	102.4	35.37	50.8	65.68	41.86	21.05	30.36	52.04	27.73	24.08	27.36	44.29	22.59	33.95	24.48	14.88	33.4	14.99	14.64	7.69	3.14	4.37	2.82	4.24	20.99	38.73	29.28	39.35	25.7	13.81	25.29	17.56	21.82	2.93	3.76	7.82	2.26	4.84	16.07	Neuroligin-4, X-linked Short=Neuroligin X HNLX Precursor OS=Homo sapiens (Human) Name=NLGN4X Synonyms=KIAA1260, NLGN4 ORFNames=UNQ365/PRO701 PE=1
Mul0089340.1	M7/blue	184.238	0.00142318	0.00533431	10.74	35.18	43.07	32.6	17.48	25.73	15.08	39.87	47.09	32.82	30.32	61.06	44.56	16.7	37.32	41.89	125.28	42.11	17.82	23.39	4.79	3.18	10.39	11.69	8.96	9.78	39.18	10.49	61.72	19.46	25.31	12.83	24.69	27.51	10.45	5.98	7.37	11.1	5.52	1.86	Muscle M-line assembly protein unc-89 Obscurin {ECO:0000305} Uncoordinated protein 89 OS=Caenorhabditis elegans Name=unc-89 ORFNames=C09D1.1 PE=1
Mul0238050.1	M7/blue	183.91	0.000269876	0.00133423	3.34	30.49	18.4	28.87	20.88	9.22	18.69	14.88	17.6	11.49	9.65	16.05	19.36	22.12	18.9	13	23.58	15.29	5.87	5.16	0.7	2.76	1.11	4.07	3.45	9.95	21.03	6.8	23.54	11.19	7.71	8.48	9	9.4	1.31	4.37	4.55	3.16	7.8	1.64	N/A
Mul0129620.1	M7/blue	183.883	0.00162645	0.00593691	10.45	15.2	10	15.67	34.77	20.26	33.97	18.9	13.3	9.23	7.46	6.72	6.05	6.14	10.4	5.47	6.14	7.54	2.48	5.76	4.02	0.96	3.59	1.74	1.44	5.31	8.8	9.35	5.49	4.34	5.56	6.36	6.91	5.37	1.91	3.35	4.38	0.88	2.76	0.97	GTP cyclohydrolase 1 EC=3.5.4.16 {ECO:0000269|PubMed:16778797, ECO:0000269|PubMed:2463916, ECO:0000269|PubMed:3753653} GTP cyclohydrolase I Short=GTP-CH-I OS=Homo sapiens (Human) Name=GCH1 Synonyms=DYT5, GCH PE=1
Mul0106480.1	M7/blue	183.716	4.01026e-08	8.96694e-07	71.07	104.15	84.3	87.2	116.8	67.14	66.32	55.07	78.47	68.15	91.7	60.14	51	80.6	64.53	62.34	88.87	60.7	30.63	40.41	15.47	38.26	22.59	24.08	33.56	39.71	94.44	79.76	95.35	65.52	65.78	53.34	44.39	48.71	45.83	29.14	37.96	20.89	50	35.98	Out at first protein OS=Drosophila virilis (Fruit fly) Name=oaf PE=3
Mul0061950.1	M7/blue	183.585	7.89585e-06	7.2284e-05	14.08	24.03	24.53	23.41	20.72	15.5	19.82	14.45	16.26	13.08	18.75	18.41	13.35	12.58	14.74	16.54	17.88	13.46	7.88	7.89	3.52	5.34	3.97	4.3	7.41	12.3	15.61	8.1	23.66	14	14.68	11.68	11.02	11.3	9.45	11.05	11.88	11.67	13.55	10.24	SLIT-ROBO Rho GTPase-activating protein 1 Short=srGAP1 Rho GTPase-activating protein 13 OS=Homo sapiens (Human) Name=SRGAP1 Synonyms=ARHGAP13, KIAA1304 PE=1
Mul0227700.1	M7/blue	183.004	8.65005e-05	0.000515291	15.12	24.84	23.99	30.49	20.18	17.57	8.29	19.91	20.13	16.12	17.83	20.21	12.51	13.23	21.18	18.68	33.23	17.31	10.5	10.32	5.38	8.36	6.29	5.99	10.68	9.82	16.55	7.25	21.3	13.77	11.02	14.2	12.15	12.13	10.27	6.03	9.09	8.75	6.08	11.43	N/A
Mul0110990.1	M7/blue	182.922	1.16098e-07	2.20135e-06	48.71	135.66	73.2	159.58	113.53	127.25	82.22	57.03	42.78	38.72	36.85	32.03	40.27	37.4	59.28	33.45	44.82	31.17	14.16	25.76	10.38	7.25	5.74	5.07	10.93	28.59	23.88	37.8	16.09	29.59	24.35	25.25	24.72	24.51	9.21	6.53	11.4	10	23.75	9.06	14-3-3 protein zeta/delta Protein kinase C inhibitor protein 1 Short=KCIP-1 OS=Homo sapiens (Human) Name=YWHAZ PE=1
Mul0124910.1	M7/blue	182.666	0.00606229	0.0177221	3.34	15.96	8.34	6.6	6.64	7.22	3.93	11.3	21.56	5.64	9.68	7.83	14.18	8.95	7.67	7.93	14.24	5.19	2.08	9.09	2.29	2.61	1.61	2.3	1.31	2.95	9.6	6.02	11.87	5.97	4.99	5.03	4.45	5.97	2.98	1.17	2.23	2.14	1.75	1.01	N/A
Mul0161890.1	M7/blue	182.562	0.00812254	0.0226307	2.48	13.46	11.11	23.01	5.91	25.06	6.19	12.15	20.42	8.17	6.58	21.74	7.39	4.87	13.71	13.19	14.72	10.52	6.64	9.62	2.88	1.99	1.17	2.8	1.49	2.93	12.21	7.8	9.61	5.3	5.3	8.61	3.8	8.69	5.01	2.2	3.72	3.7	3.44	0.5	N/A
Mul0214790.1	M7/blue	182.263	4.91745e-05	0.00032422	7.49	19.56	18.08	25.74	20.13	29.61	28.09	6.95	6.54	7.86	9.7	8.43	6.68	7.7	13.63	7.7	8.09	8.3	4.92	6.78	2.15	2.02	1.96	1.15	1.56	6.11	8.19	10.99	4.32	5.62	9.72	3.89	3.03	4.49	1.68	0.55	1	2.44	1.11	2.99	Potassium channel subfamily K member 2 {ECO:0000250|UniProtKB:O95069} Outward rectifying potassium channel protein TREK-1 {ECO:0000250|UniProtKB:O95069} Stretch-activated potassium channel TREK-1 {ECO:0000303|PubMed:16248991} TREK-1 K(+) channel subunit {ECO:0000250|UniProtKB:O95069} Two pore domain potassium channel TREK-1 {ECO:0000303|PubMed:24196565} Two pore potassium channel TPKC1 {ECO:00002…
Mul0216980.1	M7/blue	182.079	2.11455e-07	3.64438e-06	3.49	5.79	4.42	9.24	5.16	8.18	4.49	3.77	2.15	4.51	5.08	3.46	3.51	2.16	5.09	3.62	2.11	3.01	1.3	0.85	0.81	0.67	0.52	0	0	0.54	2.89	3.78	0.71	2.11	2.75	2.74	1.92	1.86	1.37	0	0.66	0.37	0.81	0.95	N/A
Mul0087890.1	M7/blue	182.078	0.00133852	0.00507378	0.64	7.4	3.01	6.74	1.47	3.57	1.52	4.44	2.6	2.14	4.18	2.85	5.89	1.92	4.44	1.91	1.07	2.47	0.4	2.58	0.33	0	0	1.03	0	0.22	5.54	2.46	5.61	1.74	2.83	0.95	0.68	2.73	0.38	0.55	0.76	0.5	0.27	0.11	Homeobox protein slou Homeobox protein NK-1 Protein slouch S59/2 OS=Drosophila melanogaster (Fruit fly) Name=slou Synonyms=NK1, S59 ORFNames=CG6534 PE=2
Mul0066720.1	M7/blue	181.92	3.13658e-07	5.0594e-06	8.84	13.44	12.44	16.44	21.02	14.73	11.92	8.56	15.01	8.87	17.26	10.63	14.08	11.48	15.41	10.8	13.53	9.06	3.45	5.92	2.47	1.76	1.5	2.18	1.89	5.71	14.23	12.55	14.7	9.03	5.92	8.28	5.08	9.29	3.85	3.85	7.42	9.03	7.86	7.08	Secernin-2 OS=Danio rerio (Zebrafish) (Brachydanio rerio) Name=scrn2 ORFNames=si:ch211-184m19.2 PE=2
Mul0115420.1	M7/blue	181.918	0.000672004	0.00287544	14.28	39.47	58.31	104.83	39.85	110.93	27.96	49.34	47.82	42.78	44.5	41.19	62.86	55.2	59.78	45.46	70.79	46.45	20.8	32.31	9.18	23.12	9.8	12.52	16.48	18.66	35.27	26.8	37	21.16	34.51	29.71	18.93	28.42	10.29	17.1	11.75	24.49	14.59	2.42	N/A
Mul0200560.1	M7/blue	181.876	0.0171748	0.0419615	1.26	15.01	6.12	28.93	2.57	11.04	3.77	2.56	10.06	3.66	1.76	4.49	6.91	7.34	8	1.13	5.49	10.05	0.63	2.03	0	0.17	0	0	0.17	0.17	4.78	2.25	3.5	0.98	2.9	1.5	2.85	4.48	1.38	0	0	0.16	0.63	0.18	Iroquois-class homeodomain protein IRX-4 Homeodomain protein IRXA3 Iroquois homeobox protein 4 OS=Homo sapiens (Human) Name=IRX4 Synonyms=IRXA3 PE=1
Mul0179870.1	M7/blue	181.81	7.36714e-06	6.81245e-05	4.01	40.32	42.94	51.72	30.36	47.71	16.2	9.12	15.93	11.28	12.5	16.16	7.07	9.42	20.66	12.9	20.52	14.45	9.55	6.78	2.22	3.02	3.82	6.11	2.71	4.56	12.15	12.49	12.43	9.66	14.02	6.21	7.56	9.02	9.31	7.18	3.71	5.05	6.49	3.49	Netrin receptor unc-5 Uncoordinated protein 5 Precursor OS=Caenorhabditis elegans Name=unc-5 ORFNames=B0273.4 PE=1
Mul0148230.1	M7/blue	181.164	2.39013e-09	8.22011e-08	74.56	97.65	62.23	88	112.06	78.22	71.74	74.62	35.84	47.04	65.32	42.72	44.84	38.43	44.75	27.69	50.36	36.66	18.36	27.2	9.28	19.49	11	9.49	17.7	25.19	52.09	47.73	49.16	38.27	41.84	30.18	26.82	35.04	24.54	15.77	29.43	15.78	37.28	20.17	N/A
Mul0117710.1	M7/blue	181.11	6.95648e-09	2.05598e-07	19.94	77.52	56.56	71.36	79.61	68.74	18.64	28.47	22.76	15.4	22.92	9.49	12.33	11.17	29.08	14.07	33.68	13.9	8.25	4.61	7.52	3.24	4.17	3.69	6.63	3.72	7.05	7.48	11.34	6.8	10.33	10.36	10.16	10.6	7.03	6.31	9.76	3.1	2.8	2.82	Dynein light chain 1, axonemal OS=Bos taurus (Bovine) Name=DNAL1 PE=2
Mul0129920.1	M7/blue	180.949	3.80029e-05	0.000263001	21.07	41.83	38.84	29.21	16.98	29.77	15.08	29.16	42.52	32.39	33.83	36.42	37.52	28.49	48.14	46.5	27.85	44	18.78	24.36	16.66	14.49	15.39	14.08	10.46	14.11	24.31	18.83	30.92	30.39	16.54	23.7	22.52	26.52	15.71	13.53	14.57	10.22	10.36	11.12	Putative transmembrane protein INAFM2 {ECO:0000305} InaF-motif-containing protein 2 {ECO:0000312|HGNC:HGNC:35165} Osteogenesis up-regulated transcript 1 {ECO:0000303|PubMed:19531736} OS=Homo sapiens (Human) OGU1 {ECO:0000303|PubMed:19531736} PE=2
Mul0236030.1	M7/blue	180.94	9.14732e-06	8.13261e-05	55.86	204.71	97	93.08	108.3	116.54	117.58	53.03	72.08	104.82	73.83	66.45	153.01	73.78	110.32	100.89	84.59	74.97	46.44	36.19	11.22	7.86	9.65	11.56	9.46	22.08	79.38	45.36	94.54	37.59	44.56	33.21	45.66	59.85	44.58	15.27	18.7	22.9	53.42	22.54	N/A
Mul0089860.1	M7/blue	180.936	0.000152463	0.000827316	5.07	12.35	12.12	22.2	3.79	17.99	2.66	6.42	11.57	13.75	16.46	11.94	9.04	11.31	20.5	12.84	3.85	10.27	2.77	6.45	3.34	1.07	0.39	1.4	0.54	1.49	12.92	12.22	12.02	3.95	3.55	2.84	9.54	10.97	4.59	0.2	2.12	0.12	0.65	1.09	Sodium-dependent serotonin transporter 5HT transporter Short=5HTT Cocaine-sensitive serotonin transporter dSERT1 OS=Drosophila melanogaster (Fruit fly) Name=SerT ORFNames=CG4545 PE=2
Mul0194810.1	M7/blue	180.887	3.01497e-07	4.89425e-06	14.66	22.06	24.49	29.77	31.48	21.56	16.63	15.93	19.7	12.4	25.23	17.84	13.02	13.58	14.64	17.6	18.13	12.39	7.76	7.02	4.52	4.21	4.42	4.79	4.29	9.44	10.29	4.24	16.38	13.11	14.67	12	14.93	12.01	9.52	9.29	11.49	8.18	10.97	7.45	Ski oncogene Proto-oncogene c-Ski OS=Xenopus laevis (African clawed frog) Name=ski PE=2
Mul0020860.1	M7/blue	180.885	1.23606e-05	0.000104743	1139.92	10001	4937.94	5672.72	2898.34	5747.96	2610.8	4441.51	14480.4	5990.19	7704.18	7538.53	11196.9	7105.16	6458.27	6920.85	6117.33	7005.61	3099.18	4531.79	1193.32	477.42	229.72	706.07	826.34	746.9	10061.4	8770.77	10706.5	4313.94	5882.84	2981.83	3382.53	4177.03	2653.58	596.94	686.99	473.32	632.67	596.07	N/A
Mul0078040.1	M7/blue	180.72	2.34225e-06	2.65327e-05	40.01	459.12	340.11	422.22	138.03	223.64	161.26	144.09	636.73	443.95	271.67	169.65	510.23	579.76	332.39	402.7	279.42	470.04	153.76	168.41	62.24	82.05	6.71	11.09	12.15	16.47	1045.72	409.73	1393.31	97.67	111.56	83.87	148.92	191.01	92.44	3.22	8.09	8.85	12.62	18.66	N/A
Mul0085620.1	M7/blue	180.575	0.000860256	0.00352229	3.75	7.37	5.74	6.26	7.98	10.42	3.77	11.76	4.03	4.34	4.23	4.09	3.14	4.66	10.22	5.09	8.37	4.19	2.06	2.03	1.17	1.12	1.02	2.12	2.61	1.74	4.98	5.26	4.27	4.15	6.91	3.16	3.53	2.84	1.59	0.92	1.01	1.37	2.59	0.66	N/A
Mul0243570.1	M7/blue	180.412	4.37339e-06	4.44421e-05	277.69	1189.88	525.58	626.9	555.04	426.64	529.82	694.87	1241.42	740.41	739.4	781.89	1222.39	860.14	670.3	792.71	616.74	526.24	376.44	470.43	209.45	145.35	107.89	153.25	156.24	404.36	906.67	764.57	941.67	526.86	572.62	474.22	355.92	441.56	260.92	153.4	183.81	137.74	137.14	135.88	Superoxide dismutase [Cu-Zn] 1 EC=1.15.1.1 OS=Dictyostelium discoideum (Slime mold) Name=sodA ORFNames=DDB_G0267420 PE=2
Mul0109850.1	M7/blue	180.409	5.65151e-06	5.48741e-05	429.36	852.84	480.16	576.15	819.49	719.59	614.72	605.84	423.87	382.51	408.58	507.25	420.32	480.73	466.79	381.26	723.88	382.31	279.2	333.09	222.62	141.52	123.75	118.61	185.31	307.8	418.49	452.14	397.88	393.01	446.13	424.61	348.23	329.61	271.4	231.47	324.03	281.2	324.75	352.87	X-box-binding protein 1 {ECO:0000303|PubMed:2321018, ECO:0000312|HGNC:HGNC:12801} Short=XBP-1 {ECO:0000303|PubMed:2321018} Tax-responsive element-binding protein 5 {ECO:0000303|PubMed:2196176} Short=TREB-5 {ECO:0000303|PubMed:2196176} X-box-binding protein 1, cytoplasmic form {ECO:0000303|PubMed:25239945} X-box-binding protein 1, luminal form {ECO:0000303|PubMed:25239945} OS=Homo sapiens (Human) …
Mul0038880.1	M7/blue	180.38	6.42716e-05	0.000404324	3.97	6.48	7.78	7.85	8.05	5.21	4.3	6.97	7.4	4.05	5.29	6.58	6.03	5.97	5.57	6.3	9.32	5.39	2.35	2.09	1.57	1.28	1.41	1.88	2.11	4.31	5.11	1.69	7.89	4.17	4.44	3.74	3.95	4.53	3.12	2.49	4.17	3.15	3.56	2.9	Discoidin domain-containing receptor 2 Short=Discoidin domain receptor 2 EC=2.7.10.1 CD167 antigen-like family member B Discoidin domain-containing receptor tyrosine kinase 2 Neurotrophic tyrosine kinase, receptor-related 3 Receptor protein-tyrosine kinase TKT Tyrosine-protein kinase TYRO10 Precursor OS=Homo sapiens (Human) Name=DDR2 Synonyms=NTRKR3, TKT, TYRO10 PE=1
Mul0204730.1	M7/blue	180.126	2.2272e-05	0.000169933	21.95	60.01	50.71	49.58	21.72	47.17	16.8	32.91	94.57	53.67	59.16	40.74	48.2	44.83	51.16	78.41	71.78	61.52	26.72	27.59	18.75	9.39	7.46	7.94	11.24	11.82	56.83	48.71	54.65	39.49	27.68	27.09	43.11	49.31	23.71	11.9	20.9	20.1	21.74	13.31	Suppressor of lurcher protein 1 Precursor OS=Caenorhabditis elegans Name=sol-1 ORFNames=C15A11.3 PE=1
Mul0117840.1	M7/blue	179.882	0.00190998	0.00679318	1.7	3.16	4.1	6.27	6.24	3.14	3.94	3.15	9.97	2.41	8.73	2.66	12.28	5.18	4.3	2.91	12.61	2.46	0.42	1.15	0.57	0.26	0.88	0.04	0.22	0.61	5.04	5.21	5.76	1.17	3.45	1.83	1.91	2.58	1.43	0.17	0.77	0.36	0.05	0.83	Neuroendocrine convertase 2 Short=NEC 2 EC=3.4.21.94 KEX2-like endoprotease 2 Prohormone convertase 2 Proprotein convertase 2 Short=PC2 Precursor OS=Homo sapiens (Human) Name=PCSK2 Synonyms=NEC2 PE=1
Mul0106520.1	M7/blue	179.767	3.22909e-06	3.46753e-05	12.27	35.87	17.36	29.42	17.58	35.58	14.27	8.34	9.22	13.47	16.3	12.31	11.13	12.86	12.18	16.51	13.39	13.55	10.74	6.55	4.17	2.36	3.1	2.11	2.08	4.98	18.89	24.02	16.61	9.93	16.24	7.07	11.65	10.76	7.57	6.07	10.4	4.12	5.31	1.89	Steroid 17-alpha-hydroxylase/17,20 lyase EC=1.14.14.19 {ECO:0000250|UniProtKB:P05093} EC=1.14.14.32 {ECO:0000250|UniProtKB:P05093} 17-alpha-hydroxyprogesterone aldolase CYPXVII Cytochrome P450 17A1 Cytochrome P450-C17 Short=Cytochrome P450c17 OS=Gallus gallus (Chicken) Name=CYP17A1 Synonyms=CYP17 PE=2
Mul0028630.1	M7/blue	179.609	4.63994e-06	4.67361e-05	7.87	7.69	7.33	13.03	12.6	12.17	14.44	4.11	2.68	4.11	4.12	4.94	2.23	2.1	6.41	3.05	2.58	4.06	1.82	2.06	0.13	0.19	0.9	0.45	0.37	3.01	3.07	2.8	2.46	2.04	2.89	0.81	2.57	2.73	0.57	0.5	0.92	0.74	1.21	0.44	Insulinoma-associated protein 1a Insulinoma-associated 1-like protein a Zinc finger protein IA-1a OS=Danio rerio (Zebrafish) (Brachydanio rerio) Name=insm1a PE=2
Mul0189850.1	M7/blue	179.386	0.000303451	0.00147229	2.04	9.09	10.55	12.4	4.36	8.29	4.42	4.81	3.43	5.17	5.1	5.14	1.07	3.74	8.11	7.82	2.64	5.59	3.56	2.65	0.58	0.13	0.86	1.26	0.25	1.99	5.29	5.5	3.6	2.95	6.07	1.93	2.16	2.92	1.96	0.76	1.38	0.47	1.08	0.52	Homeobox protein HOX3 OS=Branchiostoma floridae (Florida lancelet) (Amphioxus) PE=2
Mul0087400.1	M7/blue	179.379	0.00206172	0.00724512	0.22	3.07	0.97	2.66	1.33	4.23	2.66	0.74	2.52	0.21	0.63	1.77	0.99	0.62	0.58	0.43	0.91	0.65	0.06	0.32	0.2	0	0.14	0	0	0.05	0.36	0.53	0.16	0.67	0.77	0.43	0.36	0.35	0.17	0	0.2	0.05	0.06	0.05	Octopamine receptor OS=Bombyx mori (Silk moth) PE=2
Mul0237600.1	M7/blue	179.244	0.000130387	0.000725471	9.35	55.5	47.79	58.32	32.87	39.75	26.14	32.67	37.44	23.69	23.98	28.02	22.34	22.36	35.62	29.72	30.63	30.03	16.29	14.77	12.64	4.93	6.84	9.48	11.47	13.27	24.39	14.84	23.55	22.08	14.65	17.43	13.47	17.09	19.19	11.78	17.39	10.49	28.18	11.12	N/A
Mul0053270.1	M7/blue	179.047	0.000327684	0.00157218	23.98	75.12	86.45	81.49	30.71	50.48	25.93	25.3	73.74	64.99	80.85	44.69	70.03	63.82	92.16	86.02	45.03	68.95	42.97	29.93	27.57	26.31	25.21	24.92	20.48	16.77	89.27	40.84	135.24	43.31	39.38	27.74	37.91	47.28	27.32	16.89	14.06	12.78	11.22	7.35	Glycerol-3-phosphate dehydrogenase [NAD(+)], cytoplasmic Short=GPD-C Short=GPDH-C EC=1.1.1.8 OS=Drosophila ezoana (Fruit fly) Name=Gpdh1 Synonyms=Gpdh PE=3
Mul0012410.1	M7/blue	178.697	7.4839e-06	6.89537e-05	10.75	30.18	20.32	30.73	21.35	26.24	30.54	26.7	16.51	13.93	10.85	13.13	17.88	9.78	11.41	15.69	7.41	12.85	4.07	11.09	2.95	3.08	0.77	1.56	2.99	9.57	9.22	6.87	8.26	12.25	5.45	11.74	9.88	9.21	1.91	2.11	4.09	2.58	5.12	2.33	Band 7 protein AAEL010189 OS=Aedes aegypti (Yellowfever mosquito) (Culex aegypti) ORFNames=AAEL010189 PE=3
Mul0052510.1	M7/blue	178.689	0.00622106	0.0181082	9.09	12.54	7.73	15.77	18.8	18.78	40.98	8.52	10.93	8.37	12.08	13.88	10.54	3.43	9.38	7.97	8.26	9.77	1.24	5.18	2.33	0.57	1.85	0.53	0.38	4.5	9.9	10.87	9.18	7.58	2.8	13.76	5.85	6.42	1.82	1.08	7.51	0.29	1.7	1.04	N/A
Mul0015960.1	M7/blue	178.603	0.0015288	0.00564521	0.38	4.69	2.59	3.92	2.35	3.3	1.67	3.69	2.44	2.76	2.01	1.3	2.38	1.05	5.6	3.15	1.54	2.19	1.34	0.51	1.28	0.32	0.46	0.16	0.37	0.48	3.61	2.55	1.46	0.83	2.03	0.57	1.73	2.15	0.9	0.11	0.47	0.39	0.32	0.27	N/A
Mul0051950.1	M7/blue	178.521	3.93376e-06	4.07521e-05	2.45	3.78	1.77	3.97	5.72	4.05	3.34	1.18	1.89	2.57	2.14	2.31	1.84	1.01	3.59	1.83	1.81	0.88	0.33	1.51	0.41	0.07	0.2	0	0.4	1.15	1.62	0.88	2.3	1.3	0.96	1.97	0.62	0.81	0.38	0.27	0.53	0.19	0.16	0.27	Opioid-binding protein/cell adhesion molecule homolog Neurite inhibitor GP55-A OBCAM protein gamma isoform Precursor OS=Gallus gallus (Chicken) Name=OPCML PE=1
Mul0227070.1	M7/blue	178.086	0.00179528	0.00645437	40.57	63.1	64.84	63.85	109.9	71.53	52.17	127.03	52.71	41.33	53.35	67.63	38.66	37.7	58.63	48.36	66.84	40.89	32.17	53.43	20.79	12.85	15.58	19.45	22.28	34.14	34.14	19.79	48.66	42.61	37.15	36.77	36.03	38.27	19.85	21.81	38.66	31.86	27.27	16.7	Transcription factor MafB Short=Maf-B Transcription factor Val Valentino OS=Danio rerio (Zebrafish) (Brachydanio rerio) Name=mafb Synonyms=mafba, val PE=2
Mul0132100.1	M7/blue	177.848	3.59544e-05	0.000251387	3.52	12.45	5.23	12.84	5.81	11.79	8.8	4.35	4.93	3.19	4.27	4.6	5.8	4.7	7.32	4.24	6.73	3.51	0.98	0.86	1.64	0.13	0.91	0.28	0.27	1.08	3.72	6.52	4.3	3.2	1.73	4.52	2.63	4.16	1.84	0.94	1.46	0.86	3.91	0.41	LHFPL tetraspan subfamily member 2a protein {ECO:0000250|UniProtKB:Q6ZUX7} OS=Danio rerio (Zebrafish) (Brachydanio rerio) Name=lhfpl2a {ECO:0000250|UniProtKB:Q6ZUX7} ORFNames=zgc:77456 PE=2
Mul0074950.1	M7/blue	177.8	2.49053e-05	0.000186545	0.65	1.14	1.59	1.11	1.7	2.12	1.68	1.81	0.86	0.97	0.57	0.68	0.94	0.56	1.73	0.6	0.97	1.12	0	0.37	0.05	0	0.14	0	0	0.1	0.42	0.94	1.11	0.62	1.09	0.81	0.31	0.5	0.17	0.15	0.34	0.36	0.48	0.05	N/A
Mul0243590.1	M7/blue	177.359	4.78508e-05	0.000317412	621.11	1144.12	1217.43	1065.25	325.77	970.78	402.06	722.47	1623.99	767.52	853.1	824.95	1338.66	670.91	1306.01	1058.19	783.15	632.42	398.25	874.65	254.28	165.84	238.66	115.71	74.09	131.73	1144.54	972.96	1235.26	605.59	502.86	548.46	463.01	516.04	223.09	231.18	341.76	336.86	238.13	407.05	Tubulin alpha-3C/D chain Alpha-tubulin 2 Alpha-tubulin 3C/D Tubulin alpha-2 chain Detyrosinated tubulin alpha-3C/D chain OS=Homo sapiens (Human) Name=TUBA3D PE=1
Mul0179850.1	M7/blue	177.197	3.63105e-08	8.26733e-07	13.08	12.45	15.03	21.12	23.34	20.76	18.05	4.26	3.8	3.92	2.34	3.96	5.32	1.91	6.39	3.89	5.2	3.18	1.54	1.57	0.11	0.53	0.31	0.82	0.58	3.28	4.69	5.23	3.2	2.38	4.27	1.54	1.41	2.1	1.38	0.47	0.1	0.91	2.04	0.43	N/A
Mul0181600.1	M7/blue	177.012	0.000283258	0.00138633	23.44	42.49	43.41	38.16	68.42	38.22	29.86	44.02	72.69	33.5	66.73	63.09	55.4	36.45	46.28	31.58	54.99	34.95	11.18	25.19	10.29	10.39	8.37	13.3	21.19	30.58	45.39	22.54	64.37	38.61	38.31	30.62	26.08	30.54	15.34	17.44	14.63	17.19	15.98	19.65	Dual specificity protein phosphatase 14 EC=3.1.3.16 EC=3.1.3.48 MKP-1-like protein tyrosine phosphatase Short=MKP-L Mitogen-activated protein kinase phosphatase 6 Short=MAP kinase phosphatase 6 Short=MKP-6 OS=Homo sapiens (Human) Name=DUSP14 Synonyms=MKP6 PE=1
Mul0118990.1	M7/blue	176.86	0.00335828	0.0108369	1.98	25.42	10.46	10.52	9.51	4.66	2.65	4.74	4.35	3.74	0.74	3.97	1.74	2.1	9.55	4.48	3.01	3.48	0.39	1.61	0.12	0.49	0.28	0.54	0.09	1.02	2.83	3.3	1.39	1.31	1.5	0.85	1.44	2.31	1.42	0.93	0.57	0.48	0.56	0.89	Iduronate 2-sulfatase EC=3.1.6.13 Alpha-L-iduronate sulfate sulfatase Short=Idursulfase Iduronate 2-sulfatase 42 kDa chain Iduronate 2-sulfatase 14 kDa chain Precursor OS=Homo sapiens (Human) Name=IDS Synonyms=SIDS PE=1
Mul0210960.1	M7/blue	176.704	4.55247e-06	4.60372e-05	2.07	2.46	2.97	4.14	2.01	5.2	3.29	3.78	2.57	1.91	2.84	2.34	1.69	1.13	2.58	2.43	1.43	2.65	0.09	0.67	0.53	0.36	0.3	0.24	0.26	1.51	1.44	1.87	1.91	1.76	1.37	1.58	1.82	1.99	1.06	0.29	1.39	0.24	0.19	0.74	Short transient receptor potential channel 3 Short=TrpC3 Transient receptor protein 3 Short=TRP-3 Short=hTrp-3 Short=hTrp3 OS=Homo sapiens (Human) Name=TRPC3 Synonyms=TRP3 PE=1
Mul0045030.1	M7/blue	176.237	7.17552e-07	1.00232e-05	32.08	85.87	70.29	71.34	25.47	72.68	37.86	61.18	77.52	68.85	90.45	73.29	81.95	67.51	86.69	84.1	83.86	70.05	28.04	52.17	8.82	27.02	10.31	8.25	3.72	7.74	54.02	70.68	75.89	44.91	86.94	32.26	40.36	42.25	19.79	10.9	17.9	6.58	12.62	7.06	Transcription cofactor vestigial-like protein 2 Short=Vgl-2 Protein VITO1 OS=Mus musculus (Mouse) Name=Vgll2 Synonyms=Vgl2, Vito1 PE=1
Mul0075870.1	M7/blue	176.205	8.43147e-06	7.61157e-05	4.07	8.33	7.52	7.24	4.46	4.97	10.46	11.94	9.62	4.57	6.54	7.84	8.7	4.15	7.76	6.51	5.25	5.56	1.9	5.63	1.46	2.28	1.64	3.11	3.13	2.62	6.58	4.39	4.58	4.57	3.69	2.12	3.49	3.76	2.38	2.02	2.32	2.08	1.58	1.52	N/A
Mul0070000.1	M7/blue	176.17	9.29721e-07	1.23882e-05	1.9	3.03	2.33	4.51	3.08	3.54	3.62	2.14	1.86	1.37	2.24	2.93	1.13	1.21	2.04	2.32	1.3	1.47	0.25	1.07	0.46	0.34	0.43	0.57	0.28	0.97	1.66	0.57	0.88	1.6	0.89	1.57	1.42	1.17	0.28	0.31	0.92	0.16	0.84	0.39	Glutamate receptor ionotropic, kainate 2 Short=GluK2 Excitatory amino acid receptor 4 Short=EAA4 Glutamate receptor 6 Short=GluR-6 Short=GluR6 Precursor OS=Homo sapiens (Human) Name=GRIK2 Synonyms=GLUR6 PE=1
Mul0011190.1	M7/blue	176.129	1.78611e-05	0.000141658	28.66	138.93	94.93	159.65	67.67	124.44	48.2	57.58	18.7	72.31	42.09	37.58	42.74	21.5	81.08	43	38.98	50.23	22.37	23.15	6.01	8.54	8.77	9.7	6.83	30.56	38.59	56.42	28.45	32.87	24.05	29.06	23.01	30.64	5.99	6.17	8.71	6.13	11.78	5.08	N/A
Mul0245170.1	M7/blue	176.079	9.09182e-07	1.21569e-05	1.89	1.26	1.64	2.04	1.45	2.37	3.36	0.97	1.47	0.99	2.57	1.51	1.23	1.22	0.45	1.2	0.79	0.62	0.16	0.56	0.33	0.2	0.06	0	0.07	0.2	1.72	1.39	1.25	1.03	0.84	0.92	0.4	0.45	0.22	0.2	0.19	0.06	0.08	0.2	N/A
Mul0223780.1	M7/blue	175.596	2.43185e-06	2.73314e-05	5.69	7.18	5.8	6.13	8.78	5.15	7.19	3	4.69	4.58	5.9	4.17	4.88	5.25	5.76	7.04	5.43	5.85	3.17	2.12	0.98	2.66	0.51	1.21	1.4	1.95	9.02	4.4	13.86	4.43	7.6	2.57	2.94	3.03	1.76	0.92	1.15	0.18	1.82	1.08	Nematocin receptor 1 {ECO:0000303|PubMed:23112336} OS=Caenorhabditis elegans ORFNames=T07D10.2 {ECO:0000312|WormBase:T07D10.2} PE=2
Mul0198970.1	M7/blue	175.591	0.000177959	0.000940938	3.99	13.44	11.16	14.92	13.74	12.64	11.41	10.59	10.87	5.87	8.66	9.44	8.29	5.84	9.39	7.64	9.9	7.71	4.26	3.46	2.79	3.81	3.24	5.18	4.35	6.38	8.97	3.82	12.7	4.99	8.65	5.25	7.12	6.39	5.39	3.95	5.57	3.73	4.64	4.49	FRAS1-related extracellular matrix protein 1 {ECO:0000305} Protein QBRICK Precursor OS=Homo sapiens (Human) Synonyms=C9orf143, C9orf145, C9orf154 PE=1
Mul0190990.1	M7/blue	175.519	9.24177e-07	1.23286e-05	5.39	6.88	5.65	9.05	2.09	6.3	9.8	2.56	5.51	6.98	7.86	6.2	5.81	4.01	7.63	5.55	2.72	4.6	1	1.67	1.67	0.66	0.4	0.09	0.16	1.33	4.46	7.51	6.86	3.82	2.02	3.48	4.84	3.2	1.32	0	0.65	0.08	0.1	0.59	Delta(12) fatty acid desaturase fat-2 EC=1.14.19.- Fatty acid desaturase 2 OS=Caenorhabditis elegans Name=fat-2 ORFNames=W02A2.1 PE=2
Mul0169580.1	M7/blue	175.368	0.000288867	0.00141077	4.61	16.72	18.72	14.22	10.36	10.63	5.01	14.45	16.57	10.38	15.28	19.94	10.56	12.18	12.47	16.25	21.39	18.34	6.1	6.99	3.34	4.13	4.15	5.01	2.95	6.1	11.3	2.18	20.97	10.06	13.12	7.7	8.43	10.58	3.29	3.13	4.15	3.27	4.86	1.55	FH1/FH2 domain-containing protein 3 Formin homolog overexpressed in spleen 2 Short=mFHOS2 OS=Mus musculus (Mouse) Name=Fhod3 Synonyms=Fhos2, Kiaa1695 PE=1
Mul0183120.1	M7/blue	175.251	0.00124931	0.00478999	2.22	7.89	16.5	10.32	8.21	8.99	4.8	3.99	11.89	10.67	16.81	5.4	6.89	13.16	5.71	11.4	7.94	6.23	4.14	2.73	1.82	1.48	1.56	3.22	2.42	2.98	6.64	4.35	4.54	4.82	6.94	2.82	2.63	4.38	1.94	1.39	0.93	1.6	1.19	0.96	Calpain-5 EC=3.4.22.- Calpain htra-3 New calpain 3 Short=nCL-3 OS=Homo sapiens (Human) Name=CAPN5 Synonyms=NCL3 PE=1
Mul0187170.1	M7/blue	175.164	0.000104586	0.000600841	12.56	21.73	41.91	61.67	29.95	51.34	26.68	27.13	79.71	17.14	55.7	32.94	82.5	25.9	31.72	50.05	24.41	64.91	17.86	17.93	5.02	2.84	6.21	6.16	10	9.69	78	112.43	56.08	27.11	19.25	34.79	21.74	25.83	13.09	2.84	12.82	19.2	4.64	7.28	N/A
Mul0158960.1	M7/blue	174.838	2.09531e-08	5.2564e-07	24.4	32.9	23.7	24.98	31.07	29.57	51.94	23.73	30.74	15.25	29.48	23.9	34.75	19.26	23.38	23.58	16.99	13.12	9.95	10.49	4.44	5.46	4.62	3.83	5.59	14.42	37.77	42.12	40.89	16.37	16.36	17.31	12.09	14.28	3.42	4.09	5.94	3.37	5.62	3.19	Cdc42 homolog Precursor OS=Drosophila pseudoobscura pseudoobscura (Fruit fly) Name=Cdc42 {ECO:0000250|UniProtKB:P40793} ORFNames=GA11680 PE=3
Mul0217190.1	M7/blue	174.531	5.33954e-06	5.2311e-05	5.42	19.9	31.28	18.42	9.38	20.02	6.58	17.72	28.84	22.42	34.01	27.25	36.36	34.18	21.64	26.58	23.15	32	14.91	10.92	5.78	4.6	0.2	0.85	1.9	1.3	27.55	16.5	36.55	20.47	18.95	12.48	16.75	16.87	6.56	2.84	9.11	2.42	3.94	0.14	GTP-binding protein REM 1 GTPase-regulating endothelial cell sprouting Rad and Gem-like GTP-binding protein 1 OS=Homo sapiens (Human) Name=REM1 Synonyms=GES, REM PE=1
Mul0141970.1	M7/blue	174.306	1.11263e-06	1.43658e-05	14.04	33.01	20.71	26.35	25.05	17.74	19.88	16.99	38.38	19.31	26.19	17.62	30.3	32.97	22.04	27.5	29.65	22.49	9.95	11.39	3.74	11.95	4.09	2.3	5.98	22.04	36.31	27.31	41.59	16.03	16.25	9.57	13.65	16.32	10.38	5.15	9.37	5.72	7.24	2.06	N/A
Mul0156000.1	M7/blue	173.789	1.56181e-06	1.89076e-05	5.54	8.15	4.78	12.54	4.21	6.77	4.39	3.48	2.65	2.6	5.31	4.54	0.78	1.54	5.12	3.07	1.35	3.79	0.3	0.92	0.87	0	0.24	0.38	0.61	0.25	2.96	1.16	2.23	0.83	3.01	0.8	0.89	1.71	0.56	0.49	0.12	0	0.45	0	SPRY domain-containing SOCS box protein 3 Short=SSB-3 OS=Xenopus tropicalis (Western clawed frog) (Silurana tropicalis) Name=spsb3 ORFNames=TGas007f05.1 PE=2
Mul0097220.1	M7/blue	173.511	7.1482e-05	0.000441439	4.84	18.4	8.02	11.41	6.02	6.76	11.06	8.61	15.03	7.54	5.49	10.34	11.65	7.98	7.5	16.53	8.35	13.99	5.69	5.76	2.19	2.43	1.48	2.81	0.27	4.08	8.88	12.13	7.19	7.43	6.49	3.41	5.75	6.36	2.26	0.99	2.05	1.97	2.18	0.73	N/A
Mul0058460.1	M7/blue	172.629	0.000100553	0.000582933	25.64	77.27	48.99	99.37	99.31	62.65	72.28	95.11	45.73	30.34	46.11	42.14	53.89	33.64	40.83	22.99	72.36	37.02	26.83	14.85	9	12.63	9.97	11.59	19.88	20.05	65.84	64.66	59.93	39.97	38.68	30.53	19.03	22.78	8.65	11.49	33.76	22.11	19.72	15.57	Sodium/glucose cotransporter 4 Short=Na(+)/glucose cotransporter 4 Solute carrier family 5 member 9 OS=Danio rerio (Zebrafish) (Brachydanio rerio) Name=slc5a9 ORFNames=si:dkey-7o6.5 PE=2
Mul0192140.1	M7/blue	172.162	6.64086e-05	0.000415712	25.33	112.71	103.89	132.34	88.72	163.22	47.51	132.96	19.64	98.74	96.9	82.1	94.63	83.35	117.83	89.33	76.15	75.69	34.91	74.86	32.6	20.59	14.36	21.42	20	16.15	93.19	69.1	110.66	56.26	62.29	50.45	63.44	70.05	45.38	17.61	24.09	7.97	13.67	10.47	N/A
Mul0034640.1	M7/blue	172.069	0.000107223	0.000613984	3.01	11.29	12.93	8.54	6.16	7.58	6.95	4.73	10.13	3.64	9.11	7.63	4.19	3.78	6.64	9.35	9.72	7.37	0.77	1.36	0.49	0.16	0.62	1.82	2.07	1.76	4.6	2.83	12.57	4.33	3.08	3.11	4.92	5.87	4	1.75	2.21	3.64	4.05	2.11	Ras-related C3 botulinum toxin substrate 2 p21-Rac2 Precursor OS=Cavia porcellus (Guinea pig) Name=RAC2 PE=2
Mul0121710.1	M7/blue	172.056	1.15592e-06	1.48577e-05	2.17	10.25	8.97	10.55	10.21	9.48	3.94	5.31	4.52	4.6	5.4	4.67	4.7	3.37	5.28	4.08	4.55	5.38	1.24	1.82	1.45	1.67	1.98	3.13	2.48	3.22	3.85	1.84	4.1	2.07	2.8	2.76	4.12	4.08	1.42	1.27	3.25	0.74	2.14	0.82	Discoidin domain-containing receptor 2 Short=Discoidin domain receptor 2 EC=2.7.10.1 CD167 antigen-like family member B Discoidin domain-containing receptor tyrosine kinase 2 Neurotrophic tyrosine kinase, receptor-related 3 Receptor protein-tyrosine kinase TKT Tyrosine-protein kinase TYRO10 Precursor OS=Homo sapiens (Human) Name=DDR2 Synonyms=NTRKR3, TKT, TYRO10 PE=1
Mul0161620.1	M7/blue	172.026	0.00168894	0.00613619	1.28	15.24	7.97	10.04	5.52	3.54	3.5	5	6.47	7.62	1.68	3.26	3.9	3.75	5.11	4.51	3.23	3.67	0.97	2.92	0.9	0.71	0.43	0.37	0.79	0.71	3.61	1.98	4.61	0.5	2.85	1.05	2.09	2.55	1.81	1.06	0.96	0.65	0.64	0.99	Protein Wnt-4a Precursor OS=Danio rerio (Zebrafish) (Brachydanio rerio) Name=wnt4a Synonyms=wnt-4, wnt4 PE=2
Mul0244250.1	M7/blue	171.654	3.3843e-05	0.000239992	2.9	12.62	5.08	7.82	2.51	15.17	3.65	6.2	9.42	5.97	9.16	9.23	10.33	5.94	11.71	7.17	8.61	6.37	2.61	8.51	1.87	0.46	1.04	0.8	1.23	0.93	10.33	11.97	11.94	4.34	1.78	5.65	5.05	4.74	2.1	0.46	1.21	0	0.19	0.62	N/A
Mul0087750.1	M7/blue	171.437	9.36919e-06	8.29217e-05	1.12	3.31	4.64	3.03	0.72	3.27	0.77	1.82	4.48	3.44	4.3	3.7	3.76	1.93	4.7	4.62	5.19	6.31	0.59	0.62	0.29	0.29	0.19	0	0	0.19	1.51	0.57	4.85	1.53	1.12	1.57	1.59	2.02	1.54	0.1	0.96	0.35	0.47	0.39	N/A
Mul0119000.1	M7/blue	171.406	9.87392e-07	1.30353e-05	11.71	19.58	23.49	19.94	21.69	24.48	9.85	14.44	12.64	18.63	16.13	15.25	5.94	14.16	18.32	19.09	23.62	14.6	5.93	8.81	4.17	2.65	3.36	3.96	4.63	5.05	9.93	4.85	17.44	9.12	13.37	8.94	12.82	16.44	11	4.39	6.25	9.14	5.85	7.75	FERM domain-containing protein 5 OS=Mus musculus (Mouse) Name=Frmd5 PE=1
Mul0066240.1	M7/blue	171.373	2.31502e-07	3.92781e-06	5.5	10.14	9.14	7.5	5.31	8.28	5.43	2.87	7.69	5.34	6.13	6.6	4.85	5.32	6.54	5.95	8.01	3.82	2.48	1.81	1.19	0.7	2.4	1.76	3.56	1.53	4.66	2.37	4.73	4.48	4.15	6.08	2.42	3.29	1.39	0.52	2.41	1.91	1.16	1.02	N/A
Mul0208560.1	M7/blue	171.299	4.60003e-05	0.000307362	1.43	4.06	2.25	3.56	2.93	2.08	3.75	4.08	1.79	1.47	3.17	1.76	1.59	1.42	3.68	1.81	2.86	2.42	0.83	0.65	1.15	0.23	0.15	0.87	0.68	1.14	1.18	1.61	1.05	2.05	1.66	1.48	1.09	0.68	0.43	0.3	0.9	0.62	0.46	0.23	Orexin receptor type 2 Short=Ox-2-R Short=Ox2-R Short=Ox2R Hypocretin receptor type 2 OS=Mus musculus (Mouse) Name=Hcrtr2 Synonyms=Mox2r PE=2
Mul0208340.1	M7/blue	171.171	5.06886e-06	5.01305e-05	0.54	3.26	2.98	3.89	4.24	4.19	2.95	1.17	2	1.05	2.99	1.87	3.39	2.32	3.16	2.43	1.36	1.32	0.9	1.06	0	0.37	0	0	0	0.25	2.09	0.29	1.45	0.42	0.96	1.61	0.38	0.49	0.85	0	0.61	0.23	0.15	1.13	N/A
Mul0135570.1	M7/blue	170.895	0.000151872	0.000824908	1.57	8.62	5.09	2.82	6.09	3.87	4.41	3	4.8	1.7	4.2	4.42	4.84	6.01	3.49	3.59	5	3.24	1.57	2.07	0.95	0.86	1.04	0.37	1.36	1.37	3.37	3.23	4.21	3.09	5.09	2.8	1.7	1.93	1.31	0.93	2.42	0.79	0.78	0.22	N/A
Mul0080900.1	M7/blue	170.851	1.22009e-06	1.54562e-05	493.69	1867.33	1654.72	1397.71	817.45	1426.18	609.68	1234.79	2083.13	1416.34	1361.13	1201.48	2284.23	1303.13	1754.56	1564.11	1001.01	1361.71	996.66	1026.75	936.44	642.8	540.63	520.14	546.29	569.67	2138.74	1644.86	2353.53	907.07	647.73	696.67	874.74	1047.13	591.05	255.54	297.74	260.26	222.1	368.21	Enolase EC=4.2.1.11 2-phospho-D-glycerate hydro-lyase 2-phosphoglycerate dehydratase OS=Doryteuthis pealeii (Longfin inshore squid) (Loligo pealeii) PE=2
Mul0093620.1	M7/blue	170.798	2.53682e-05	0.000189517	0.83	1.95	3.25	2.98	3.07	3.03	1.55	2.59	1.92	1.32	2.53	2.43	1.57	0.8	2.39	1.78	1.04	1.52	0.35	0.68	0.36	0.28	0.62	0.44	0.28	0.14	1.45	1.18	1.97	1.21	0.64	1.77	2.05	0.64	0.08	0.71	0.91	0.13	0.52	0.14	Glutamate receptor Precursor OS=Lymnaea stagnalis (Great pond snail) (Helix stagnalis) PE=2
Mul0120910.1	M7/blue	170.465	1.93648e-05	0.000151494	15.49	89.87	22.06	94.93	37.58	60.37	51.97	20.84	44.71	16.09	51.5	30.09	67.91	28.78	48.9	26.41	38.8	53.22	9.92	29.73	3.22	1.15	4.18	4.49	5.38	9.57	103.77	58.83	133.72	25.1	22.28	21.65	35.61	28.42	4.16	10.46	7.31	8.96	0.23	3.52	N/A
Mul0101820.1	M7/blue	170.448	0.00021657	0.00110775	2.19	3.94	2.21	6.33	3.84	5.12	3.84	4.35	3.83	2.91	1.91	5.3	1.59	2.15	3.86	5.38	1.71	3.19	1.18	2.99	0.98	0.97	0.31	0.45	0.54	0.97	2.85	2.04	3.56	1.95	1.11	2.22	1.55	2.47	0.61	0.75	1.6	0.1	1.3	0.33	N/A
Mul0194710.1	M7/blue	169.911	1.6504e-05	0.000132663	1.47	9.39	6.87	8.72	4.34	4.77	5.55	2.57	4.62	4.18	2.88	2.77	3.45	2.53	3.38	2.07	1.31	2.76	0.14	1.65	0.91	0.18	0.46	0.12	0.89	0.78	2.58	1.9	4	2.16	0.61	1.1	2.64	1.84	1.83	1.43	1.12	0.33	0.36	0.67	Neuronal acetylcholine receptor subunit alpha-10 Alpha 10 nAChR Nicotinic acetylcholine receptor subunit alpha-10 Short=NACHR alpha-10 Precursor OS=Gallus gallus (Chicken) Name=CHRNA10 PE=3
Mul0172980.1	M7/blue	169.824	2.56509e-06	2.85766e-05	3.84	6.64	8.2	6.92	9.21	6.21	4.31	8.78	6.01	4.56	5.22	5.49	7.21	5.96	5.79	4.77	9.05	5.77	2.47	4.34	1.15	1.51	1.46	1.57	2.22	3.75	3.35	1.23	3.37	4.01	4.32	3.68	3.65	4.75	2.15	1.75	2.15	1.04	2.4	1.58	N/A
Mul0095990.1	M7/blue	169.807	0.000240113	0.00121008	1.67	31.72	10.61	33.91	13.67	39.8	6.07	20	25.89	15.47	14.59	20.16	30.92	15.9	33.23	7.7	10.51	11.02	7.33	2.66	1.65	0.19	0.65	0.7	0.29	1.35	16.24	28.52	8.16	6.61	22.2	9.65	4.14	8.2	6.98	0.29	0.19	0.35	0	1.36	N/A
Mul0094990.1	M7/blue	169.601	4.23172e-05	0.000287108	12.62	14.21	10.55	31.2	10.07	19.81	8.52	12.08	14.39	19.27	13.82	10.26	24.24	9.13	17.88	19.37	10.27	16.82	9.78	15.13	3.44	1.92	1.15	0.86	2.1	1.56	23.65	9.95	26.71	9.62	9.9	5.75	7.34	11.2	8.13	1	1.99	1	1.88	1.21	N/A
Mul0074560.1	M7/blue	169.507	0.00101433	0.00404098	0.65	33.71	14.52	15.57	9.92	15.36	17.44	5.87	19.63	15.87	7.68	13.01	5.7	10.54	18.92	6.57	8.78	8.96	0.86	5.6	0.36	0.27	0.34	1.2	0.36	1.79	7.38	9.88	3.51	5.93	10.65	6.45	3.57	6.64	2.43	0.18	0.44	1.14	0.11	0.81	WSCD family member AAEL009094 OS=Aedes aegypti (Yellowfever mosquito) (Culex aegypti) ORFNames=AAEL009094 PE=3
Mul0065810.1	M7/blue	169.356	6.39593e-06	6.08383e-05	49.96	109.58	94.62	118.73	76.92	84.69	87.07	50.49	70.67	53.09	68.59	64.78	92.76	74.24	71.32	74.37	95.58	77.65	57.48	36.02	46.3	44.57	43.25	44.39	55.86	48.15	99.39	70.5	118.37	57.27	55.41	48.5	48.82	49.8	37.88	40.78	45.93	37.81	39.87	45.91	Spectrin alpha chain OS=Drosophila melanogaster (Fruit fly) Name=alpha-Spec Synonyms=SPEC-A ORFNames=CG1977 PE=1
Mul0221130.1	M7/blue	169.296	0.00225329	0.00778807	5.72	17.91	9.85	12.74	22.15	9.03	9.37	9.56	11.66	4.46	12.8	10.72	21.42	10.61	6.38	6.4	15.18	6.05	2.27	6.42	2.91	3.4	1.96	2.76	2.98	3.34	8.48	5.83	12.07	7.65	7.64	7.46	7.34	6.81	2.6	2.65	5.74	3.34	4.22	1.98	Matrix metalloproteinase-21 Short=MMP-21 EC=3.4.24.- Precursor OS=Cynops pyrrhogaster (Japanese fire-bellied newt) Name=MMP21 PE=2
Mul0152840.1	M7/blue	169.095	2.44316e-08	5.95326e-07	118.41	248.83	133.11	228.89	178.41	172.18	174.7	67.23	124.8	89.91	140.85	109.35	125.27	199.19	116.62	93.36	145.72	86.34	61.24	70.75	62.81	21.85	9.24	11.36	19.98	40.05	123.72	166.22	118.73	135.29	92.45	119.39	41.51	57.68	35.82	15.7	44.25	14.53	23.58	29.35	N/A
Mul0005070.1	M7/blue	169.053	0.00113442	0.00442353	4.35	4.14	2.88	4.33	6.57	7.5	13.43	3.19	1.87	4.53	2.6	2.8	4.48	3.35	6.02	1.71	0.38	2.43	1.15	1.85	0	0.31	0	0	0	0.32	3.79	1.86	2.02	1.25	1.22	1.88	0.97	1.88	0.18	0.16	0	0	0.19	0	Sarcoplasmic calcium-binding protein Short=SCP OS=Mizuhopecten yessoensis (Japanese scallop) (Patinopecten yessoensis) PE=1
Mul0070210.1	M7/blue	168.917	2.1976e-05	0.000168011	4.46	9.2	7.61	17.93	8.77	8.1	6.65	3.3	7.49	4.06	3.17	4.66	5.45	1.2	6.21	4.17	5.73	3.81	3.9	1.54	1.27	0.57	0.93	0.8	0.81	1.54	7.5	7.37	6.03	2.66	4.26	3.38	2.67	2.44	1.31	0.48	0.24	0.13	3.25	0.88	Glucose dehydrogenase [FAD, quinone] EC=1.1.5.9 Glucose dehydrogenase [FAD, quinone] short protein Precursor OS=Drosophila pseudoobscura pseudoobscura (Fruit fly) Name=Gld ORFNames=GA11047 PE=3
Mul0153400.1	M7/blue	168.647	8.75941e-05	0.000520722	7.58	37.76	27.82	24.56	12.29	18.95	22.93	15.59	25.87	9.64	15.47	18.32	5.76	15.74	16.2	12.76	9.13	8.98	6.76	3.62	2.03	2.43	1.01	2.17	2.09	9.63	13.08	18.41	10.75	12.4	17.48	8.76	11.11	9.1	5.75	3.21	4.39	2.15	2.11	1.06	Homeobox protein GBX-1 Gastrulation and brain-specific homeobox protein 1 OS=Mus musculus (Mouse) Name=Gbx1 PE=2
Mul0000350.1	M7/blue	168.641	9.00797e-07	1.20589e-05	1.42	1.81	1.65	3.17	1.53	1.81	1.48	1.07	1.21	1.34	1.54	1.34	1.18	0.99	2.54	1.01	0.68	0.94	0.62	0.8	0.09	0.09	0.32	0.24	0.79	0.38	1.12	1.05	0.7	0.37	0.78	0.86	0.67	0.98	0.58	0.19	0.14	0.09	0.17	0.14	Proton myo-inositol cotransporter Short=H(+)-myo-inositol cotransporter Short=Hmit H(+)-myo-inositol symporter Solute carrier family 2 member 13 OS=Homo sapiens (Human) Name=SLC2A13 PE=1
Mul0116990.1	M7/blue	168.513	0.000836676	0.00344615	42.16	93.68	95.69	93.23	59.39	61.48	34.63	53.09	57.01	66.67	71.82	50.71	44.31	45.5	79.63	76.4	90.77	67.92	42.79	32.48	38.91	35.07	29.91	42.73	31.09	42.87	56.38	21.9	85.7	43.43	48.02	32.81	43.56	44.45	31.66	25.4	31.67	40.63	34.36	31.89	Protein hu-li tai shao Adducin-like protein OS=Drosophila melanogaster (Fruit fly) Name=hts ORFNames=CG9325 PE=1
Mul0161900.1	M7/blue	168.427	9.28815e-06	8.23636e-05	1.74	1.8	1.87	2.97	1.78	2.53	2.88	0.6	1.16	0.8	0.8	0.86	0.73	0.55	1.1	0.96	0.77	1.72	0.46	0.54	0.06	0.13	0.12	0.13	0.5	0.19	0.68	0.9	0.94	0.5	0.81	0.89	0.78	0.69	0.22	0.57	0.5	0.23	0.53	0.32	Neuropeptide Y receptor type 4 Short=NPY4-R Pancreatic polypeptide receptor 1 Short=PP1 OS=Rattus norvegicus (Rat) Name=Npy4r Synonyms=Ppyr1 PE=2
Mul0155050.1	M7/blue	168.263	0.000101479	0.000586665	0.12	4.15	3.88	6.66	3.61	3.44	1.12	2.72	3.74	1.78	1.23	1.99	1.79	1.41	2.24	2.63	0.69	1.92	0.29	0.26	0.08	0	0.16	0.17	0.24	0.65	1.65	0.67	1.64	0.55	0.21	1.05	0.08	0.89	0.28	0.16	1.12	0.15	0	0.16	Protein Wnt-16 Precursor OS=Mus musculus (Mouse) Name=Wnt16 PE=2
Mul0084510.1	M7/blue	167.899	0.00271091	0.00909491	16.52	58.49	41.49	65.4	32.09	38.05	32.23	62.5	40.69	46.88	45.79	35.25	49.95	33.03	46.09	48.14	41.29	41.45	24.37	30.23	11.06	14.73	16.65	21.56	14.33	29.19	35.98	19.72	39.89	29.16	31.17	26.58	44.42	40.36	16.26	18.93	27.05	24.2	16.94	14.92	N/A
Mul0028800.1	M7/blue	167.867	0.00727486	0.0206296	5.19	34.28	10.18	16.62	17.08	57.43	26.43	12.58	3.49	5.6	20.03	5.15	6.51	0.48	11.35	4.55	4.18	4.92	2.55	3.51	0.29	1.52	0.78	0.74	0.43	2.78	9.97	7.49	9.7	4.15	3.87	2.53	2.16	3.23	3.26	0.95	0.19	0.35	1.1	1.79	Sodium-dependent phosphate transport protein 2B Short=Sodium-phosphate transport protein 2B Na(+)-dependent phosphate cotransporter 2B Sodium/phosphate cotransporter 2B Short=Na(+)/Pi cotransporter 2B Short=NaPi-2b Solute carrier family 34 member 2 OS=Bos taurus (Bovine) Name=SLC34A2 PE=1
Mul0098470.1	M7/blue	167.808	9.19562e-05	0.000542299	39.14	873.05	965.87	1733.65	723.22	1957.71	212.88	331.4	446.94	194.95	65.27	284.57	125.42	90.35	314.51	102.77	227.65	108.43	44.99	66.42	24.7	16.64	17.33	11.08	10.02	26.78	174.98	374.34	69.05	65.06	78.21	25.1	110.01	139.98	126.48	18.17	13.69	14.36	26.12	24.52	Tubulin beta chain Beta-tubulin OS=Paracentrotus lividus (Common sea urchin) PE=2
Mul0218210.1	M7/blue	167.343	8.88831e-06	7.93771e-05	1.91	3.34	2.51	3.25	2.83	4.21	2.03	1.38	2.05	1.36	3.16	4	1.08	2.19	3.39	1.11	1.61	2.08	0	1.56	0.89	0.88	0.14	0	0	0.59	2.11	3.63	1.56	0.99	2.26	1.11	1.05	0.87	0.17	0	0.72	0	0	0.15	RYamide receptor {ECO:0000303|PubMed:21704020} Neuropeptide Y-like receptor {ECO:0000303|PubMed:1370455} Short=NPY-R {ECO:0000303|PubMed:1370455} OS=Drosophila melanogaster (Fruit fly) ORFNames=CG5811 {ECO:0000312|FlyBase:FBgn0004842} PE=2
Mul0125120.1	M7/blue	167.183	1.36904e-05	0.000113905	4.99	16.09	15.96	10.21	4.05	15.12	17.13	21.7	15.43	12.52	11.88	14.25	12.33	9.9	12.74	14.53	8.96	16.29	4.03	11.62	2.52	3.19	1.83	3.69	2.96	3.69	12.82	8.82	11.74	6.03	13.12	6.16	5.12	7.07	1.89	3.19	3.74	4.55	2.58	1.2	N/A
Mul0130120.1	M7/blue	166.851	8.08203e-05	0.000487283	55.47	69.51	97.39	132.21	48.16	88.76	40.5	86.95	55.17	64.26	66.58	56.61	48.98	85.35	83.82	85.13	93.72	83.56	52.74	45.59	40.17	17.78	25.46	20.29	37.87	47.3	68.43	54.16	72.38	64.42	44.23	50.13	62.59	59.81	42.39	20.07	33.08	26.24	22.38	43.53	Adenylyl cyclase-associated protein 1 Short=CAP 1 OS=Bos taurus (Bovine) Name=CAP1 PE=2
Mul0216400.1	M7/blue	166.825	0.00180407	0.00648394	1.66	29.07	33.77	32.37	3.23	29.86	3.84	5.54	64.06	27.23	33.78	31.68	14.29	40.74	30.1	26.53	14.76	17.06	5.55	9.62	2.09	0.91	0.99	0.12	0.46	0.34	37.75	22.67	35.64	30.86	15.73	23.37	11.16	13.19	1.82	0.11	0.79	0.1	1.66	1.04	N/A
Mul0122180.1	M7/blue	166.626	0.000120911	0.000679788	1.03	1.62	1.62	3.7	1.75	1.67	2.34	1.48	1.69	1.46	1.9	2.15	1.16	1.96	2.55	2.56	0.58	3.26	0.86	0.92	0.4	0.24	0.15	0	0.08	0.4	0.66	0.46	1.51	1.6	1.32	0.68	0.73	1.02	0.63	0.16	0.62	0.36	0.57	0.16	N/A
Mul0146870.1	M7/blue	166.435	1.91819e-06	2.25198e-05	6.89	20.32	19.86	22.07	26.77	17.58	13.97	15.19	9.07	8.13	12.1	13.12	6.37	6.06	8.78	7.18	14.57	9.5	4.73	6.58	2.68	3.41	2.92	3.45	2.91	5.72	7.59	5.06	9.19	7.5	9.53	6.12	8.04	6.89	5.68	5.14	5.02	5.92	9.81	4.22	KN motif and ankyrin repeat domain-containing protein 1 Ankyrin repeat domain-containing protein 15 Kidney ankyrin repeat-containing protein OS=Homo sapiens (Human) Name=KANK1 Synonyms=ANKRD15, KANK, KIAA0172 PE=1
Mul0219710.1	M7/blue	166.421	0.000803371	0.00333839	1.37	3.97	6.2	4.92	4.2	5.44	7.32	3.03	4.92	1.72	1.56	2.57	2.59	1.27	3.1	1.73	1.33	2.66	0.62	1.47	0.22	0.07	0.07	0.15	0.65	3.64	1.57	3	1	1.31	2.43	0.86	0.67	1.3	0.58	0.14	0.07	0.6	0.88	0.07	N/A
Mul0141080.1	M7/blue	165.865	0.000897254	0.00364908	0.29	5.7	2.96	3.39	4.45	2.75	1.19	1.34	2.36	3.21	5.07	4.91	1.26	2.99	3.92	6.72	2.68	6.63	0.73	1.06	0	0.2	0	0	0	0.8	4.08	0.24	6.38	1.13	3.08	0.43	1.85	1.39	1.14	0.6	0.39	0.55	0.48	0	Apolipoprotein(a) Short=Apo(a) Short=Lp(a) EC=3.4.21.- Precursor OS=Homo sapiens (Human) Name=LPA PE=1
Mul0077520.1	M7/blue	165.819	0.000313586	0.00151406	5.13	14.9	12.37	15.32	12.81	9.29	12.45	13.94	13.02	9.72	11.09	11.04	11.95	9.48	13.36	12.35	6.42	11.21	3.78	8.75	3.4	2.03	3.24	2.24	3.41	7.28	8.27	6.79	11.73	7.24	5.63	8.81	10.28	11.14	1.91	5.73	8.63	1.8	5.65	1.88	Limbic system-associated membrane protein Short=LSAMP IgLON family member 3 Precursor OS=Homo sapiens (Human) Name=LSAMP Synonyms=IGLON3, LAMP PE=1
Mul0039200.1	M7/blue	165.723	0.000111413	0.000634489	1.37	3.98	3.23	3.89	3.89	3.91	1.87	1.17	0.94	1.04	4.43	0.89	0.99	0.82	1.93	1.03	4.43	3.45	1.06	1.01	0.07	0.58	0	0.53	0.15	0.44	1.66	0.86	2.55	1.56	1.12	0.79	0.6	1.81	0.08	0.15	0.29	0.6	0.62	0	LIM/homeobox protein Lhx9 Short=LIM homeobox protein 9 OS=Danio rerio (Zebrafish) (Brachydanio rerio) Name=lhx9 PE=2
Mul0010910.1	M7/blue	165.684	1.97338e-05	0.000153847	3.85	18.25	14.64	15.19	14.1	11.98	7.79	8.75	18.22	14.67	16.93	18.81	11.59	17.27	14.43	7.42	10.01	9.42	1.97	9.39	3.56	1.28	4.13	2.57	2.13	3.35	13.05	7.98	13.75	10.82	9.35	9.81	10.2	11.49	3.11	3.75	5.91	3.36	2.48	1.04	Gamma-aminobutyric acid receptor subunit theta GABA(A) receptor subunit theta Precursor OS=Homo sapiens (Human) Name=GABRQ PE=2
Mul0231880.1	M7/blue	165.54	8.47245e-05	0.000506027	2.37	4.37	2.31	7.06	3.31	5.25	2.4	4.74	2.55	2.29	2.07	1.77	3.94	1.3	3.91	3.3	5.36	2.57	1.27	1.32	0.57	1.12	0.19	0.44	0.65	0.88	2.3	1.33	2.28	1.08	0.8	1.4	1.33	1.88	0.35	1.15	1.64	0.57	0.58	0.2	N/A
Mul0232350.1	M7/blue	165.285	6.01818e-05	0.000382163	10.54	82.04	49.89	54.38	44.89	26.29	39.66	62.68	49.85	52.34	29.25	26.99	56.04	31.59	54.18	35.68	29.13	40.13	17.08	29.78	11.57	6.76	3.35	4.12	5.82	17.67	66.91	34.56	87.01	14.71	13.95	12.04	36.27	41.44	16.57	6.2	19.16	8.24	7.55	2.81	Tolloid-like protein 1 EC=3.4.24.- Metalloprotease xolloid-like Xenopus tolloid-like protein 1 Xlr Precursor OS=Xenopus laevis (African clawed frog) Name=tll1 Synonyms=xlr PE=1
Mul0077460.1	M7/blue	165.188	0.000289746	0.00141385	0.13	2.39	1.69	2.39	0.91	1.53	2.07	0.71	2.35	0.52	1.33	0.72	3.12	0.98	0.81	1.33	2.02	1.35	0.42	0.37	0	0.09	0.08	0.18	0	0.26	2.73	1.44	1.86	0.1	0.45	0.09	0.09	1.04	0.5	0.26	0.34	0	0	0	N/A
Mul0067070.1	M7/blue	165.023	0.00110584	0.00433126	1.22	7.04	6.13	5.68	3.13	5.55	3.89	5.6	7.4	1.98	3.5	4.73	7.86	4.2	3.57	3.6	6.32	5.98	3.23	2.04	1	1.07	0.9	1.46	1.07	0.89	5.34	2.76	6.32	3.38	4.39	3.34	3.22	3.67	1.38	1.63	2.12	2.65	1.47	0.57	N/A
Mul0192650.1	M7/blue	164.469	0.000765316	0.00320409	82.87	601.71	701.66	507.29	184.79	392.63	111.33	435.38	670.76	432.02	540.18	468.03	709.18	292.12	572.52	559.01	491.5	580.83	268.83	315.21	242.59	131.27	139.32	152.56	133.98	143.73	646.08	191.88	1021.02	241.01	237.68	208.41	274.07	300.19	147.08	40.78	63.4	52.2	53.3	37.3	Sarcoplasmic/endoplasmic reticulum calcium ATPase 2 Short=SERCA2 Short=SR Ca(2+)-ATPase 2 EC=3.6.3.8 Calcium pump 2 Calcium-transporting ATPase sarcoplasmic reticulum type, slow twitch skeletal muscle isoform Endoplasmic reticulum class 1/2 Ca(2+) ATPase OS=Gallus gallus (Chicken) Name=ATP2A2 PE=2
Mul0032620.1	M7/blue	164.048	1.60247e-06	1.93201e-05	18.49	155.93	147.95	208.03	155.41	266.67	43.24	67.47	56.36	39.52	22.03	27.73	21.33	12.22	66.83	12.46	38.4	13.77	10.54	12.69	4.12	2.93	2.57	3.92	4.61	12.24	13.8	34.39	8.35	8.07	10.45	7.58	24.05	25.91	5.58	10.34	10.23	6.01	9.65	5.12	Tctex1 domain-containing protein 2 OS=Mus musculus (Mouse) Name=Tctex1d2 PE=1
Mul0240370.1	M7/blue	163.931	0.00141374	0.00530238	52.19	158.39	121.01	97.97	151.52	165.7	70.1	155.34	95.65	58.83	83.08	107.79	152.13	57.78	77.15	49.77	119.82	76.06	50.4	54.25	16.86	19.09	21.22	27.75	38.27	73.3	82.74	85.32	87.76	75.9	81.11	65.35	60.91	58.86	49.42	53.13	70.01	48.21	56.29	48.84	Innexin unc-7 Uncoordinated protein 7 OS=Caenorhabditis elegans Name=unc-7 Synonyms=unc-12, unc-124 ORFNames=R07D5.1 PE=2
Mul0144710.1	M7/blue	163.862	1.73672e-11	1.33938e-09	33.02	512.63	367.93	448.14	92.08	173.76	127.45	46.27	443.91	293.76	564.54	160.04	420.19	502.24	511.37	314.18	185.28	236.93	98.13	67.61	33.4	8.21	5.61	12.56	18.37	48.17	1138.38	1060.46	1307.12	243.99	204.98	208.53	194.67	185.91	89.27	11.59	43.5	3.54	26.93	16.71	N/A
Mul0010310.1	M7/blue	163.794	3.10028e-06	3.34173e-05	75.79	148.68	101.34	214.04	230.57	167.84	145.9	113	47.84	44.31	45.82	47.75	80.61	42.66	62.91	39.65	53.93	59.94	38.2	19.87	12.27	8.85	8.92	12.22	10.65	62.4	51.64	55.99	51.1	41.52	49.47	42.23	25.47	30.36	7.51	8.43	14.23	8.15	36.08	7.83	Sodium- and chloride-dependent taurine transporter Solute carrier family 6 member 6 OS=Bos taurus (Bovine) Name=SLC6A6 PE=2
Mul0167680.1	M7/blue	163.449	0.000562298	0.00247968	28.47	39.73	38.19	34.25	48.09	23.61	13.59	33.33	24.54	29.42	58.64	32.82	23.32	24.15	29.61	34.32	39.3	36.46	15.92	18.82	9.2	9.05	12.54	13.74	16.28	12.32	28.43	13.9	46.99	28.95	29.03	18.31	25.59	19.15	7.53	11.74	18.28	8.06	12.31	9.58	Homeobox protein Meis1 OS=Homo sapiens (Human) Name=MEIS1 PE=1
Mul0126000.1	M7/blue	163.32	0.000357175	0.00168752	1.08	10.48	11.87	18.07	6.62	10.72	5.48	11.18	9.67	8.73	2.66	9.13	9.37	8.08	10.77	9.45	9.63	6.24	1.56	10.29	2.26	0.07	0.46	0.42	0.74	0.34	7.14	1.91	9.2	3.89	0.78	3.51	6.53	7.79	2.92	0.88	0.73	1.67	0.49	0.69	Transmembrane protein 26 OS=Homo sapiens (Human) Name=TMEM26 PE=1
Mul0105250.1	M7/blue	162.849	0.00332642	0.0107463	2.04	4.14	6.25	5.99	4.62	4.81	5.13	11.75	5.42	2.13	1.97	3.94	4.98	2.86	2.31	0.96	5.5	2.28	0.45	3.63	0.45	0.66	0.5	0.38	0.15	0.97	2.58	3.15	2.05	2.26	1.43	1.28	1.29	1.84	0.42	0.59	1.53	1.22	0.45	0.75	Lactosylceramide 1,3-N-acetyl-beta-D-glucosaminyltransferase EC=2.4.1.206 Lactotriaosylceramide synthase Short=Lc(3)Cer synthase Short=Lc3 synthase UDP-GlcNAc:beta-Gal beta-1,3-N-acetylglucosaminyltransferase 5 Short=BGnT-5 Short=Beta-1,3-Gn-T5 Short=Beta-1,3-N-acetylglucosaminyltransferase 5 Short=Beta3Gn-T5 OS=Homo sapiens (Human) Name=B3GNT5 PE=1
Mul0146940.1	M7/blue	162.843	6.84649e-06	6.42964e-05	340.49	350.05	450.89	832.44	339.37	607.65	493.74	355.86	423.22	268.34	314.67	236.08	454.15	209.69	327.15	303.61	221.16	252.28	182.49	182.24	104.56	81.54	83.02	116.54	88.32	250.46	383.11	459.26	379.89	236.07	312.02	217.71	229.76	222.04	72.33	50.8	84.83	46.11	63.73	54.18	Histone H1-delta OS=Strongylocentrotus purpuratus (Purple sea urchin) PE=3
Mul0137540.1	M7/blue	162.299	1.84149e-09	6.56886e-08	13.38	17.45	20.02	17.03	16.38	16.81	15.03	11.2	9.92	9.5	10.92	9.37	8.92	11.43	10.14	9.64	12.54	10.19	4.5	4.32	2.22	3.37	3.47	5.72	6.96	7.18	9.12	5.38	14.19	7.75	9.05	6.51	6.94	8.73	7.1	7.57	6.83	6.57	7.14	5.48	Rhotekin OS=Rattus norvegicus (Rat) Name=Rtkn {ECO:0000312|RGD:727874} PE=1
Mul0070640.1	M7/blue	162.002	3.14024e-06	3.38162e-05	1.45	9.82	7.4	8.79	4.63	2.96	1.73	1.51	14.5	4.85	12.19	5.28	4.98	7.93	6.77	6.23	5.32	8.13	2.12	1.46	0.63	0.25	0.12	1.04	0.25	2.26	17.09	13.55	16.6	3.81	4.66	2.16	3.59	5.46	1.99	0.87	0.37	0.23	0.75	2.03	N/A
Mul0179740.1	M7/blue	161.975	0.000151935	0.00082505	0.83	10.84	12.94	18.19	5.74	15.84	4.89	1.53	5.59	4.5	2.65	2.94	2.33	2.68	6.81	4.54	4.09	5.48	1.38	0.88	0.51	0.57	1.04	0.99	0.89	2.29	4.87	4.94	2.09	1.72	3.67	1.85	0.78	2.33	0.65	0.32	1.06	1.21	1.61	0.45	N/A
Mul0105320.1	M7/blue	161.948	1.76728e-05	0.000140408	3.15	8.41	6.61	6.53	8.12	5.19	2.61	7.35	4.04	4	6.68	6.74	2.97	4.6	4.11	3.57	5.78	2.96	2	2.67	0.8	1.12	0.7	2.12	2.17	2.65	5.22	5.52	3.99	4.39	2.29	3.42	3.32	3.27	3.9	1.51	2.4	1.32	1.67	0.53	Carbohydrate sulfotransferase 15 EC=2.8.2.33 B-cell RAG-associated gene protein N-acetylgalactosamine 4-sulfate 6-O-sulfotransferase Short=GalNAc4S-6ST OS=Mus musculus (Mouse) Name=Chst15 Synonyms=Brag, Galnac4s6st, Kiaa0598 PE=2
Mul0107650.1	M7/blue	161.696	6.37032e-06	6.06703e-05	0.4	75.04	68.82	94.66	123.14	126.61	28.27	22.41	49.64	19.53	0.35	25.23	0.57	2.27	34.8	4.94	7.98	9.27	0	0.19	0	0	0.18	0	0	0.09	4.04	14.61	1.36	0.1	6.2	0	0.37	4.62	2.69	0.09	0.18	0.08	0	0.18	N/A
Mul0121460.1	M7/blue	161.324	3.992e-05	0.000273517	15.26	11.54	23.54	29.01	13.26	32.25	8.64	21.09	18.79	16.93	7.05	4.88	11.05	11.38	17.88	6.03	15.47	20.68	0.48	15.01	0.2	2.18	0.19	0.41	0.59	1.4	8.58	1.87	10.56	5.6	3.83	2.58	5.92	6.51	4.52	1.39	1.37	0.36	1.92	0	N/A
Mul0189910.1	M7/blue	161.314	2.39359e-07	4.04018e-06	7.88	7.83	10.51	9.76	7.61	8.71	9.52	10.34	9.37	6.58	13.12	7.27	6.99	8.68	7.69	12.67	8.36	9.83	5.47	3.6	0.73	1.74	2.57	3.61	1.33	3.6	8	2.54	8.5	6.59	4.48	6.98	5.26	3.67	1.05	2.35	3.64	2.71	3.22	3.64	Homeobox protein abdominal-A homolog OS=Tribolium castaneum (Red flour beetle) Name=ABD-A PE=2
Mul0128160.1	M7/blue	161.211	4.21239e-05	0.000286305	7.69	8.42	13.71	15.81	12.37	22.83	15.16	6.87	7.94	6.39	8.4	9.17	1.89	2.83	13.99	4.72	1.73	9.64	1.26	5.45	3.93	0.28	0.64	0.1	0.28	2.57	7.96	12.17	6.34	2.67	3.16	6.55	4.47	4.99	1.4	0.09	1.68	0	1.03	0.77	N/A
Mul0034120.1	M7/blue	160.924	7.53014e-08	1.52635e-06	172.73	171.11	143.96	265.19	160.93	363.15	153.13	93.98	108.45	171.32	96.15	111.1	143.81	102.39	207.69	187.28	105.41	159.84	13.48	96.85	45.07	12.67	8.04	2.47	0.79	28.31	204.97	233.76	174.01	57.83	34.21	59.68	135.04	121.16	46.96	1.58	10.18	1.81	6.72	11.28	N/A
Mul0166150.1	M7/blue	160.599	4.57874e-06	4.6262e-05	5.34	9.04	8.07	10.15	7.77	13.09	5.88	10.85	8.83	9.44	7.18	8.5	9.95	8.99	10.79	5.52	11.03	7.37	1.89	6.93	0.57	1.41	1.91	2.35	0.71	6.82	8.33	9.18	8.28	8.15	8.19	6.43	6.25	4.78	3.06	0.56	4.47	2.97	2.22	1.72	N/A
Mul0054860.1	M7/blue	160.479	7.02459e-05	0.000435085	14.05	53.47	47.85	56.08	25.43	38.13	27.42	29.95	33.39	31.73	39.91	25.21	29.84	40.75	46.61	39.59	57.57	28.52	13.05	12.6	8.03	6.35	6.04	9.77	9.29	15	45.63	25.45	59.74	27.26	31.39	25.53	18.1	24.8	13.7	29.61	25.51	16.12	19.08	10.97	Prolyl 4-hydroxylase subunit alpha-1 Short=4-PH alpha-1 EC=1.14.11.2 Procollagen-proline,2-oxoglutarate-4-dioxygenase subunit alpha-1 Precursor OS=Homo sapiens (Human) Name=P4HA1 Synonyms=P4HA PE=1
Mul0175690.1	M7/blue	160.472	7.26942e-05	0.000447717	1.26	4.21	5.45	5.25	4.52	3.12	6.66	3.07	3.86	3.3	5.93	3.71	1.37	3.25	5.9	4.83	4.24	4.5	1.45	3.24	0.33	0.87	0.31	0.23	0.22	0.11	4.57	1.15	3.12	2.21	3.21	1.41	1.79	3.57	1.36	0.54	1.5	0.89	0.13	0.33	N/A
Mul0183960.1	M7/blue	160.123	0.00306945	0.0100566	2.88	13.89	23.95	36.97	11.07	33.08	11.55	10.87	11.23	15.64	13.55	7.29	3.26	3.56	26.26	13.07	5.45	10.45	4.82	4.24	0.63	1.36	0.96	0.77	0.25	1.5	13.13	20.97	6.21	6.03	15.02	7.93	3.83	6.3	5.8	1.24	0.98	0.79	3	0.13	Homeobox protein caupolican OS=Drosophila melanogaster (Fruit fly) Name=caup ORFNames=CG10605 PE=2
Mul0074330.1	M7/blue	160.121	0.000130894	0.000727702	0.85	4.49	2.83	3.81	3.25	2	1.92	2.22	2.2	2.91	2.1	2.32	1.23	0.73	3.54	1.74	2.61	1.55	0.29	1.29	0.1	0.29	0.33	0.3	0.82	0.34	1.34	2.58	1.19	1.65	1.13	0.47	1.15	0.77	0.22	0.39	0.38	1.33	0.53	0.05	N/A
Mul0049550.1	M7/blue	159.687	8.69717e-05	0.000517291	1.84	28.74	12.44	31.78	31.67	20.85	9.89	16.76	12.64	4.16	10.09	5.38	5.03	5.18	8.29	7.86	10.8	5.5	4.36	5.18	2.85	0.91	0.88	1.53	1.12	2.55	4.82	1.5	3.82	3.58	3.08	3.5	11.21	10.92	0.72	1.82	0.28	0.96	1.45	1	Potassium channel subfamily K member 18 Tresk-2 Two-pore-domain potassium channel TRESK OS=Rattus norvegicus (Rat) Name=Kcnk18 Synonyms=Tresk-2, Tresk2 PE=2
Mul0031290.1	M7/blue	159.49	2.21277e-08	5.45571e-07	3.67	2.98	3.54	3.62	3.03	4.9	4.36	4.5	2.99	2.69	2.8	5.02	0.77	1.32	3.4	2.3	2.09	3	0.4	1.57	0.33	0.41	0.32	0.17	0.24	1.15	0.78	1.06	2.35	1.84	1.47	2.3	1.34	2.11	0.93	0	0.4	0.3	0.79	0.17	Brain tumor protein OS=Drosophila melanogaster (Fruit fly) Name=brat ORFNames=CG10719 PE=1
Mul0125820.1	M7/blue	159.132	0.00484195	0.014746	18.68	49.53	24.02	72.87	77.62	71.2	96.53	29.85	27.1	17.15	15.86	41.97	31.49	12.18	31.6	32.53	16.38	26.39	13.12	14.22	4.19	6.09	5.44	4.49	3.85	25.97	26.42	25.19	32.41	25.38	19.11	47.69	9.37	9.53	5.88	7.59	14.29	8.67	11.02	2.77	N/A
Mul0175340.1	M7/blue	158.501	0.00210056	0.00734892	0.59	34.19	19.84	59.59	19.65	47.36	13.63	15.87	19	10.34	5.93	13.04	31.7	7.01	12.45	9.73	6.9	9.45	5.79	6.58	1.42	0.95	1.74	3.68	2.25	2.95	11.34	21.41	6.89	5.97	6.14	4.57	10.03	9.66	6.05	2.07	2.69	1.4	1.81	2.08	Amiloride-sensitive amine oxidase [copper-containing] Short=DAO Short=Diamine oxidase EC=1.4.3.22 {ECO:0000250|UniProtKB:P19801} Amiloride-binding protein 1 Amine oxidase copper domain-containing protein 1 Histaminase Precursor OS=Mus musculus (Mouse) Name=Aoc1 Synonyms=Abp1 PE=2
Mul0136490.1	M7/blue	158.38	8.99648e-07	1.20506e-05	3.73	10.38	8.06	8.38	3.97	9.16	5.19	5.98	9.38	9.67	12.76	10.38	10.4	11.2	9.4	11.84	9.06	11.54	4.22	4.33	2.01	1.65	1.24	0.78	1.01	2.15	8.48	5.75	10.71	8.4	14.87	4.92	5.12	5.43	1.7	1.6	2.9	0.59	0.84	0.43	TWiK family of potassium channels protein 7 OS=Caenorhabditis elegans Name=twk-7 Synonyms=twk-8 ORFNames=F22B7.7 PE=3
Mul0212450.1	M7/blue	158.348	0.000295365	0.00143711	20.88	60.6	44.42	55.52	29.87	88.64	67.85	35.88	20.27	17.7	9.66	17.05	15.56	11.34	20.29	16.07	27.08	14.29	8.99	6.32	4.51	4.01	9.6	2.86	2.11	15.31	16.02	32.48	12.84	10.52	18.79	9.62	5.66	7.58	6.02	3.8	10.45	3.48	7.42	3.87	N/A
Mul0228130.1	M7/blue	158.285	7.973e-05	0.000482106	1.26	2.13	2.05	1.74	1.19	3.58	2.64	2.06	0.86	0.68	2.11	2.09	1.47	1.25	2.85	2.31	1.3	2.05	0.08	1.28	0.74	0.13	0.13	0.07	0	0.33	0.96	1.49	1.49	1.35	1.63	0.86	0.89	1.26	0.3	0	0.46	0	0.56	0.14	Neuropeptide F receptor {ECO:0000303|PubMed:11897397, ECO:0000312|EMBL:AAF51909.3} Short=DmNPFR1 {ECO:0000303|PubMed:11897397} OS=Drosophila melanogaster (Fruit fly) ORFNames=CG1147 PE=1
Mul0242640.1	M7/blue	157.978	0.00432608	0.0134412	4.49	49.54	39.06	53.52	25.11	31.31	25.16	63.63	26.39	19.15	13.05	22.44	53.02	22.44	23.38	15.81	29.19	18.05	9.07	15.43	6.23	4.99	2.99	3.01	2.9	19.19	19.1	24.45	16.32	30.07	14.64	19.32	10.04	10.28	3.79	5.03	6.67	8.13	8.46	1.84	Solute carrier family 13 member 5 Na(+)/citrate cotransporter Short=NaCT Sodium-coupled citrate transporter Sodium-dependent citrate transporter OS=Homo sapiens (Human) Name=SLC13A5 Synonyms=NACT PE=1
Mul0108090.1	M7/blue	157.783	6.95374e-06	6.51037e-05	5.39	13	13	11.81	11.85	11.01	5.62	9.48	17.79	10.83	12.04	12.03	11.46	12.14	9.21	11.94	14.78	13.04	5.11	5.68	4.66	1.61	1.27	2.74	1.95	3.29	9.76	7.28	14.89	12.66	6.29	8.84	9.31	11.68	8.13	3.07	4.78	4.51	6.68	7.15	Solute carrier organic anion transporter family member 4C1 Solute carrier family 21 member 20 OS=Rattus norvegicus (Rat) Slc21a20 {ECO:0000250|UniProtKB:Q6ZQN7} PE=1
Mul0128810.1	M7/blue	157.647	7.03591e-09	2.067e-07	14.03	15.34	17.82	19.69	18.61	11.77	12.72	11.32	8.51	9.89	14.62	8.86	5.99	6.91	12.5	17.25	14.31	15.56	8.88	7.66	5.96	3.14	2.56	2.62	2.96	7.06	8.97	7.81	10.16	7.91	10.39	7.28	8.92	9.34	6.98	5.53	4.59	5.73	8.74	6.21	Hemicentin-2 Precursor OS=Mus musculus (Mouse) Name=Hmcn2 PE=1
Mul0227540.1	M7/blue	157.472	3.71451e-06	3.87966e-05	3.29	13.81	10.36	10.13	9.56	16.56	7.49	4.84	4.28	3.2	4.08	3.62	2.78	4.01	7.65	6.16	7.15	4.48	2.07	2.82	1.15	2.45	0.73	1.57	1.32	3.04	2.27	2.23	2.22	2.99	5.6	4.91	3.5	3.39	0.43	1.32	1.87	1.04	1.37	0.58	N/A
Mul0026110.1	M7/blue	157.431	1.19914e-06	1.52634e-05	5.36	9.27	6.04	6.11	4.21	6.47	7.55	4.47	5.04	2.08	5.78	5.21	4.14	3.38	3.7	3.74	4.2	4.09	2.69	2.49	0.5	0.61	1.66	1.28	0.25	0.12	6.8	1.16	6.29	3.76	5.23	2.27	1.65	1.59	0.56	0.49	0.73	0.45	0.3	0.13	TWiK family of potassium channels protein 7 OS=Caenorhabditis elegans Name=twk-7 Synonyms=twk-8 ORFNames=F22B7.7 PE=3
Mul0185650.1	M7/blue	157.416	0.000180296	0.000951099	13.54	26.99	27.27	26.22	27.55	17.4	12.85	20.64	18.73	13.17	26.26	14.47	17.18	25.14	25.93	24.13	30.12	16.35	10.1	18.17	10.91	10.73	5.6	8.09	9.6	11.38	22.91	15.04	23.37	18.06	18.17	13.83	12.23	14.41	14.08	10.08	13.18	9.45	16.59	8.82	Exostosin-2 EC=2.4.1.224 EC=2.4.1.225 Glucuronosyl-N-acetylglucosaminyl-proteoglycan/N-acetylglucosaminyl-proteoglycan 4-alpha-N-acetylglucosaminyltransferase Multiple exostoses protein 2 Putative tumor suppressor protein EXT2 OS=Homo sapiens (Human) Name=EXT2 PE=1
Mul0021240.1	M7/blue	157.357	3.86819e-05	0.000267112	32.2	54.15	50.63	54.33	33.27	40.83	22.62	37.55	69.69	50.71	46.77	35.43	36.41	51.99	52.38	55.71	63.22	48.72	40.79	28.81	33.16	19.43	20.89	19.39	21.77	29.04	72.45	43.48	80.49	48.11	32.84	39.26	39.84	41.98	29.95	14.1	21.9	27.11	21.48	23.88	1,4-alpha-glucan-branching enzyme EC=2.4.1.18 {ECO:0000269|PubMed:26199317, ECO:0000269|PubMed:8613547, ECO:0000305|PubMed:8463281} Brancher enzyme Glycogen-branching enzyme OS=Homo sapiens (Human) Name=GBE1 PE=1
Mul0209430.1	M7/blue	156.851	6.27708e-07	9.02552e-06	2.08	3.27	3.4	5.18	3.93	4.41	2.84	1.19	2.61	1.58	2.66	3.47	0.93	0.41	2.55	1.2	2.15	1.44	0.94	0.12	0	0.22	0	0	0.11	1.33	2.12	0.65	2.35	1.74	1.28	1.91	1.36	0.22	0.75	0	0.87	0.71	0	0.67	N/A
Mul0140010.1	M7/blue	156.801	0.000182887	0.00096255	46.43	132.54	58.02	135.25	131.57	180.03	153.41	110.73	69.06	45.86	90.13	80.9	57.83	104	95.07	62.2	115.58	65.21	47.38	55.83	14.68	15.58	12.86	15.62	18.44	61.81	60.63	107.03	49.67	77.46	57.1	46.16	27.81	24.63	11.7	11.97	12.22	10.61	42.84	10.83	Calmodulin Short=CaM OS=Myxine glutinosa (Atlantic hagfish) PE=2
Mul0124790.1	M7/blue	156.733	0.000476625	0.00215158	0.98	21.09	18.79	33.34	32.46	28.58	32.59	13.57	9.76	3.41	8.53	7.34	5.65	5.03	6.99	5.47	12.29	6.77	1.63	2.51	0	0.67	0.65	0	1.68	5.74	4.44	7.54	2.5	3.42	11.68	3.64	6.22	2.67	1.15	1.34	1.33	0	4.47	0.34	N/A
Mul0123400.1	M7/blue	156.707	0.00209276	0.00733171	3.47	6.09	8.25	9.89	10.81	9.97	10.26	8.92	23.02	5.73	7.53	10.01	7.59	6.59	9.51	6.06	9.78	6.97	2.12	6.86	3.19	5.17	3.03	1.14	0.35	2.35	9.46	11.42	7.27	5.18	5.9	7.44	5.95	5.31	2.5	2.04	4.53	0.68	3.38	3.19	N/A
Mul0125210.1	M7/blue	156.666	4.08678e-05	0.000279259	60.32	152.68	125.39	175.04	58.88	60.02	97.29	63.73	207.43	105.04	77.39	76.81	134.92	82.78	179.32	134.04	70.88	81.72	80.59	45.95	34.46	7.7	8.2	5.48	12.33	44.09	133.26	183.23	129.17	86.07	46.53	61.41	63.91	69.51	9.96	5.26	8.64	4.35	6.54	19.33	N/A
Mul0170470.1	M7/blue	156.556	5.08321e-08	1.1033e-06	4.25	14.23	8.74	10.67	7.93	15.39	11.41	13.43	17.78	10.11	14.74	18.57	15.01	12.87	13.12	11.02	16.67	9.79	1.98	7.7	0.96	1.8	1.83	2.14	2.32	1.64	12.82	7.52	10.44	13.61	12.29	9.87	7.61	6.68	3.13	2.15	2.46	2.67	3.33	1.31	G-protein coupled receptor moody {ECO:0000303|PubMed:16213219} OS=Drosophila melanogaster (Fruit fly) Name=moody {ECO:0000312|FlyBase:FBgn0025631} ORFNames=CG4322 PE=2
Mul0217070.1	M7/blue	156.36	6.22003e-05	0.00039302	22.22	32.59	47.25	42.29	34.73	38.28	19.48	41.39	39.42	35.92	30.69	35.47	26.71	28.46	52.91	42.86	44.64	43.73	19.91	22	20.94	10.91	18.2	19.72	15.56	13.87	32.68	17.43	44.23	29.65	27.61	20.26	27.97	33.85	29.09	12.68	27.12	9.86	12.07	13.88	ADP-ribosylation factor-like protein 6-interacting protein 1 Short=ARL-6-interacting protein 1 Short=Aip-1 Protein TBX2 OS=Pongo abelii (Sumatran orangutan) (Pongo pygmaeus abelii) Name=ARL6IP1 Synonyms=ARL6IP PE=2
Mul0120640.1	M7/blue	156.346	0.00228585	0.00788752	4.41	24.71	10.09	25.26	13.42	10.14	7.84	7.94	8.13	2.26	10.76	10.57	9.29	6.09	8.41	8.7	10.44	12.45	6.37	5.3	3.74	1.75	1.16	1.63	1.38	7.41	12.95	5.66	8.63	6.25	5.34	6.38	7.86	9.53	1.99	1.38	4.55	1.35	3.57	2.25	Calbindin-32 OS=Drosophila melanogaster (Fruit fly) Name=Cbp53E Synonyms=cbn ORFNames=CG6702 PE=2
Mul0161880.1	M7/blue	156.172	0.00409547	0.0128309	8.67	22.12	16.96	39.77	11.69	46.29	18.46	15.69	26.35	9.61	17.38	33.64	20.21	13.08	23.24	27.99	16.52	18.48	10.26	19.42	4.14	6.25	2.81	2.12	3.93	9.81	11.03	18.59	19.55	15.48	6.19	22.08	9.14	8.99	4.48	2.62	5.04	4.39	4.76	1.92	N/A
Mul0108320.1	M7/blue	156.118	4.87863e-05	0.000322032	0.21	3.46	2.96	6.97	4.5	4.87	4.57	2.33	3.57	1.71	2.38	4.53	1.36	1.26	0.67	2.04	2.29	1.03	0.18	0.77	0.29	0.14	0.28	0	0	0.14	3.47	5.62	2	0.49	1.11	1.87	0.59	1.15	0.33	0.14	0.28	0.4	1.22	0.15	N/A
Mul0056300.1	M7/blue	155.993	3.05304e-06	3.29858e-05	2.6	10.07	6.65	8.36	6.77	4.91	8	3.96	3.91	3.02	6.37	6.46	2.55	1.51	3.33	4.07	3.8	3.97	3.15	1.23	0.06	0.63	1.84	1.38	1.21	0.87	3.81	6.47	4.18	1.24	1.78	2.19	1.54	1.66	1.64	1.5	1.71	1.11	0.7	0.23	LIM/homeobox protein Lhx5 Short=LIM homeobox protein 5 Homeobox protein LIM-5 Short=xLIM-5 xLIM-2A OS=Xenopus laevis (African clawed frog) Name=lhx5 Synonyms=lim2a, lim5 PE=1
Mul0054440.1	M7/blue	155.849	4.01271e-08	8.96694e-07	9.06	19.02	16	18.89	27.49	18	15.7	11.86	9.09	6.64	6.52	5.82	3.93	3.75	7.89	4.7	6.62	6.35	1.52	2.04	0.52	2.49	0.92	1.83	0.73	6.49	4.41	2.69	4.93	4.9	4.16	4.61	3.17	3.07	1	0.73	0.8	0.4	5.59	0.89	Heparan sulfate glucosamine 3-O-sulfotransferase 3A1 EC=2.8.2.30 Heparan sulfate D-glucosaminyl 3-O-sulfotransferase 3A1 Short=3-OST-3A Short=Heparan sulfate 3-O-sulfotransferase 3A1 Short=h3-OST-3A OS=Homo sapiens (Human) Name=HS3ST3A1 Synonyms=3OST3A1, HS3ST3A ORFNames=UNQ2551/PRO6180 PE=1
Mul0205300.1	M7/blue	155.738	0.00120675	0.00465642	0.74	45.21	87.25	100.66	28.15	86.38	8.16	38.36	25.69	21.36	3.36	8.34	4.83	4.34	52.65	7.87	38.82	8.86	3.45	3.24	1.75	0.61	1.17	0.46	0.7	2.25	6.3	19.69	2.25	4.59	6.17	3.6	4.5	7.37	2.73	3.22	1.14	3.73	1.43	1.3	Protocadherin Fat 4 Short=hFat4 Cadherin family member 14 FAT tumor suppressor homolog 4 Fat-like cadherin protein FAT-J Precursor OS=Homo sapiens (Human) Name=FAT4 Synonyms=CDHF14, FATJ ORFNames=Nbla00548 PE=1
Mul0214460.1	M7/blue	155.594	4.5891e-05	0.000306721	8.7	12.19	10.03	17	18.86	12.79	16.7	10.73	7.85	5.91	11.26	9.08	6.61	5.55	6.65	8.95	8.03	7.1	4.81	7.61	1.62	3.36	3.09	1.94	5.66	7.61	7.82	10.51	7.71	7.26	7.75	6.58	5.69	4.94	1.76	4.38	5.73	3.49	6.13	3	Cytochrome P450 2U1 EC=1.14.14.1 OS=Homo sapiens (Human) Name=CYP2U1 PE=1
Mul0192710.1	M7/blue	154.961	2.09715e-05	0.00016168	4.82	8.39	19	20.46	6.73	16.71	5.71	6.01	7.19	7.2	5.41	7.7	2.72	4.85	10.28	13.44	11.82	10.98	4.97	6.15	2.38	2.34	1.81	1.99	1.31	0.98	4.56	4.76	5.11	2.73	3.07	2.76	7.25	7.48	4.66	1.34	2.22	2.24	2.03	1.36	Sterile alpha and TIR motif-containing protein 1 Tir-1 homolog Short=dSarm OS=Drosophila melanogaster (Fruit fly) Name=Ect4 Synonyms=dsarm ORFNames=CG43119 PE=2
Mul0103930.1	M7/blue	154.709	0.00285096	0.00946945	1.42	2.58	1.9	4.74	4.01	2.27	5.63	1.12	1.58	1.74	2.8	2.35	1.13	1.22	1.47	1.7	1.26	1.98	0.66	0.78	0.55	0.24	0.24	0.46	0.2	1.04	1.83	1.62	1.25	1.5	0.82	3.24	0.56	1.37	0.34	0.15	1.31	0.94	0.47	0.25	Arrestin domain-containing protein 17 {ECO:0000305} Calcineurin-interacting protein 1 {ECO:0000303|PubMed:22300764} OS=Caenorhabditis elegans ORFNames=T12D8.4 {ECO:0000312|WormBase:T12D8.4} PE=1
Mul0050340.1	M7/blue	154.538	0.000140903	0.000773951	3.02	4.53	5.61	12.1	3.09	7.81	7.11	3.82	4.28	3.36	4.8	3.62	3.98	4.01	4.59	2.26	1.38	3.59	0.92	2.62	0.58	0	0.37	0.2	0.57	1.9	2.05	1.56	2.62	2.99	1.46	4.5	1.95	2.63	0.65	0.19	0.93	1.55	0.23	0	N/A
Mul0111480.1	M7/blue	154.437	9.45242e-06	8.35292e-05	9.72	33.49	20.91	21.86	20.49	11.33	33.92	16.17	22.47	15.65	17	22.34	21.94	20.63	16.85	14.96	31.45	17.04	5.98	11.55	4.6	2.95	0.95	1.64	0.39	3.76	17.99	13.49	19.71	20.48	9.38	14.28	19.85	18.81	6.05	2.36	2.72	3.78	1.19	0.8	Protein stum homolog OS=Danio rerio (Zebrafish) (Brachydanio rerio) ORFNames=si:dkeyp-59a8.4 PE=3
Mul0189830.1	M7/blue	154.403	0.000476435	0.00215157	0	6.13	10.73	9.24	3.19	10.97	4.96	0.6	2.51	5.22	0.91	2.81	1.41	0.78	3.31	1.26	1.96	3.4	0	1.43	0	0	0.35	0	0	0.09	2.15	2.22	1.62	1.32	2.42	1.55	0.64	1.25	0.31	0	0.44	0.08	0	0.27	Homeobox protein Hox-A1 Hox.lab2 Fragment OS=Xenopus laevis (African clawed frog) Name=hoxa1 PE=2
Mul0143510.1	M7/blue	154.385	2.33704e-06	2.65e-05	1.23	3.03	3.33	3.81	1.74	3.39	2.63	1.36	1.54	1.97	1.75	1.6	2.18	2.18	2.02	2.65	1.68	2.58	0.45	0.91	0.7	0.11	0.46	0.17	0.21	0.37	2.17	1.76	2.6	0.84	1.16	1.49	1.64	0.95	0.42	0.32	0.73	0.15	0.19	1.99	Probable G-protein coupled receptor CG31760 OS=Drosophila melanogaster (Fruit fly) ORFNames=CG31760 PE=1
Mul0184300.1	M7/blue	154.038	8.10387e-06	7.37462e-05	1.47	1.95	2.02	3.05	0.66	3.48	1.5	1.19	0.75	1.55	1.68	1.73	1.06	1.26	1.9	1.85	1.93	2.17	0	0.94	0.45	0.19	0.12	0	0.06	0.25	1.9	2.09	0.74	1.43	0.65	0.55	1.04	1.13	0.79	0.19	0.44	0.12	0.15	0.13	TWiK family of potassium channels protein 7 OS=Caenorhabditis elegans Name=twk-7 Synonyms=twk-8 ORFNames=F22B7.7 PE=3
Mul0075430.1	M7/blue	154.009	0.000254714	0.00127153	1.88	6.18	4.32	8.26	4.2	3.06	4.65	3.29	4.13	2.96	2.61	4.12	1.56	3.88	4.93	3.17	3.8	4.43	1.57	2.71	0.83	1.82	0.6	0.55	0.19	1.78	2.99	1.98	3.88	2	0.93	1.92	2.37	1.33	0.98	1.1	1.51	1.66	0.7	1.12	Protein unc-93 homolog A Short=Unc-93A OS=Xenopus laevis (African clawed frog) Name=unc93a PE=2
Mul0044300.1	M7/blue	154.007	5.9685e-05	0.000379851	2.57	9.62	6.52	9.59	5.05	8.67	5.12	5.13	1.17	5.06	3.8	4.27	6.15	3.39	4.24	5.9	3.98	4.84	2.64	2.47	0.55	1.09	0.26	0.42	0.41	3.28	3.76	3.21	2.75	5.53	2.1	2.8	3.5	2.98	0	1.76	1.34	0.87	1.32	0.97	Ras-related and estrogen-regulated growth inhibitor OS=Homo sapiens (Human) Name=RERG PE=1
Mul0080870.1	M7/blue	153.998	0.0456002	0.0943772	6.07	112.63	49.07	43.26	28.69	16.71	10.79	25.06	80.86	43.74	66.2	37.5	79.55	35.76	32.08	54.7	37.86	46.72	21.58	30.82	11.61	5.79	8.23	7.93	10.16	18.79	42.95	26.29	49.17	46.29	26.38	24.06	25.94	28.68	9.61	3.94	15.47	7.99	9.33	7.64	Toll-like receptor 1 Toll/interleukin-1 receptor-like protein Short=TIL Precursor OS=Mus musculus (Mouse) Name=Tlr1 PE=1
Mul0044490.1	M7/blue	153.901	4.81822e-09	1.52855e-07	486.96	554.06	410.1	575.53	346.5	637.09	356.12	347.75	336.31	416.49	389.48	329.04	270.57	503.93	589.74	664.37	369.44	475.89	304.27	284.52	253.87	137.42	109.44	245.19	164.3	134.96	345.76	259.76	385.8	212.45	191.48	201.63	239.82	291.37	174.68	55.71	60.2	36.99	83.01	53.24	Guanine nucleotide-binding protein G(I)/G(S)/G(O) subunit gamma-10 Precursor OS=Mus musculus (Mouse) Name=Gng10 PE=3
Mul0210790.1	M7/blue	153.667	0.0169644	0.0415094	0.82	2.44	0.72	4.02	1.31	2.6	5.48	1.44	1.56	2.18	0.96	2.32	2.91	1.49	1.02	1.43	1.84	0.75	0.46	0.6	0.26	0.06	0.36	0.59	0	0.44	3.02	0.37	2.34	1.07	2.11	1.16	0.65	0.81	0.29	0.56	0.68	0.11	0.46	0	FMRFamide receptor Short=DFR Short=DrmFMRFa-R Larval opioid receptor OS=Drosophila melanogaster (Fruit fly) Synonyms=FMRFaR {ECO:0000312|EMBL:DAA00378.1} ORFNames=CG2114 PE=2
Mul0017260.1	M7/blue	153.509	0.00235893	0.00809465	1.34	3.43	6.06	4.22	2.52	3.37	1.98	3.01	3.89	2.8	4.1	4.63	3.48	4.51	3.2	4.85	2.72	4.56	1.87	2.46	0.39	0.31	0.74	0.48	0.46	0.85	4.53	1.27	8.11	2.96	2.38	2.17	1.27	2.99	1.4	1.84	2.13	2.46	1.21	1.95	N/A
Mul0224260.1	M7/blue	153.402	0.000154936	0.000837577	3.3	9.41	9.41	12.33	7.1	12.7	10.17	7.88	3.73	3.84	4.85	4.73	1.51	5.36	4.14	4.8	8.59	5.1	2.9	1.78	0.48	0.72	0.58	1.74	0.24	1.68	7.47	16.79	5.22	4.59	6	2.97	2.34	4.4	3.4	1.07	1.18	0.65	2.46	4.37	5-hydroxytryptamine receptor 3A Short=5-HT3-A Short=5-HT3A 5-hydroxytryptamine receptor 3 Short=5-HT-3 Short=5-HT3R Serotonin receptor 3A Serotonin-gated ion channel receptor Precursor OS=Cavia porcellus (Guinea pig) Name=HTR3A Synonyms=5HT3R, HTR3 PE=1
Mul0018960.1	M7/blue	153.336	0.00190444	0.00677454	0.1	1.1	1.49	2.69	3.77	2.92	0.95	2.5	1.63	1.22	0.96	1.69	1.23	1.11	1.98	1.71	1.09	2.85	1	1.02	0.63	0.27	0.13	0.07	0.07	0.35	1.9	0.73	3.14	0.31	0.44	0.59	1.2	0.96	0.23	0.27	0.41	0.19	0	0.21	Octopressin receptor OS=Octopus vulgaris (Common octopus) Synonyms=OTR {ECO:0000312|EMBL:BAD67168.1} PE=2
Mul0115890.1	M7/blue	153.323	0.00111017	0.00434525	8.55	137.59	156.08	149.17	112.45	152.82	111.91	62.43	337.04	54.13	307.51	199.12	297.5	110.52	228.69	138.69	161.69	127.54	72.02	55.25	20.31	7.64	5.83	2.45	3.97	8.58	127.2	225.84	77.12	122.12	53.43	146.28	101.3	91.99	41.56	24.38	44.34	22.72	25.82	11.51	N/A
Mul0046320.1	M7/blue	153.268	0.000353569	0.00167428	1.98	4.51	3.64	8.53	3.91	6.14	7.12	1.23	2.78	1.54	3.73	3.11	1.6	1.83	2.11	3.08	1.48	1.98	0.55	1.46	0.51	0.2	0.2	0.26	0.2	0.71	2.86	1.67	2.26	2.52	2.35	1.7	1.87	1.61	1.96	0.61	0.9	1.06	0.98	1.23	Cadherin EGF LAG seven-pass G-type receptor 2 Multiple epidermal growth factor-like domains protein 3 Short=Multiple EGF-like domains protein 3 Fragment OS=Rattus norvegicus (Rat) Name=Celsr2 Synonyms=Megf3 PE=1
Mul0189880.1	M7/blue	152.816	7.71542e-05	0.00046938	29.26	12.78	15.98	14.38	28.29	19.61	30.3	10.18	7.84	13.33	16.58	11.09	6.47	5.94	17.48	18.54	5.92	14.16	5.67	6.57	0.28	1.4	2.34	2.33	0.28	6.66	8.3	8.16	10.04	5.48	15.02	5.56	3.65	5.29	1.81	0.84	3.78	1.36	2.94	0.95	Homeotic protein Sex combs reduced OS=Drosophila melanogaster (Fruit fly) Name=Scr ORFNames=CG1030 PE=1
Mul0074600.1	M7/blue	152.446	1.18049e-06	1.50888e-05	9.17	13.04	6.93	13.96	6.59	8.97	9.02	5.24	7.91	3.75	3.47	5.48	6.07	3.64	3.93	1.52	7.63	1.94	1.84	2.72	0.18	0.73	0.29	1.32	0.73	3.3	4.67	7.39	4.53	3.91	4.54	3.42	1.44	1.81	1.18	0.73	1.62	0.89	2.87	1.05	Alpha-1,3-mannosyl-glycoprotein 4-beta-N-acetylglucosaminyltransferase C EC=2.4.1.145 N-glycosyl-oligosaccharide-glycoprotein N-acetylglucosaminyltransferase IVc Short=GnT-IVc Short=N-acetylglucosaminyltransferase IVc UDP-N-acetylglucosamine: alpha-1,3-D-mannoside beta-1,4-N-acetylglucosaminyltransferase IVc OS=Mus musculus (Mouse) Name=Mgat4c PE=2
Mul0022700.1	M7/blue	152.384	0.000317959	0.00153194	20.3	43.26	50.29	31.13	51.33	34.35	14.01	47.63	18.68	19.58	31.43	31.08	15.94	16.7	34.57	26.43	29.68	27.46	11.86	8.98	5.98	6.9	7.81	6.47	10.26	24.39	16.6	8.46	29.42	14.47	17.57	13.95	23.74	20.54	8.44	6.89	13.31	9.85	17.53	13.43	RNA-binding motif, single-stranded-interacting protein 1 Single-stranded DNA-binding protein MSSP-1 Suppressor of CDC2 with RNA-binding motif 2 OS=Homo sapiens (Human) Name=RBMS1 Synonyms=C2orf12, MSSP, MSSP1, SCR2 PE=1
Mul0190190.1	M7/blue	152.241	0.000228657	0.00116154	2.12	4.41	2.49	4.57	4.11	6.01	7.07	1.18	3.45	2.59	2.5	4.98	1.3	2.45	2.61	2.93	1.69	2.16	0.18	1.4	1.18	0.07	0.63	0	0	1.32	2.71	3.61	1.4	1.81	1.5	2.92	2.25	1.81	0.75	0	1.22	0.27	0.7	0.37	N/A
Mul0161220.1	M7/blue	152.2	6.72532e-07	9.50639e-06	56.52	164.06	156.96	190.89	85.94	131.92	83.11	92.57	186.79	139.7	172.99	100.73	190.56	151.24	156.74	132.45	109.26	146.61	109.11	100.59	103.16	71.31	70.68	71.92	67.4	73.04	233.12	169.84	239.99	103.58	86.16	89.12	83.12	105.76	70.44	26.27	37.95	36.54	35.34	49.31	Phosphoglucomutase-1 Short=PGM 1 EC=5.4.2.2 {ECO:0000250|UniProtKB:P36871} Glucose phosphomutase 1 OS=Bos taurus (Bovine) Name=PGM1 PE=2
Mul0054310.1	M7/blue	152	5.31198e-05	0.000345635	0.78	2.16	1.34	3.06	1.74	2.37	0.54	0.85	0.58	1.37	2.17	1.11	2.27	1.01	2.4	1.17	1.32	0.96	0.22	0.77	0.37	0.09	0.09	0	0.27	0.36	1.41	1.81	0.67	0.81	0.7	1.46	0.46	0.63	0.1	0.09	0.53	0.25	0.76	0	Dexamethasone-induced Ras-related protein 1 Precursor OS=Mus musculus (Mouse) Name=Rasd1 Synonyms=Dexras1 PE=1
Mul0065790.1	M7/blue	151.411	6.2666e-07	9.01611e-06	1.16	1.85	1.2	2.57	2.47	1.7	2.04	1.36	1.21	1.15	1.49	1.41	0.96	1.05	2.11	1.48	1.31	1.89	0.65	0.78	0.26	0.49	0.29	0.54	0.54	0.4	0.48	0.28	0.85	0.95	0.91	0.94	0.6	0.58	0.48	0.37	0.44	0.34	0.74	0.31	Potassium channel subfamily T member 1 Sequence like a calcium-activated potassium channel subunit OS=Gallus gallus (Chicken) Name=KCNT1 Synonyms=SLACK PE=1
Mul0227420.1	M7/blue	150.861	0.000140672	0.000772872	0.97	1.65	2.71	2.63	3.07	1.74	2.66	1.88	1.17	0.74	1.11	2.54	1.3	0.45	1.49	1.35	1.45	1.22	0.13	1.54	0.47	0.05	0.35	0.11	0.46	0.67	1.68	1.34	0.71	0.99	0.47	0.95	1.01	0.41	0.41	0.46	0.46	0.19	0.37	0.26	Synaptotagmin-17 Protein B/K Synaptotagmin XVII Short=SytXVII OS=Homo sapiens (Human) Name=SYT17 PE=1
Mul0103360.1	M7/blue	150.758	0.00129218	0.00492822	6.62	18.29	20.28	20.43	22.35	12.54	9.02	13.29	14.39	10.59	19.86	11.31	7.5	15.72	14.84	17.48	12.87	10.08	7.47	10.61	4.16	5.91	3.59	6.31	5.08	10	16.79	15.25	16.66	13.05	9.97	9.04	13.67	12.47	6.74	5	10.5	4.23	9.92	5.71	N/A
Mul0125950.1	M7/blue	150.653	3.88537e-06	4.03237e-05	7.24	7.76	10.37	9.98	9.49	9.73	5.35	9.28	8.12	6.69	12.48	9.17	5.14	8.89	5.49	6.22	10.96	11.21	2.83	4.37	1.89	2.14	1.98	2.85	1.54	2.53	7.73	3.63	10.42	6.42	8.52	6.3	7	6.44	4.24	4.37	4.14	3.66	5.07	3.31	D-glucuronyl C5-epimerase EC=5.1.3.17 {ECO:0000269|PubMed:10727403} Heparan sulfate C5-epimerase Short=Hsepi Heparin/heparan sulfate:glucuronic acid C5-epimerase Heparosan-N-sulfate-glucuronate 5-epimerase OS=Bos taurus (Bovine) Name=GLCE PE=1
Mul0085150.1	M7/blue	150.651	8.01086e-05	0.000484011	6.73	11.09	8.53	20.5	6	14.59	16.58	6.64	10.94	6.7	8.35	6.13	18.54	11.93	13.13	12.33	4.56	14	4.36	5.1	2.12	0.9	0.87	0.93	1.79	4.51	6.47	4.77	9.23	7.77	11.35	11.49	5.38	4.76	2.38	1.49	4.28	0.82	4.34	2.43	N/A
Mul0132030.1	M7/blue	150.626	8.06534e-05	0.000486592	118.27	244.12	249.57	285.55	268.38	234.28	112.53	283.83	103.07	118.57	175.18	158.37	176.55	132.34	201.62	155.6	202.4	135.06	131.54	130.47	81.53	50.58	59.73	59.31	73.53	90.06	112.38	107.14	153.24	195.88	100.19	138.81	183.16	190.84	61.83	31.29	92.63	78.26	49.11	46.63	Small integral membrane protein 14 OS=Bos taurus (Bovine) Name=SMIM14 PE=3
Mul0053120.1	M7/blue	150.598	0.000233356	0.00118096	7.33	16.63	21.07	16.01	17.79	12.99	6.28	12.82	10.87	7.56	16.66	8.67	6.37	10.79	16.67	12.84	16.35	14.7	7	8	5.56	2.16	6.27	3.29	4.03	4.93	8.84	3.24	12.9	11.41	15.22	7.96	6.82	13.06	3.61	2.88	1.85	5.01	6.28	5.42	N/A
Mul0205120.1	M7/blue	150.555	4.14459e-06	4.24941e-05	66.61	132.03	109.81	183.02	37.91	145.91	189.79	33.03	120.28	169.27	116.74	94.9	64.62	103.91	136.69	147.01	30.84	97.27	23.31	26.83	36.78	3.81	0.33	1.66	1.38	3.69	184.35	243.47	159.28	51.16	25.43	115.92	56.68	88.97	9.47	3.32	14.72	3.48	2.77	3.17	Neuronal acetylcholine receptor subunit alpha-4 Precursor OS=Gallus gallus (Chicken) Name=CHRNA4 PE=1
Mul0020770.1	M7/blue	150.497	4.12215e-06	4.23019e-05	8.8	10.05	14.51	15.07	10.32	8.69	3.87	11.85	8	12.57	12.78	6.41	5.76	6.34	10.74	14.54	14.19	11.59	5.46	3.13	2.78	1.17	1.98	2.54	1.95	2.36	7.05	3.81	11.14	7.74	4.03	7.73	7.54	8.56	3.79	1.37	4.35	4.65	3.79	4.07	Mitochondrial dicarboxylate carrier Solute carrier family 25 member 10 OS=Mus musculus (Mouse) Name=Slc25a10 Synonyms=Dic PE=1
Mul0150950.1	M7/blue	150.405	0.00105245	0.00416271	2.13	6.29	7.01	20.39	5.16	13.74	5.55	2.52	2.78	1.2	3.84	1.52	1.64	2.39	2.57	3.23	1.84	2.9	2.11	0.57	0.18	0.04	0.21	0.37	0.09	0.94	2.08	1.73	1.99	2.82	3.44	2.31	1.92	1.73	0.61	0.09	0.31	0.53	0.22	0.59	LIM/homeobox protein Lhx5 Short=LIM homeobox protein 5 Homeobox protein LIM-5 Short=xLIM-5 xLIM-2A OS=Xenopus laevis (African clawed frog) Name=lhx5 Synonyms=lim2a, lim5 PE=1
Mul0148100.1	M7/blue	150.404	5.62261e-05	0.000361555	6.56	24.31	27.25	18.75	12.23	13.52	9.9	22.16	17.19	31.37	12.29	21.16	21.7	15.49	23.87	19.09	24.78	18.17	11.95	17.38	4.75	1.93	1.25	2.35	3.38	3.08	24.43	14.86	27.66	8.02	11.42	8.03	20.08	24.88	7.35	1.45	7.17	3.54	6.64	0.82	N/A
Mul0149290.1	M7/blue	150.364	1.02856e-05	8.97496e-05	7.25	37.86	40.39	41.21	32.01	50.22	2.67	9.55	13.33	7.07	30.24	25.64	1.93	4.82	10.8	8.11	12.81	25.31	11.98	4.36	1.03	0.04	0.14	0	0	0.11	6.18	14.67	1.24	21.08	3.38	7.47	4.98	6.8	0.64	0.19	0.3	0.27	0.09	0.08	N/A
Mul0159290.1	M7/blue	150.344	1.39889e-05	0.000115967	5.72	11.15	7.35	19.88	15.31	16.96	11.1	7.85	5.06	5.7	7.02	4.97	6.05	16.72	11.47	10.03	14.22	6.28	3.68	1.86	1.38	2.04	1.97	1.34	3.03	6.55	5.28	3.22	6.86	2.31	1.76	4.18	4.68	4.67	1.9	0.38	1.05	1.45	1.1	0.85	cAMP-dependent protein kinase type II regulatory subunit OS=Strongylocentrotus purpuratus (Purple sea urchin) PE=2
Mul0023110.1	M7/blue	150.255	0.00427229	0.0133066	7.04	5.98	7.48	8.72	3.7	15.4	18.16	3.35	5.08	1.77	5.65	8.77	5.78	1.8	5.3	4.27	5.43	6.06	3.98	1.96	1.06	0.65	1.26	0.27	0.13	0.53	6.3	6.19	5.86	3.11	7.25	2.98	1.75	2.61	0.6	0.65	0.91	1.56	1.43	0.53	N/A
Mul0046830.1	M7/blue	150.189	0.0317453	0.0702266	23.05	16.89	18.99	20.74	24.83	13.42	57.68	9.84	9.89	5.27	22.67	11.07	11.28	11.23	14.65	17	16.24	10.76	6.6	5.15	4.31	3.16	2.75	2.47	1.83	9.41	13.63	15.4	13.19	10.34	20.81	6.63	4.96	5.2	5.41	3.63	4.62	3.45	7.14	1.35	Sine oculis-binding protein homolog Jackson circler protein 1 OS=Gallus gallus (Chicken) Synonyms=JXC1 {ECO:0000312|EMBL:ABF56055.1} PE=2
Mul0176340.1	M7/blue	149.965	0.0117609	0.0307902	146.37	847.39	950.56	1086.21	474.48	705.65	298.62	1396.97	1133.89	328.29	455.93	854.44	676.34	710.71	669.76	586.17	738.62	502.6	218.21	559.57	120.76	309.48	162.25	189.05	231.64	295.5	600.39	556.59	626.57	382.45	404.65	211.72	490.74	450.6	262.34	206.67	262.46	344.33	252.67	182.17	N/A
Mul0099980.1	M7/blue	149.961	0.00141621	0.00531079	0.74	6.44	8.2	17.19	9.28	9.41	10.83	4.26	4.6	5.85	5.75	3.5	1.98	3.2	9.29	2.69	5.52	3.34	1.25	3.01	1.21	0.26	0.58	1.69	2.73	1.2	3.08	6.56	2.82	2.42	3.08	1.3	1.67	2.38	0.78	0.43	0.17	0.23	0.52	0.35	WSCD family member AAEL009094 OS=Aedes aegypti (Yellowfever mosquito) (Culex aegypti) ORFNames=AAEL009094 PE=3
Mul0022910.1	M7/blue	149.843	7.44343e-05	0.000456276	3.5	10.14	12.75	8.95	12.45	6.99	4.27	8.2	7.51	9.87	12.24	7.8	5.2	5.07	10.56	8.4	7.89	8.27	1.85	4.33	1.67	2.15	1.1	1.32	1.77	2.81	14.34	4.65	13.92	5.45	3.43	4.67	9.53	10.99	6.36	3.42	4.51	3.01	3.53	2.45	N/A
Mul0239580.1	M7/blue	149.533	0.000877049	0.0035777	11.08	23.26	20.24	13.86	19.23	13.68	14.31	22.45	22.29	18.33	19.07	16.16	21.68	17.22	18.4	17.95	14.62	15.62	13.15	13.83	8.6	6.7	7.97	7.59	7.79	13.03	20.04	5.05	27.64	9.82	10.7	14.01	11.08	13.79	6.53	6.32	10.02	7.67	9.43	5.77	Probable phosphorylase b kinase regulatory subunit alpha Short=Phosphorylase kinase subunit alpha OS=Drosophila melanogaster (Fruit fly) ORFNames=CG7766 PE=1
Mul0102700.1	M7/blue	149.441	0.000380988	0.00178056	4.7	7.87	9.47	9.46	5.02	8.09	9.61	2.84	6.28	4.16	10.44	7.5	4.51	6.23	6.5	5.04	4.03	5.25	2.48	2.25	1.5	3.51	2.24	1.24	2.39	3.39	6.26	4.07	11.31	2.62	8.87	2.82	2.68	3.08	1.36	0.49	2.08	3.79	0.6	0.5	N/A
Mul0216820.1	M7/blue	149.356	1.50042e-06	1.82901e-05	16.99	81.94	54.07	83.22	48.82	56.61	28.37	25.2	30.79	24.82	17.35	25.09	37.6	24.23	31.26	19.88	26.76	22.72	8.94	10.28	7.42	3.63	3.65	2.67	4.94	15.72	23.28	29.74	16.71	18.53	21.95	15.13	16.24	17.97	19.13	10.92	14.1	11.25	16.91	17.83	N/A
Mul0207740.1	M7/blue	149.221	0.00171169	0.00620844	3.52	28.13	19.16	28.64	15.11	8.29	12.3	30.91	28.13	15.83	15.82	19.68	33.43	14.68	24.35	17.46	17.31	14.58	1.4	12.64	2.55	2.55	2.78	3.2	1.48	15.43	19.14	11.86	22.26	11.44	8.9	10.6	17.06	16.66	4.97	3.9	11.14	3.01	4.83	3.51	CUB and sushi domain-containing protein 3 CUB and sushi multiple domains protein 3 OS=Homo sapiens (Human) Name=CSMD3 Synonyms=KIAA1894 PE=2
Mul0150940.1	M7/blue	149.112	0.00011305	0.00064283	1.37	5.26	4.05	9.42	6.5	5.18	4.8	1.59	1.46	1.35	1.5	2.59	0.81	1.18	2.73	3.08	1.15	2.45	1.15	0.95	0.18	0	0.11	0.18	0.35	0.53	2.2	0.42	3.02	1.34	2.21	2.37	1.34	2.24	0.47	0.83	0.7	1.19	0.21	0.3	LIM/homeobox protein Lhx5 Short=LIM homeobox protein 5 Homeobox protein LIM-5 Short=xLIM-5 xLIM-2A OS=Xenopus laevis (African clawed frog) Name=lhx5 Synonyms=lim2a, lim5 PE=1
Mul0209750.1	M7/blue	148.684	6.30881e-07	9.05977e-06	14.84	18.78	21.39	23.02	11.79	19.7	9.77	4.35	13.35	13.66	21.7	16.38	11.18	15.68	15.89	20.41	18.12	14.28	10.13	4.76	3.76	4.28	3.8	6.47	5.34	10.51	25.42	19.22	23.21	15.87	12.33	11.39	7.74	10.64	6.42	4.34	4.99	3.27	5.26	9.13	Cytochrome P450 1B1 EC=1.14.14.1 {ECO:0000269|PubMed:10426814, ECO:0000269|PubMed:22888116} CYPIB1 OS=Homo sapiens (Human) Name=CYP1B1 PE=1
Mul0214860.1	M7/blue	148.345	5.57581e-05	0.00035905	3.65	8.26	9.2	13.73	8.25	11.1	12.95	10.46	6.22	4.34	3.04	4.55	6.08	5.54	6.35	4.12	4.84	3.53	0.92	6.79	0.36	0.87	0.28	0.67	0.58	1.88	3.37	1.24	2.43	2.05	3.16	2.34	1.5	2.27	0.93	3.44	3	0.37	1.06	0.47	N/A
Mul0061290.1	M7/blue	148.207	8.4088e-05	0.000503679	0.99	1.33	2.33	2.28	1.88	2.19	3.65	1.7	2.3	1.4	0.99	3.05	1.23	1.45	1.91	2.11	2.96	1.38	0.24	1.55	0.3	0.29	0.19	0.1	0.1	0.1	1.63	3.79	1.55	0.77	1.38	0.95	1.3	0.97	0.55	0.68	0.58	0.27	0.23	0.39	N/A
Mul0002920.1	M7/blue	148.056	0.0017876	0.00643283	4.96	8.62	9.67	8.46	21.59	9.98	16.5	4.12	4.14	2.53	3.07	5.35	1.57	1.78	5.6	3.48	11.29	3.55	0.78	2.13	0.51	1.14	1.1	1.77	1.07	3.36	2.82	1.85	1.82	3.54	2.02	2.62	1.83	1.28	0.89	0.85	0.84	0.52	1.46	0.14	Tyrosine 3-monooxygenase EC=1.14.16.2 Protein Pale Tyrosine 3-hydroxylase Short=TH OS=Drosophila melanogaster (Fruit fly) Name=ple Synonyms=TH ORFNames=CG10118 PE=2
Mul0153370.1	M7/blue	147.916	0.00959754	0.0260064	0	12.15	5.89	11.17	1.2	4.64	3.51	2.17	5.56	5.05	2.66	2.65	4.58	4.63	4.1	1.4	5.51	2.87	0.59	2.06	0	0	0.31	0.67	0.64	0.16	5.04	1.52	9.11	1.28	2.08	1.92	2.16	4.33	2.02	0.16	0	0	0.2	0.16	Homeobox protein MOX-2 OS=Xenopus laevis (African clawed frog) Name=meox2 Synonyms=mox2 PE=2
Mul0066660.1	M7/blue	147.7	1.8481e-05	0.000145868	13.94	15.07	31.95	70.13	16.71	56.5	47.66	18.88	39.58	27.5	35.44	15.62	54.65	35.85	44.77	35.04	28.11	40.06	5.68	8.62	7.82	3.41	3.9	3.02	2.33	9.78	42.52	51.86	38.75	23.78	35.54	33.79	9.16	12.26	3.16	8.01	10.11	4.73	2.45	7.06	Tubulin alpha-1 chain OS=Aplysia californica (California sea hare) PE=2
Mul0142160.1	M7/blue	147.444	1.43692e-05	0.000118517	8.77	7.89	6.65	8.95	6.53	5.2	10.54	4.96	8.01	4.3	9.39	6.33	7.53	8.11	6.49	6.13	10.91	5.14	4.76	3.16	1.5	2.33	1.92	2.48	2.4	3.99	6.54	4.7	8.79	6.27	7.38	4.39	3.65	3.86	1.93	2.06	2.01	1.74	3.19	2.52	Polycystic kidney disease 1-related protein {ECO:0000303|PubMed:23765379} Precursor; Fragment OS=Acropora millepora (Staghorn coral) PE=1
Mul0072640.1	M7/blue	147.441	0.000232714	0.00117849	2.72	9.44	7.3	4.9	3.11	9.93	10.48	5.94	4.87	5.03	6.44	6.33	4.75	4.81	6.88	5.27	4.84	6.53	1.07	5.64	0.78	1.76	0.96	1.37	1.65	1.55	5.57	3.78	5.87	4.86	4.97	5.73	4.2	3.18	3.01	1.54	3.16	1.21	0.93	0.9	N/A
Mul0145210.1	M7/blue	147.427	0.00117474	0.00455211	29.1	58.71	39.5	51.37	83.2	52.99	40.06	72.82	38.48	26.86	35.76	37.21	43.53	29.01	50.72	28.94	44.5	25.55	20.89	32.47	16.7	18.31	15.88	15.91	18.51	18.44	30.46	18.99	33.03	33.99	23.13	23.54	33.85	37.07	20.02	15.66	24.28	32.48	21.73	14.6	RING finger protein 11 NEDD4 WW domain-binding protein 2 Sid 1669 OS=Mus musculus (Mouse) Name=Rnf11 Synonyms=N4wbp2, Sid1669 PE=1
Mul0152850.1	M7/blue	147.31	5.48647e-05	0.000354544	37.69	99.95	56.89	138.77	120.9	149.59	120.28	23.53	20.68	55.59	55.79	30.51	22.01	25.9	44.41	37.01	26.37	50.26	42.23	7.38	12.82	5.01	5.35	5.93	9.51	15.48	60.11	86.06	47.92	33.65	30.74	26.79	20.83	29.28	6.31	6.56	17.95	7.9	9.42	8.96	N/A
Mul0135030.1	M7/blue	147.211	0.00982192	0.0265098	3.47	21.81	26.77	47.36	24.69	10.87	8.38	6.58	32.73	11.29	15.02	18.25	16.32	8.94	16.07	14.26	18.53	13.77	8.7	3.47	2.86	3.9	1.47	3.72	5.31	3.38	28.32	7.95	34.69	9.2	6.85	7.29	8.71	9.29	6.68	6.18	6.65	4.36	10.9	3.31	N/A
Mul0113170.1	M7/blue	147.206	0.00117936	0.00456844	1.03	11.08	9.58	9.21	4.16	5.89	1.4	9.73	19.37	9.19	6.61	9.54	9.23	11.84	11.71	11.92	10.76	8.61	4	7.33	1.62	2.62	0.44	1.29	0.67	0.75	11.24	3.39	13.39	6.29	7.21	6.79	6.2	7.09	2.02	1.52	3.57	1.36	2.01	0.47	Inactive dipeptidyl peptidase 10 Dipeptidyl peptidase IV-related protein 3 Short=DPRP-3 Dipeptidyl peptidase X Short=DPP X Dipeptidyl peptidase-like protein 2 Short=DPL2 OS=Homo sapiens (Human) Name=DPP10 Synonyms=DPRP3, KIAA1492 PE=1
Mul0152310.1	M7/blue	147.163	7.35966e-08	1.50128e-06	15.73	17.94	35.04	46.99	13.12	44.34	26.88	23.14	21.81	38.27	31.58	24.03	19.33	17.35	61.46	55.9	27.15	47.72	11.94	23.68	8.08	2.47	5.68	3.75	3.07	9.48	75.87	64.53	69.65	8.92	7.23	16.94	21.6	28.82	12.33	1.53	6.21	2.87	2.43	3.6	Neuronal acetylcholine receptor subunit alpha-10 Alpha 10 nAChR Nicotinic acetylcholine receptor subunit alpha-10 Short=NACHR alpha-10 Precursor OS=Gallus gallus (Chicken) Name=CHRNA10 PE=3
Mul0172740.1	M7/blue	147.159	5.74726e-05	0.00036802	1.24	3.35	1.94	3.46	1.97	2.6	2.43	4.46	2.95	0.88	1.32	2.71	0.7	1.06	1.31	1.23	1.27	2.02	0.46	1.82	0.29	0.19	0.18	0	0.09	0.19	0.8	0.89	0.6	1.18	1.58	0.82	1.26	0.85	0.11	0.28	1.03	0.35	0.34	0	Protein SPEC3 OS=Strongylocentrotus purpuratus (Purple sea urchin) Name=SPEC3 PE=3
Mul0161410.1	M7/blue	147.016	3.16643e-05	0.000226931	39.23	60.95	85.92	96.3	35.19	61.15	30.95	41.25	75.2	76.31	51.5	69.64	85.2	62.55	62.89	56.11	61.47	52.81	24.91	33.54	22.74	19.48	15.44	18.49	17.51	28.43	92.75	58.6	115.48	60.37	47.11	51.95	51.59	49.01	52.06	25.88	38.29	18.9	38.92	39.37	Mitochondrial 2-oxoglutarate/malate carrier protein Short=OGCP Solute carrier family 25 member 11 OS=Homo sapiens (Human) Name=SLC25A11 Synonyms=SLC20A4 PE=1
Mul0103380.1	M7/blue	146.911	0.00299775	0.00986436	5.6	63	39.66	65.13	41.49	43.06	15.35	73.76	66.94	44.88	32.11	57.37	50.03	43.49	56.8	51.02	36.14	40.65	18.09	30.28	8.68	19.01	13.06	13.09	9.91	19.05	36.31	26.91	42.3	33.76	22.47	33.02	35.48	37.81	30.88	16.65	23.1	20.43	28.02	6.48	Inter-alpha-trypsin inhibitor heavy chain H3 Short=ITI heavy chain H3 Short=ITI-HC3 Short=Inter-alpha-inhibitor heavy chain 3 Precursor OS=Bos taurus (Bovine) Name=ITIH3 PE=1
Mul0197960.1	M7/blue	146.846	2.05364e-05	0.000158968	10.61	26.92	24.14	30.8	12.89	22.92	14.28	15.22	32.63	17.22	25.98	14.65	24.48	25.4	21.29	26.55	22.69	26.34	22.25	18.92	10.58	14.98	10.26	9.11	10.03	11.17	31.16	27.74	36.12	19.39	12.8	16.04	15.14	16.78	10.87	10.31	10.11	5.52	7.31	5.34	Beta-sarcoglycan Short=Beta-SG OS=Oryctolagus cuniculus (Rabbit) Name=SGCB PE=1
Mul0088500.1	M7/blue	146.844	7.96987e-05	0.000482044	2.22	11.56	7.43	18.12	8.29	13.63	5.39	5.21	3.89	3.53	2.59	2.79	3.31	4.94	6.15	5.4	4.88	7.52	4.6	1.13	1.43	0.68	0.99	1.5	1.62	2.7	6.19	5.23	5.62	2.93	6.19	4.51	1.93	1.95	1.11	1.36	2.06	2.06	1.6	0.69	Sodium/myo-inositol cotransporter Short=Na(+)/myo-inositol cotransporter Sodium/myo-inositol transporter 1 Short=SMIT1 Solute carrier family 5 member 3 OS=Homo sapiens (Human) Name=SLC5A3 PE=1
Mul0138610.1	M7/blue	146.766	7.08949e-06	6.60638e-05	1.4	1.75	1.88	2	1.94	3.61	2.92	3.28	1.71	1.96	2.59	1.7	3.39	1.84	1.7	3.57	2.9	2.62	0.96	1.15	0.63	0.17	0.44	0.65	0.57	1.54	1.77	2.48	3.38	1.54	2.19	1.04	1.52	1.47	0.45	0.62	0.56	0.78	0.14	0.35	5-hydroxytryptamine receptor 2A Short=5-HT-2 Short=5-HT-2A Serotonin receptor 2A OS=Cricetulus griseus (Chinese hamster) (Cricetulus barabensis griseus) Name=HTR2A PE=2
Mul0197510.1	M7/blue	146.478	0.00466556	0.0143104	23.78	89.46	44.67	90.39	41.63	61.92	18.73	30.79	37.76	37.74	72.49	40.06	58.88	26.3	49.81	53.5	44.36	33.07	34.01	21.87	10.92	17.22	9.69	16.03	18.57	24.59	42.55	38.78	42.84	38.46	35.31	24.95	20.58	24.45	18.15	29.04	33.39	8.11	30.56	23.55	N/A
Mul0114350.1	M7/blue	146.466	5.92907e-06	5.71812e-05	2.13	4.19	3.2	5.4	1.98	3.76	4.89	1.8	3.3	1.86	2.88	3.74	3.65	3.58	3.39	2.9	2.11	2.85	0	2.35	0.47	0.2	0.19	0.14	0	0.27	2.97	3.7	1.78	2.26	1.72	1.66	2.13	1.33	1.22	0.73	1.98	1.04	0.24	0.34	Gamma-aminobutyric acid receptor subunit alpha-6 GABA(A) receptor subunit alpha-6 Precursor OS=Gallus gallus (Chicken) Name=GABRA6 PE=2
Mul0144910.1	M7/blue	146.431	0.000278378	0.001368	0.58	0.65	1.08	1.61	1.55	0.71	1.87	0.41	0.64	0.6	0.21	1.1	0.84	0.59	1.12	1.21	1.01	0.95	0.09	0.38	0.22	0.17	0.11	0.1	0.05	0.31	0.28	0.34	0.48	0.43	0.67	0.67	0.24	0.45	0.27	0.05	0.21	0.11	0.2	0.12	Serine/threonine-protein kinase par-1 {ECO:0000303|PubMed:7758115, ECO:0000312|EMBL:CAB54263.1} EC=2.7.11.1 OS=Caenorhabditis elegans Name=par-1 {ECO:0000312|EMBL:CAB54263.1} ORFNames=H39E23.1 PE=1
Mul0175860.1	M7/blue	145.983	2.64257e-05	0.000196201	146.33	3072.75	2143.7	1749.36	926.08	1963.75	692.85	2362.72	4674.13	2320.24	2674.74	2909.81	5191.73	2394.61	2732.74	2308.8	2257.42	2164.45	949.32	2387.51	576.03	231.97	170.71	240.8	238.48	158.61	3542.47	2198.45	4514.56	1699.94	1488.59	1509.89	1591.77	1750.38	942.32	206.64	286.69	131.92	126.4	113.55	Calponin-2 Calponin H2, smooth muscle Neutral calponin OS=Mus musculus (Mouse) Name=Cnn2 PE=1
Mul0165400.1	M7/blue	145.928	7.87624e-05	0.000477263	3.12	5.11	4.84	7.49	5.06	4.86	3.08	1.61	2.96	4.44	4.25	2.86	2.76	2.46	7.25	5.38	1.68	7.15	0.8	3.44	1.21	0.3	0.35	0.25	0.12	0.96	2.73	5.43	1.97	1.89	1.77	2.13	3.07	3.69	1.43	0.42	0.41	0.6	1.01	0.67	Aromatic-L-amino-acid decarboxylase Short=AADC EC=4.1.1.28 DOPA decarboxylase Short=DDC OS=Mus musculus (Mouse) Name=Ddc PE=1
Mul0175790.1	M7/blue	145.731	0.000367835	0.00172791	3.88	10.29	5.15	13.52	10.18	13.58	18.52	20.46	6.47	7.06	6.36	12.55	10.53	6.25	12.16	7.25	6.72	3.96	2.03	6.77	1.36	0.83	2.58	0.35	1.5	3.36	7.02	9.07	4.8	6.61	3.44	7.05	5.33	6.31	1.33	0.83	1.32	1.07	2.42	0.68	N/A
Mul0045710.1	M7/blue	145.343	4.86947e-05	0.000321706	1.72	1.91	2.32	3.46	5.32	2.61	3.36	5.03	2.25	2.18	1.8	2.89	1.22	0.9	1.73	1.9	2.29	0.92	0.5	1.04	0.52	0.13	0.3	0.21	0.08	1.14	1.49	1.52	1.29	1.11	1.03	0.98	2.91	1.74	1.08	0.44	0.86	0.35	0.16	0.39	Proto-oncogene tyrosine-protein kinase receptor Ret EC=2.7.10.1 Proto-oncogene c-Ret Soluble RET kinase fragment Extracellular cell-membrane anchored RET cadherin 120 kDa fragment Precursor OS=Mus musculus (Mouse) Name=Ret PE=1
Mul0178940.1	M7/blue	145.322	0.000577302	0.0025351	4.23	23.72	9.43	10.63	9.57	11.86	7.94	9.49	8.76	4.11	6.94	8.47	14.94	8.64	5.62	9.1	7.41	10.37	4.87	4.66	0.62	2.43	1.76	1.77	3.16	3.3	3.51	4.88	4.53	4.94	9.23	6.71	4	3.75	1.94	1.94	3.96	4.11	1.03	1.48	Ras-related and estrogen-regulated growth inhibitor OS=Bos taurus (Bovine) Name=RERG PE=2
Mul0217300.1	M7/blue	145.302	5.05678e-07	7.50652e-06	44.69	46	42.33	63.45	59.16	48.86	39.16	28.96	27.01	22.99	35.3	26.18	21.57	34.84	33.3	33.68	50.49	34.14	22.81	22.02	20.32	13.08	15.51	20.03	19.51	31.81	28.67	15.48	39.89	26.55	28.48	21.41	25.43	23.5	20.69	19.98	21.61	17.73	17.95	20.46	N/A
Mul0042250.1	M7/blue	144.552	0.00371006	0.0117795	1.15	9.35	9.53	16	5.2	6.77	6.93	6.21	5.14	4.77	6.36	4.78	3.34	6.35	7.63	5.44	4.75	8.77	2.32	3.9	0.08	1.27	2.53	1.73	2.54	2.96	5.35	7.23	4.66	3.87	8.19	3.44	3.03	1.9	2.81	1.83	2.59	1.67	1.92	1.45	N/A
Mul0030720.1	M7/blue	144.461	6.90146e-06	6.4733e-05	63.93	79.32	82.47	100.2	30.17	58.53	35.42	50.03	89.26	60.49	67.68	47.95	30.74	58.36	58.07	78.8	74.66	94.2	72.68	25.68	21.3	25.76	11.62	12.5	7.9	13.49	63.26	22.35	89.76	32.28	35.87	21.23	33.27	38.35	11.36	2.4	3.74	2.51	8.74	4.89	N/A
Mul0241250.1	M7/blue	144.393	0.000428124	0.00196595	32.19	193.1	106.72	93.15	46.67	64.01	49.16	31.47	38.83	81.12	28.39	28.57	15.67	59.33	57.84	45.67	31.89	20.67	17.72	22.37	9.1	1.26	5.67	3.35	6.56	4.26	62.11	75.07	57.05	30.49	15.05	20.24	32.49	41.37	16.04	0.88	0.87	7.85	11.92	9.11	Tubulin alpha-1 chain OS=Aplysia californica (California sea hare) PE=2
Mul0218370.1	M7/blue	144.37	4.11004e-05	0.000280347	0.49	2.88	2.88	2.75	1.75	4	0.5	1.59	2.45	1.07	1.82	0.69	4.78	2.1	3.21	1.92	3.08	1.9	1.33	1.89	0.68	0.34	0.49	0.09	0.17	0.34	2.83	2.19	3.77	1.24	1.63	2.37	1.21	1.43	0.1	0	1.41	0.23	0.1	0.34	Transmembrane protein 26 OS=Homo sapiens (Human) Name=TMEM26 PE=1
Mul0031000.1	M7/blue	144.334	0.000243904	0.00122756	0.48	4	1.96	4.4	4.13	4.38	4.19	3.03	2.78	1.45	1.43	2.26	0.9	1.9	2.14	1.36	2.5	2.04	0.64	0.78	0.34	0.4	0.26	0.41	0.2	0.27	1.27	0.39	2.53	0.97	1.79	1.86	1.56	1.64	1.35	0.92	0.98	0.36	0.32	0.6	Dopamine D2-like receptor Short=DD2R OS=Drosophila melanogaster (Fruit fly) ORFNames=CG17004 {ECO:0000312|FlyBase:FBgn0053517} PE=2
Mul0091570.1	M7/blue	144.308	0.000612649	0.00266478	9.21	103.57	103.22	131.35	64.13	99.62	125.64	22.21	58.41	84.76	65.64	71.97	43.02	136.53	150.01	45.12	29.01	27.83	20.03	9.81	2.58	4.75	18.07	11.86	29.15	20.09	81.61	196	38.18	48.77	24.1	38.47	35.9	35.05	22.76	7.92	10.97	13.04	6.53	5.48	Dynein light chain 1, cytoplasmic 8 kDa dynein light chain Cut up protein OS=Drosophila melanogaster (Fruit fly) Name=ctp Synonyms=Cdlc1, ddlc1 ORFNames=CG6998 PE=1
Mul0110830.1	M7/blue	144.245	0.00124427	0.00477949	90.17	161.19	195.02	150.72	185.33	185.3	122.74	295.24	104.9	120.9	190.43	134.29	112.17	151.51	143.87	150.86	210.77	151.33	121.64	156.07	97.67	55.11	68.8	55.35	105.76	74.88	176.75	109.48	227.44	126.28	140.76	115.54	120.31	121.48	62.85	49.51	101.77	48.59	51.67	43.38	DnaJ homolog subfamily B member 6-A OS=Xenopus laevis (African clawed frog) Name=dnajb6-a PE=2
Mul0243940.1	M7/blue	144.237	0.00094592	0.00381315	0.45	10.45	10.98	21.69	18.45	12.81	18.74	11.28	7.52	9.18	1.58	4.03	1.96	6.77	16.15	2.36	3.78	4.97	0.19	3.48	0	0.77	0	0	0.62	0.47	5.22	9.9	4.46	1.23	0.2	0.84	2.55	4.79	3.18	0.31	0.31	0.57	0.19	0.16	N/A
Mul0212210.1	M7/blue	143.808	2.42084e-05	0.000182499	2.82	38.74	16.11	19.98	29.95	23.86	53.55	10.88	14.96	19.77	36.93	30.63	31.26	27.15	34.38	38.02	28.38	15.71	8.5	12.53	11.15	1.51	1.66	2.57	3.55	8.99	35.36	38.18	39.48	17.9	16.37	21.93	11.42	14.05	6.99	1.18	8.3	2.56	0.52	1.97	N/A
Mul0194110.1	M7/blue	143.708	6.02315e-05	0.000382373	2.24	29.8	30.01	40.37	16.98	32.09	6.1	9.52	12.69	18.55	5.98	6.69	1.24	4.86	17.61	8.86	4.2	7.41	5.17	2.61	0.74	1.18	1.93	1.04	1.9	4.92	5.88	10.6	4.54	6.46	7.12	5	2.98	5.59	2.48	1.18	1.43	1.41	2.08	1.01	Homeobox protein caupolican OS=Drosophila melanogaster (Fruit fly) Name=caup ORFNames=CG10605 PE=2
Mul0151260.1	M7/blue	143.706	8.97049e-06	7.99179e-05	71.13	89.54	80.97	86.36	42	65.8	33.92	44.52	57.6	69.11	82.03	64.07	56.87	68.23	87.91	75.05	64.5	69.12	42.33	55.78	28.67	13.5	22.34	18.42	15.01	20.25	63.58	21.3	73.3	56.74	59.98	54.99	59.37	68.2	46.2	28.79	33.25	27.46	30.91	31.75	14 kDa phosphohistidine phosphatase EC=3.9.1.3 {ECO:0000250|UniProtKB:Q9NRX4} Phosphohistidine phosphatase 1 Short=PHPT1 Protein histidine phosphatase Short=PHP OS=Bos taurus (Bovine) Name=PHPT1 Synonyms=PHP14 PE=2
Mul0135610.1	M7/blue	143.559	1.35777e-05	0.00011309	4.25	46.05	34.37	21.66	22.34	23.96	19.49	20.6	20.86	25.41	13.06	16.48	11.23	8.07	15.74	22.04	31.19	17.82	7.32	4.3	6.84	2.43	3.25	2.9	4.65	10.48	20.41	22.15	19.41	19.25	23.06	14.88	6.34	8.87	2.37	2.65	2.54	1.82	4.99	2.48	Solute carrier family 23 member 2 Na(+)/L-ascorbic acid transporter 2 Sodium-dependent vitamin C transporter 2 Short=SVCT-2 Short=mSVCT2 Yolk sac permease-like molecule 2 OS=Mus musculus (Mouse) Name=Slc23a2 Synonyms=Kiaa0238, Svct2, Yspl2 PE=1
Mul0098510.1	M7/blue	143.484	0.00122226	0.00470993	51.9	19.52	10.69	35.88	58.54	17.23	39.53	23.55	16.33	6.74	29.66	13.43	14.8	9.65	13.42	16.13	16.7	12.2	11.46	6.93	2.75	3.63	1.05	3.94	2.47	10.58	18.14	9.78	20.85	11.81	8.67	12.82	9.15	7.16	2.03	3.63	8.03	0.85	5.24	0.79	Putative nucleotidyltransferase MAB21L1 EC=2.7.7.- {ECO:0000305} Protein mab-21-like 1 OS=Danio rerio (Zebrafish) (Brachydanio rerio) Name=mab21l1 PE=2
Mul0192120.1	M7/blue	143.393	0.000930528	0.00376568	10.59	15.48	13.29	14.58	23.46	11.26	10.17	16.32	9.33	9.06	12.12	13.15	7.45	8.16	15.24	10.15	11.9	11.44	8.23	9.27	4.41	2.8	5.19	7.04	8.34	5.54	8.15	2.26	13.53	8.44	8.86	8.19	8.91	9.64	6.59	5.26	5.41	4.91	7.17	4.56	Bone morphogenetic protein receptor type-2 Short=BMP type-2 receptor Short=BMPR-2 EC=2.7.11.30 Bone morphogenetic protein receptor type II Short=BMP type II receptor Short=BMPR-II Precursor OS=Homo sapiens (Human) Name=BMPR2 Synonyms=PPH1 PE=1
Mul0065700.1	M7/blue	143.1	6.44577e-07	9.23689e-06	4.49	11.93	8.23	12.69	11.81	6.81	4.08	4.56	2.54	3.86	6.73	3.62	4.49	4.59	3.74	6.55	7.36	4.71	1.97	1.41	0.9	2.06	0.71	1.68	1.91	1.04	6.37	1.91	5.17	4.33	4.74	3.66	3.03	2.2	1.68	1.91	1.74	3.76	2.31	1.79	LIM domain transcription factor LMO4-A LIM domain only protein 4-A Short=LMO-4-A Xlmo4 OS=Xenopus laevis (African clawed frog) Name=lmo4-a Synonyms=lmo4 {ECO:0000312|EMBL:CAD54077.1} PE=1
Mul0132230.1	M7/blue	143.059	0.00287016	0.00951804	7.21	25.86	30.54	50.91	15.72	57.13	51.56	12.98	21.6	5.29	8.67	8.75	17.16	8.79	7.48	5.47	9.21	12.7	5.59	5.91	2.99	0.72	1.18	1.79	1.29	7.01	3.37	6.71	2.83	6.83	10.28	3.5	5.18	4.01	1.8	1.51	3.77	1.71	1.31	0.88	Protein ABHD15 {ECO:0000305} EC=3.1.1.- Alpha/beta hydrolase domain-containing protein 15 {ECO:0000305} Short=Abhydrolase domain-containing protein 15 {ECO:0000312|HGNC:HGNC:26971} Precursor OS=Homo sapiens (Human) Name=ABHD15 {ECO:0000312|HGNC:HGNC:26971} ORFNames=UNQ6510/PRO21435 PE=1
Mul0230730.1	M7/blue	142.815	0.000149066	0.000811783	0.78	5.78	3.54	8.49	4.96	5.44	7.55	3.05	6.16	4.38	5.52	7.25	7.83	6.1	4.2	5.44	2.4	2.97	0.94	3.24	0.12	1.07	0.23	0.37	0.89	3.48	3.3	4.79	3.36	2.56	4.07	2.9	2.64	3.2	1.83	0.65	1.77	1.52	0.87	0.73	Ligand-gated ion channel 4 {ECO:0000250|UniProtKB:P54245} Precursor OS=Caenorhabditis briggsae Name=lgc-4 {ECO:0000312|EMBL:CAP34218.2} ORFNames=CBG16183 PE=3
Mul0093440.1	M7/blue	142.172	1.15102e-08	3.15738e-07	47.83	65.03	42.23	63.21	36.72	49.82	39.16	34.36	47.53	35.84	46.78	30.16	34.06	23.58	32.93	40.08	59.75	41.05	29.83	23.04	12.12	15.03	19.03	10.87	12.94	20.29	64.5	59.96	59.38	44.87	23.03	36.32	22.71	27.74	27.59	14.15	16.54	30.65	15.76	12.27	N/A
Mul0163840.1	M7/blue	142.091	0.000316316	0.00152531	2.81	23.94	17.3	16.23	4.32	15.32	6.28	2.85	7.87	3.2	4.14	9.39	3.24	6.93	9.68	3.44	7.31	3.66	1.07	2.07	1.16	2.38	0.26	0	0.44	0.89	5.83	5.21	3.1	2.79	2.04	2.86	2.81	2.89	1.1	3.34	3.57	0.64	1.07	0.54	Glyoxylate reductase/hydroxypyruvate reductase EC=1.1.1.79 EC=1.1.1.81 OS=Homo sapiens (Human) Name=GRHPR Synonyms=GLXR ORFNames=MSTP035 PE=1
Mul0116660.1	M7/blue	141.803	6.40211e-05	0.000403079	38.3	84.97	84.63	120.39	68.81	92.81	41.43	59.81	71.71	82.76	46.64	71.89	72.35	72.18	83.66	87.12	78.01	80.4	54.49	45.49	58.21	43.89	40.69	44.4	43.66	63.26	96.76	66.56	98.5	69.07	47.88	47	48.04	56.13	40.51	16.14	34.74	33.52	31.06	39.52	N/A
Mul0215530.1	M7/blue	141.624	0.000112958	0.000642527	21.31	75.31	23.76	44.46	21.82	28.05	52.07	21.29	67.73	24	79.86	24.47	51.38	62.18	25.74	31.7	33.44	28.88	14.49	14.97	4.42	2.58	1.71	2.85	9.51	13.79	51	46.5	51.89	40.12	53.37	24.63	7.14	10.6	3.67	4.19	9.08	8.84	4.68	2.79	N/A
Mul0061520.1	M7/blue	141.399	3.14901e-05	0.000225965	0.05	73.81	55.15	71.53	35.5	76.68	6.81	26.3	36.16	15.44	0.16	14.9	0.48	1.66	30.61	6.02	26.39	10.81	0.43	0.35	0.03	0.06	0.09	0.24	0.16	0.1	3.39	6.98	0.52	0.33	3.34	0.14	0.23	3.29	4.95	0.16	0.26	0.06	0.2	0.13	N/A
Mul0074180.1	M7/blue	141.308	4.47436e-07	6.80062e-06	121.82	105.3	90.76	93.81	167.81	101.39	109.6	123.03	52.73	74.65	84.48	60.03	62.8	74.52	66.53	49.12	70.16	72.64	27.74	59.26	19.39	23.24	15.06	19.62	32.03	34.01	56.5	58.64	62.46	78.21	65.88	54.69	47.68	61.64	28.26	31.12	39.48	31.3	40.39	30.34	N/A
Mul0175880.1	M7/blue	141.134	4.01492e-07	6.19271e-06	20.53	26.54	22.3	18.95	33.73	22.34	28.91	12.65	9.91	9.83	19.95	8.39	11.24	12.3	7.31	9.79	12.13	7.06	6.89	6.75	3.96	3.25	4.13	2.51	3.62	8.42	17.89	20	13.17	12.3	6.11	9.67	4.78	5.37	6.88	5.75	6.98	3.14	3.71	4.82	Sulfotransferase family cytosolic 1B member 1 Short=ST1B1 Short=Sulfotransferase 1B1 EC=2.8.2.- OS=Bos taurus (Bovine) Name=SULT1B1 PE=2
Mul0224750.1	M7/blue	140.977	0.00346115	0.011108	2.39	19.96	24	19.86	8.91	13.19	4.44	39.44	20.14	21.77	10.45	22.93	11.05	11.41	16.65	11.56	19.73	8.51	2.77	22.34	5.01	1.22	0.2	0.65	2.41	0.32	19.75	10.02	23.88	11.64	6.81	8.5	13.3	16.46	4.35	1.12	1.18	1.92	0.68	1.46	MAM and LDL-receptor class A domain-containing protein 2 Skeletal organic matrix MAM and LDL-receptor 2 {ECO:0000303|PubMed:23765379} Short=SOM MAM and LDL-receptor 2 {ECO:0000303|PubMed:23765379} Fragment OS=Acropora millepora (Staghorn coral) PE=1
Mul0020210.1	M7/blue	140.809	0.000331165	0.00158623	8.36	3.42	7.36	6.62	7.7	8.21	13.91	2.02	7.19	3.41	4.97	8.02	5.69	2.73	8.92	6	3.93	3.82	0.56	3.19	1.52	0.34	0.33	0.96	2.3	2.78	4.43	5.58	3.31	1.69	2.37	5.48	3.08	2.18	0.92	0.11	1.14	0.11	0.56	0.12	GTP-binding protein Di-Ras2 Distinct subgroup of the Ras family member 2 Precursor OS=Mus musculus (Mouse) Name=Diras2 PE=1
Mul0168450.1	M7/blue	140.253	2.66187e-06	2.94542e-05	3.53	4.04	2.7	6.17	3.1	4.52	5.5	4.4	1.05	2.58	3.26	2.94	1.75	1.56	4.26	4.45	2.29	3.95	1.35	1.56	1.13	0.14	1.01	0.22	0.28	1.05	1.59	1.07	0.89	1.02	1.52	1.35	0.86	1.04	0.4	0.28	0.75	0.06	0.84	0.14	Allatostatin-A receptor Short=BAR {ECO:0000303|PubMed:11590150} OS=Bombyx mori (Silk moth) Name=AR {ECO:0000303|PubMed:11590150} PE=2
Mul0166720.1	M7/blue	140.251	0.0293832	0.0658277	8.85	13.07	6.04	13.49	9.25	40.16	15.89	8.38	10.85	10.68	17.21	5.87	6.67	9.54	12.87	10.47	6.3	10.03	2.42	3.52	2.9	1.55	2.1	1.62	1.8	3.69	12.34	9.7	12.06	3.87	18.26	4.85	6.72	5.76	3.75	3.79	2.95	4.04	2.63	4.42	Cysteine sulfinic acid decarboxylase EC=4.1.1.29 Cysteine-sulfinate decarboxylase Sulfinoalanine decarboxylase OS=Homo sapiens (Human) Name=CSAD Synonyms=CSD PE=1
Mul0167160.1	M7/blue	140.132	0.00509689	0.0153672	1.98	3.99	8.56	12.25	3.04	9.49	5.06	4.48	4.31	7.57	5.41	2.8	4.93	1.38	12.22	9.53	1.66	8.18	0.72	1.82	1.47	0.51	1.48	1.24	0.77	1.11	6.56	4.33	7.99	2.79	0.66	5.81	2.89	3.82	1.26	0.68	0.76	0.16	0.31	0.69	Clavesin-2 Retinaldehyde-binding protein 1-like 2 clathrin vesicle-associated Sec14 protein 2 {ECO:0000303|PubMed:19651769} OS=Homo sapiens (Human) Name=CLVS2 Synonyms=C6orf212, C6orf213, RLBP1L2 PE=2
Mul0025270.1	M7/blue	140.127	0.00101224	0.00403574	1.35	2.47	2.42	3.42	3	3.53	1.75	2.07	3.61	1.68	3.17	3.27	2.28	2.29	2.68	2.93	6.21	2.81	1.32	2.12	0.79	1.03	0.83	1.41	0.83	2.1	2.64	0.83	3.46	2.28	2.56	1.15	1.06	1.33	1.26	1.08	0.5	0.85	1.16	1.28	Sodium- and chloride-dependent glycine transporter 2 Short=GlyT-2 Short=GlyT2 Solute carrier family 6 member 5 OS=Homo sapiens (Human) Name=SLC6A5 Synonyms=GLYT2, NET1 PE=1
Mul0065980.1	M7/blue	140.006	0.000170958	0.000907274	4.24	6.93	9.27	18.03	15.95	12.14	17.02	3.72	5.1	7.14	3.5	8.41	9.95	8.07	5.2	3.25	5.58	3.55	0.38	2.69	0.72	0.39	0.38	0.16	0.47	2.54	2.09	1.68	3.19	4.01	2.64	7.34	3.65	4.32	1.8	0.71	2.18	1.37	1.15	1.6	Protein CYR61 Cysteine-rich angiogenic inducer 61 Precursor OS=Pan troglodytes (Chimpanzee) Name=CYR61 PE=2
Mul0238060.1	M7/blue	139.801	8.2825e-06	7.50437e-05	59.51	94.23	64.3	66.97	112.6	65.36	63.85	86.05	31.16	57.47	62.38	49.11	51.86	47.24	43.11	36.9	63.94	40.99	18.4	37.7	13.01	17.06	11.63	11.7	23.67	33.2	47.39	52.77	44.68	58.84	31.01	40.38	44.96	45.23	32.51	18.8	32.62	19.88	39.95	15.59	N/A
Mul0098540.1	M7/blue	139.75	2.72303e-05	0.000201002	88.17	118.5	114.76	102.6	103.76	65.27	71.13	70.07	77.91	90.94	120.51	59.07	71.58	105.29	111.65	96.28	66.5	77.21	59.91	42.73	63.76	56.09	42.81	50.35	49.02	59.2	93.55	73.52	108.26	68.35	79.36	71.58	56.38	64.17	59.78	40.71	58.16	46.7	46.25	45.04	Septin-11 OS=Pongo abelii (Sumatran orangutan) (Pongo pygmaeus abelii) Name=SEPT11 PE=2
Mul0055040.1	M7/blue	139.414	4.95931e-05	0.000326416	19.51	29.58	14.24	21	22.11	38.72	21.86	26.82	8.27	3.45	8.53	15.08	9.58	13.47	18.59	10.16	16.68	9.67	2.62	5.37	2.92	2.16	0.93	1	0.96	5.55	16.44	5.39	23.51	14.65	7.72	23.9	8.89	9.31	0.55	0.96	0.95	1.97	2.03	0.24	N/A
Mul0169990.1	M7/blue	139.38	9.03656e-05	0.000534331	1.64	7.87	6.07	4.37	2.78	6.71	3.61	4.31	4.24	1.62	3.75	5.31	7.87	4.54	4.04	2.94	2.04	3.97	0.42	4.62	1.15	0.44	0.29	0.61	0.59	0.59	1.24	1.63	1.94	3.28	0.82	1.92	2.68	3.14	1.06	0.44	0.97	0.81	0.3	0.5	Octopamine receptor 1 Short=OA1 OS=Lymnaea stagnalis (Great pond snail) (Helix stagnalis) PE=1
Mul0147450.1	M7/blue	139.206	3.7432e-05	0.000259576	4.94	11.79	8.52	9.75	9.95	13.6	12.56	11.67	10	6.44	9.04	8.62	12.81	6.71	12.7	7.48	8.92	7.93	2.54	8.95	2.24	1.16	6.46	1.73	4.56	4.98	7.3	7.27	7.17	4.42	9.21	4.52	3.82	4.81	1.85	0.89	1.87	3.08	5.24	0.98	Leucine-rich repeat and fibronectin type-III domain-containing protein 5 Precursor OS=Mus musculus (Mouse) Name=Lrfn5 Synonyms=Kiaa4208, Salm5 PE=1
Mul0114880.1	M7/blue	139.167	2.59734e-07	4.32356e-06	29.79	32.92	35.54	35.61	16	20.1	22.16	38.06	27.65	19.53	31.14	29.61	23.68	18.61	17.91	26.17	31.14	17.69	13.42	14.69	6.26	11.03	4.29	8.2	12.32	16.59	47.43	35.25	50.12	21.9	20.69	9.01	20.08	17.42	8.5	13.6	7.51	12.45	13.71	7.14	N/A
Mul0026160.1	M7/blue	139.105	6.09889e-06	5.85233e-05	1.74	2.05	1.52	2.43	1.68	3.07	2.76	0.8	1.5	0.95	1.1	1.09	0.77	0.91	1.38	1.8	0.65	0.94	0	0.92	0.13	0	0.32	0	0.07	0.07	0.4	1.57	0.57	0.38	0.85	0.79	1.23	0.33	0.45	0	0.33	0	0	0.2	Putative tyramine receptor 2 Tyr-Loc2 OS=Locusta migratoria (Migratory locust) Name=GCR2 PE=2
Mul0037660.1	M7/blue	139.041	0.00134387	0.00508865	3.68	17.74	6.17	16.29	8.63	12.77	8.85	3.5	16.02	11.9	6.94	7.93	4.98	11.73	13.57	3.91	4.64	13.37	2.03	13.38	2.91	0.93	0.71	1.45	1.13	1.27	10.26	11.11	9.59	4.6	8.59	3.61	1.58	4.05	3.8	0.47	1.12	2.5	0.32	1.29	Glycine receptor subunit alpha-3 Precursor OS=Mus musculus (Mouse) Name=Glra3 PE=1
Mul0034950.1	M7/blue	138.855	0.000226374	0.00115096	1.04	3.59	3.85	2.76	0.94	3.99	0.98	1.51	4.5	1.79	3.65	1.23	4.58	5.5	4.05	3.22	5.26	3.68	0.93	0.96	0.5	0.18	0.43	0.79	0.31	1.63	4.49	0.64	7.33	2.03	2.95	2.04	1.99	1.12	0.72	0.13	0.4	0.16	1.03	0.09	Sodium/hydrogen exchanger 1 Na(+)/H(+) exchanger 1 Short=NHE-1 Solute carrier family 9 member 1 OS=Oryctolagus cuniculus (Rabbit) Name=SLC9A1 Synonyms=NHE1 PE=2
Mul0178470.1	M7/blue	138.724	5.47901e-05	0.00035421	11.82	21.87	17.99	22.46	13.86	15.86	21.68	12.07	13.95	12.38	18.24	15.24	12.75	10.47	12.23	19.96	15.99	13.19	7.98	7.86	3.84	7.08	10.04	8.5	9.52	9.81	12.99	6.06	16.71	7.79	11.74	7.56	10.58	9.87	7.58	7.81	6.74	6.67	11.92	6.37	Kalirin {ECO:0000250|UniProtKB:P97924} EC=2.7.11.1 Huntingtin-associated protein-interacting protein Protein Duo Serine/threonine-protein kinase with Dbl- and pleckstrin homology domain OS=Homo sapiens (Human) Synonyms=DUET, DUO, HAPIP, TRAD PE=1
Mul0092910.1	M7/blue	138.524	4.72783e-06	4.74544e-05	11.47	17.86	15.08	25.99	15.58	20.52	23.76	7.36	3.11	8.6	3.86	11	4.31	6.06	7.2	7.09	8.7	2.52	2.03	2.27	4.32	1.06	0.88	0.32	0.91	4.12	8.58	4.49	5.66	3.95	5.28	5.59	2.81	6.05	2.59	0.3	1.65	2.36	1.1	0.15	Band 7 protein AAEL010189 OS=Aedes aegypti (Yellowfever mosquito) (Culex aegypti) ORFNames=AAEL010189 PE=3
Mul0183250.1	M7/blue	138.215	3.13455e-05	0.00022528	16.27	20.82	13.13	19.75	21.88	18.6	28.17	17.55	14.25	9.76	16.23	17.27	14.69	13.6	12.44	16.2	20.07	10.4	9.63	6.66	3.62	6.24	5.26	7.16	8.22	10.42	12.39	6.91	11.67	10.7	15.38	9.07	8.62	8.78	6.49	6.08	9.55	6.93	10.92	8.21	Spermatogenesis-associated protein 13 APC-stimulated guanine nucleotide exchange factor 2 Short=Asef2 OS=Homo sapiens (Human) Name=SPATA13 PE=1
Mul0167540.1	M7/blue	138.177	0.00142466	0.00533722	0.85	8.98	7.32	8.75	3.9	4.74	2.6	3.14	4.08	3.08	7.4	8.56	2.91	3.27	2.53	5.06	5.33	2.59	0.88	1.86	1.33	0.44	0.84	0.3	0.58	1.17	4.38	5.33	5.12	5.27	2.44	5.68	3.9	2.32	1.82	1.6	2.88	1.33	1.94	0.74	N/A
Mul0205920.1	M7/blue	137.893	8.35141e-06	7.56382e-05	0.59	4.6	5.62	5.27	4.68	5.15	3.51	1.63	2.08	0.82	1.33	1.54	1.95	0.8	2.98	1.75	1.08	1.24	0.59	1.38	0	0	0.62	0	0	0.24	1.16	2.19	1.03	0.91	0.93	0.52	1.08	2.01	0.83	1.05	1.12	0.22	0.2	0	N/A
Mul0077410.1	M7/blue	137.698	0.00371841	0.0117997	0	0.9	0.27	1.64	1.28	0.79	1.09	0.63	0.76	0	0.5	0.43	0.25	0.29	0.36	0.34	1.15	0.46	0	0.08	0	0.08	0	0	0	0.08	0.66	0.19	0.5	0.62	0.4	0.34	0.24	0.23	0	0	0.08	0	0	0	N/A
Mul0190920.1	M7/blue	137.634	0.000833208	0.0034331	3	7.72	20.59	28.21	24.85	23.26	5.58	4.3	10.72	4.29	8.35	7.96	5.92	1.64	19.76	7.55	16.95	3.56	2.51	2.4	0	1.13	2.54	1.17	1.69	6.42	6.55	10.43	1.8	1.27	4.35	4.07	2.13	2.8	1.07	0.56	1.11	1.2	2.5	0.95	BTB/POZ domain-containing protein KCTD6 KCASH3 protein {ECO:0000303|PubMed:21472142} Potassium channel tetramerization domain-containing protein 6 OS=Homo sapiens (Human) Name=KCTD6 PE=1
Mul0064850.1	M7/blue	137.626	0.0006695	0.0028658	0.82	0.87	1.21	1.82	0.97	1.49	2.19	0.49	0.22	0.46	0.74	0.83	0.5	0.34	0.63	0.88	0.47	0.56	0.25	0.17	0.05	0.02	0.07	0.02	0.07	0.23	0.98	0.37	0.82	0.41	0.29	0.66	0.44	0.72	0.77	0.11	0.31	0.08	0.33	0.09	Retinal guanylyl cyclase 2 Short=RETGC-2 EC=4.6.1.2 Guanylate cyclase 2F, retinal Guanylate cyclase F Short=GC-F Rod outer segment membrane guanylate cyclase 2 Short=ROS-GC2 Precursor OS=Homo sapiens (Human) Name=GUCY2F Synonyms=GUC2F, RETGC2 PE=2
Mul0010260.1	M7/blue	137.603	4.19209e-05	0.000285264	31.28	219.95	182.29	258.82	125.29	302.44	147.61	76.2	49.7	33.53	49.27	57.48	101.9	57.16	36.57	51.79	52.32	61.41	38.82	55.62	26.03	22.36	7.1	20.06	21.35	41.08	37.2	23.63	32.6	41.55	51.51	31.84	37.11	35.22	15.18	12.63	30.74	21.87	26.48	26.22	N/A
Mul0217780.1	M7/blue	137.406	1.92229e-06	2.25448e-05	1.13	0.98	1.28	2.03	0.51	0.97	1.54	0.35	0.65	0.73	1.09	0.71	0.91	0.75	1.1	0.84	0.11	0.72	0.21	0.09	0.09	0	0	0	0	0.09	0.73	1.02	0.55	0.1	0.67	0.56	0	0	0	0	0	0	0	0	N/A
Mul0023190.1	M7/blue	137.389	1.31465e-06	1.64188e-05	2.43	4.11	5.06	5.66	0.78	4.05	1.65	1.76	2.08	2.38	3.98	3.07	2.47	2.8	3.08	3.74	2.16	1.67	0.51	1.22	0.58	1.98	0.76	1.14	0.63	0.79	4.96	5.12	5.39	1.48	1.61	2.43	1.24	2.08	0.71	0.21	0.67	0.52	0.38	0.21	Sodium- and chloride-dependent GABA transporter 1 Short=GAT-1 Solute carrier family 6 member 1 OS=Homo sapiens (Human) Name=SLC6A1 Synonyms=GABATR, GABT1, GAT1 PE=1
Mul0196050.1	M7/blue	137.228	1.4454e-06	1.77232e-05	139.17	2219.15	2077.5	1786.72	1369.51	2581.81	437.51	486.08	666.59	512.1	112.83	303.79	61.46	69.75	971.82	145.58	344.82	165.21	40.45	32.81	17.08	15.44	12.8	2.82	6.79	20.33	100.92	339.7	11.95	14.22	245.94	22.82	50.71	145.46	109.72	10.85	19.14	5.12	44.21	29.17	N/A
Mul0236220.1	M7/blue	137.207	8.93323e-05	0.000529406	4.95	14.27	11.11	11.04	14.68	10.48	6.89	14.73	18.28	13.03	11.81	13.2	9.03	12.93	10.26	13.26	7.1	11.28	4.4	9.47	3.24	2.98	1.85	1.48	1.77	7.36	11.87	7.3	11.73	10.44	8.05	10	8.99	11.31	8.01	1.42	7.23	4.15	4.38	6.28	Hemicentin-1 {ECO:0000312|MGI:MGI:2685047} Fibulin-6 {ECO:0000303|PubMed:24951538} Short=FIBL-6 {ECO:0000303|PubMed:24951538} Precursor OS=Mus musculus (Mouse) Name=Hmcn1 {ECO:0000312|MGI:MGI:2685047} PE=1
Mul0035750.1	M7/blue	137.192	0.000219002	0.00111824	49.02	62.88	37.35	113.16	121.95	106.16	101.31	35.48	54.95	37.87	43.79	129.37	72.33	54.8	54.97	51.09	28.69	44.23	2.53	38.62	16.35	8.2	6.09	0.95	0.31	32.09	50.01	59.5	40.85	54.23	33.52	83.05	33.6	32.68	15.91	1.65	19.73	2.3	4.23	7.22	N/A
Mul0240960.1	M7/blue	136.996	0.000113725	0.000645569	14.24	29.19	35.43	35.35	13.29	35.56	16.72	32.26	29.8	29.18	53.89	23.07	14.62	26.48	32.72	32.48	30.12	27.23	14.62	25.42	9.7	5.95	4.67	2.45	5.7	2.37	23.58	19.8	17.72	20.77	32.6	28.22	23.63	29.4	7.92	3.72	6.13	10.21	7.96	9.33	N/A
Mul0029740.1	M7/blue	136.856	0.00142845	0.00534795	0.48	2.06	2.62	1.39	0.98	0.62	1.79	0.99	2.39	0.83	2.08	0.67	0.43	1.33	1.71	1.34	2.2	0.39	0.5	0.35	0.17	0.08	0	0.34	0.49	0.08	0.69	0.19	0.52	0.37	0.74	0.18	0.17	0.65	0.09	0.08	0.24	0.22	0.1	0	N/A
Mul0113770.1	M7/blue	136.762	0.00672996	0.0193146	12	20.74	23.38	37.29	35.73	26.1	64.54	12.3	10.04	6.34	2.56	19.84	2.83	2.16	14.45	2.61	9.61	5.13	1.63	5.64	0.49	1.34	1.39	0.7	0.19	7.73	2.54	2.84	2.66	9.13	3.84	17.8	2.87	3.16	0.99	0.77	1.8	0.61	1.63	0.2	N/A
Mul0146780.1	M7/blue	136.403	0.000282203	0.00138264	0.43	2.83	1.39	2.31	1.44	2.42	2.08	1.3	0.95	0.68	0.8	1.21	1.28	0.79	0.63	0.78	1.03	1.55	0.82	0.9	0.34	0.21	0.24	0.17	0.38	1.01	1.82	4.87	2.02	0.9	1.41	0.91	0.52	0.67	0.19	0.29	0.79	0.19	0.36	0.09	N/A
Mul0230910.1	M7/blue	136.061	3.73145e-05	0.00025892	10.28	14.88	13.01	13.59	18.19	13.72	8.17	13.57	7.82	10.86	10.59	14.1	8.23	12.34	12.85	15.07	19.61	12.89	7.34	8.65	6.19	4.31	7.15	6.33	6.79	6.55	9.35	4.04	12.28	8.59	11.47	7.21	10.18	11.15	6.73	6.46	7.97	4.2	9.19	4.62	N/A
Mul0150630.1	M7/blue	135.909	2.09103e-05	0.000161317	16.29	45.89	57.82	51.07	17.54	42.71	30.32	94.08	84.19	56.05	63.32	87.71	56.08	54.77	63.35	64.56	72.5	58.62	17.77	67.58	15.54	15.91	9.72	5.55	10.97	6.29	48.33	20.7	70.26	42.62	46.43	33.57	36.51	39.15	13.76	11.63	21.12	9.77	7.51	3.77	Tripartite motif-containing protein 45 OS=Bos taurus (Bovine) Name=TRIM45 PE=2
Mul0159180.1	M7/blue	135.749	0.00013024	0.00072512	22.47	29.72	63.41	76.62	31.74	124.57	134.22	71.56	81.11	70.9	85.89	87.22	34.68	51.18	159.92	79.58	25.89	65.56	20.83	39.54	12.91	9.34	8.46	9.22	4.79	19.78	107	92.68	106.82	32.55	25.79	43.25	70.1	56.12	29.23	3.11	7.82	11.73	19.45	7.31	N/A
Mul0144720.1	M7/blue	135.653	5.94109e-06	5.7273e-05	6.06	39.15	19.48	39.77	33.82	34.97	11.27	15.17	10.67	9.8	12.1	7.18	4.95	4.87	22.17	8	11.82	6.62	3.95	4.1	5.28	3.46	1.94	3.71	3.68	8.06	5.14	5.5	3.46	4.84	5.58	7.1	5.46	7.28	1.85	1.68	3.43	3.76	2.62	3.69	Prolyl 4-hydroxylase subunit alpha-2 Short=4-PH alpha-2 EC=1.14.11.2 Procollagen-proline,2-oxoglutarate-4-dioxygenase subunit alpha-2 Precursor OS=Mus musculus (Mouse) Name=P4ha2 PE=1
Mul0026720.1	M7/blue	135.602	0.000637155	0.00275131	14.46	30.42	35.32	45.51	7.94	55.16	16.42	32.8	62.87	44.85	37.64	42.41	46.85	28.54	71.75	42.74	10.69	29.04	0.06	27.91	12.67	6.33	2.76	0	0	6.57	51.74	97.7	21.63	16.92	11.97	18.48	40.7	42.55	11.4	0	13.94	0.17	0.12	3.87	N/A
Mul0090120.1	M7/blue	135.31	9.22845e-10	3.68254e-08	32.74	34.16	33.2	38.12	15.35	26.23	26.71	9.22	14.97	14.96	17.25	13.1	17.06	15.11	21.56	18.64	12.97	20.61	18.68	10.34	8.02	4	2.54	7.11	4.74	6.99	43.69	34.1	42.19	13.58	15.19	14.37	11.6	10.8	6.12	6.94	9.16	10.01	10.2	2.89	Sulfotransferase 1A1 Short=ST1A1 EC=2.8.2.1 Aryl sulfotransferase Phenol sulfotransferase Phenol/aryl sulfotransferase Short=mSTp1 ST1A4 Sulfokinase OS=Mus musculus (Mouse) Name=Sult1a1 Synonyms=St1a1, Stp, Stp1 PE=1
Mul0090230.1	M7/blue	135.293	6.49758e-05	0.000407745	10.52	41.34	39.75	60.49	23.08	83.03	29.79	65.45	59.08	39.86	41.28	47.3	74.67	39.7	55.23	57.69	65.13	55.56	38.48	44.34	24.31	11.96	6.12	8.1	12.94	23.17	30.47	36.44	31.6	25.19	38.64	23.37	18.05	25.23	6.98	10.56	15.82	5.79	20.9	5.09	Neuronal acetylcholine receptor subunit alpha-3 Precursor OS=Mus musculus (Mouse) Name=Chrna3 PE=2
Mul0214690.1	M7/blue	135.257	8.19511e-07	1.11532e-05	1.43	3.34	2.72	3.82	2.78	2.47	2.56	1.88	1.43	1.35	2.42	1.63	1.36	1.78	1.73	1.37	1.74	1.73	0.7	0.47	0.14	0.2	0.3	0.42	0.71	1.37	0.57	1.12	1.19	1.19	0.92	0.77	1.71	1.05	0.54	0.34	0.54	1.34	0.86	0.93	N/A
Mul0024220.1	M7/blue	135.045	2.40662e-06	2.71011e-05	153.04	77.67	135.95	118	195.45	128.35	160.34	44.41	35.84	25.04	44.33	31.93	32.78	48.84	51.59	81.03	22.09	62.08	38.28	11.67	4.3	7.98	6.23	6.55	4.62	24.65	48.72	79.95	27.12	25.36	43.48	6.68	12.61	16.97	9.58	7.81	12.91	3.95	17.58	2.59	Tyrosine-protein kinase Fes/Fps EC=2.7.10.2 Proto-oncogene c-Fes OS=Mus musculus (Mouse) Name=Fes Synonyms=Fps PE=1
Mul0046990.1	M7/blue	134.984	0.00034447	0.00163659	18.71	4221.94	637.25	3506.67	1611.39	4158.82	233.54	591.6	154.66	526.79	14.75	356.35	16.8	52.4	183.23	72.08	146.19	154.19	10.43	9.16	6.41	4.16	2.13	4.33	3.22	21.78	111.69	380.72	26.17	17.28	31.07	29.55	18.52	135.36	118.39	1.32	13.23	7.44	21.48	8.73	Tubulin alpha-1A chain Alpha-tubulin 3 Tubulin B-alpha-1 Tubulin alpha-3 chain Detyrosinated tubulin alpha-1A chain OS=Homo sapiens (Human) Name=TUBA1A Synonyms=TUBA3 PE=1
Mul0023360.1	M7/blue	134.92	0.000559315	0.0024689	6.58	27.26	24.79	25.89	18.4	13.12	15.81	7.93	18.28	10.01	19.58	13.96	16	16.2	12.67	18.29	18.64	13.39	7.31	5.34	3.85	4.8	9.54	11.59	4.73	7.35	15.94	6.63	26.23	9.64	16.03	8.35	5.57	6.06	9.78	2.36	4.95	5.63	3.68	6.05	N/A
Mul0220190.1	M7/blue	134.884	3.843e-07	5.9921e-06	27.34	28.85	21.5	40.15	44.97	31.01	43.55	22.58	17.27	10.89	20.67	17.93	20.69	10.91	15.73	13.72	18.67	16.56	11.07	8.29	3.33	4	1.52	1.77	3.16	23.94	42.94	37.03	48.79	14.56	10.79	10.26	9.12	9.19	4.29	3.64	14.4	3.77	8.67	3.58	N/A
Mul0144390.1	M7/blue	134.822	0.00759922	0.0213833	4.83	7.6	4.81	11.3	18.47	4.63	14.5	4.68	4.7	2.19	5.54	2.73	3.11	2.95	2.99	2.65	5.59	1.67	1.98	1.18	0.53	0.81	0.29	1	0.59	4.76	3.38	3.32	2.6	2.76	3.52	2	1.52	1.55	0.67	0.96	1.46	1.01	1.79	0.6	N/A
Mul0196040.1	M7/blue	134.803	0.000148738	0.000810191	0.83	1.96	1.77	3.3	1.64	2.14	0.89	1.98	1.45	1.1	2.23	1.45	1.2	1.58	1.51	2.79	1.24	1.89	0.45	0.91	0.37	0.2	0.24	0.38	0.53	0.41	0.93	0.43	1.65	1.24	1.42	0.71	0.76	0.97	2.42	0.28	0.36	0.48	0.05	0.29	Muscarinic acetylcholine receptor gar-2 {ECO:0000303|PubMed:11032868} G-protein-linked acetylcholine receptor 2 OS=Caenorhabditis elegans ORFNames=F47D12.1 {ECO:0000312|WormBase:F47D12.1a} PE=2
Mul0078220.1	M7/blue	134.768	0.00155224	0.00571884	2.64	15.41	13.33	12.54	20.45	4.87	5.65	11.53	11.18	5.05	11.86	4.61	6	12.95	7.5	9.3	15.51	12	1.58	2.21	2.11	1.81	0.5	1.62	1.81	4.18	6.86	4.6	15.76	2.35	9.02	3.09	8.81	7.49	5.32	2.33	2.31	4.27	0.63	3.16	N/A
Mul0111360.1	M7/blue	134.715	0.00135411	0.00512066	55.31	163.21	141.96	157.55	92.64	116.44	82.93	76.36	126.91	74.19	109.69	81.6	109.23	81.67	91.01	111.32	124.59	101.12	82.85	57.05	69.59	58.53	62.4	79.43	59.42	76.44	122.88	65.41	165.44	74.66	75.98	64.13	60.43	64.88	44.77	45.86	63.38	59.26	64.07	56.52	Spectrin beta chain OS=Drosophila melanogaster (Fruit fly) Name=beta-Spec Synonyms=Spec-b ORFNames=CG5870 PE=1
Mul0182090.1	M7/blue	134.713	0.000415786	0.00191698	3.09	8.51	7.54	3.9	6.65	5.86	13.08	2.3	7.8	5.04	2.16	5.53	3.58	2.13	5.17	5.32	0.26	1.52	0.26	2.27	0.43	0.43	0	0	0	0	5.12	4.78	3.18	2.65	0	4.61	3.95	2.76	0.97	0	0.21	0	0	0	N/A
Mul0102610.1	M7/blue	134.556	7.93192e-07	1.08661e-05	49.79	80.88	53.12	56.43	49.63	57.45	38.89	32.34	49.61	65.9	79.01	30.55	43.03	52.39	56.06	63.64	59.5	55.7	32.1	53.65	37.41	21.57	22.75	17.89	22.18	11.24	68.28	53	84.79	48.33	39.87	33.2	34.97	44.96	32.68	18.39	17.46	10.63	13.16	18.57	N/A
Mul0183650.1	M7/blue	134.52	4.55498e-07	6.8957e-06	2.91	4.05	2.67	3.49	4.08	3.43	6.09	2.16	4.1	2.88	3.73	5.03	2.18	1	3.79	2.47	0.41	1.9	0.16	2.21	0.27	0.33	0.52	0.21	0.07	1.14	5.06	5.13	2.92	1.44	2.24	2.1	2.27	1.66	0.84	0.33	0.92	0.37	0.24	0.2	N/A
Mul0070810.1	M7/blue	134.241	0.000185949	0.000975225	24.28	27.32	26.08	25.39	50.83	13.86	20.33	26	12.95	15.75	29.08	19.88	10.72	10.09	21.3	21.92	25.45	24.98	13.54	10.88	4.35	6.18	6.1	5.93	7.27	10.39	11.85	4.58	18.83	16.06	15.93	12.51	16.79	14.82	8.05	10.04	10.81	6.77	9.05	8.91	Serine/threonine-protein kinase H1 homolog EC=2.7.11.1 OS=Pinctada fucata (Akoya pearl oyster) (Pinctada imbricata fucata) Name=PSKH1 PE=2
Mul0042050.1	M7/blue	134.166	0.0354241	0.0770331	21.88	26.25	24.45	21.75	53.64	44.15	95.02	31.51	9.39	14.75	16.11	27.1	13.76	8.41	17.42	15.93	28.53	22.09	8.19	12.69	5.23	3.17	1.15	0.82	1.58	18.34	21.45	28.11	13.09	19.28	14.3	17.17	11.42	7.89	5.42	4.75	7.05	1.81	12.95	1.21	N/A
Mul0236380.1	M7/blue	134.034	0.00769716	0.0216164	1.48	3.39	2.7	4.66	4.48	2.2	2.85	3.99	3.14	1.49	4.24	2.22	4.68	2.89	2.04	2.72	4.86	2.58	1.58	1.98	0.52	1.39	0.58	1.16	1.3	1.44	4.23	1.53	6.02	3.41	2.15	1.46	2.24	2.12	1.58	0.46	1.69	2.12	1.23	0.94	N/A
Mul0066510.1	M7/blue	133.947	2.91638e-05	0.000211861	1.31	9.71	6.09	16.55	7.99	15.21	3.96	2.01	1.1	1.19	0.65	1.18	0.45	0.39	3.72	0.89	4.5	1.3	0.29	0.75	0.36	0.27	0.04	0.16	0	1.03	0.94	2.18	0.75	0.4	1.11	0.59	0.73	0.55	0.71	0.23	0.23	0.11	0.57	0.08	N/A
Mul0045600.1	M7/blue	133.908	0.000832479	0.00343134	2.25	3.54	6.33	10.12	2.67	7.14	4.04	4.28	5.36	3.93	3.42	3.46	4.29	2.44	5.47	4.69	2.39	6.48	1.78	4.18	0.83	0.65	0.87	0.68	0.49	0.57	2.94	6.75	1.13	2.49	2.63	1.5	1.59	3.65	0.65	0.16	0.4	0.22	0	0.58	Substance-P receptor Short=SPR NK-1 receptor Short=NK-1R Tachykinin receptor 1 OS=Meriones unguiculatus (Mongolian jird) (Mongolian gerbil) Name=TACR1 PE=2
Mul0091630.1	M7/blue	133.883	6.44531e-05	0.000405131	3.98	2.33	5.32	9.67	2.34	6.49	1.85	1.73	3.2	3.65	2.37	3.74	5.21	2.33	6	3.8	0.92	1.73	0.07	1.8	0.83	0.47	0.11	0	0.12	0.23	2.59	2.62	2.79	2.17	0.98	2.4	2.34	1.74	0.4	0	0.63	0	0.56	0.06	Sodium/potassium/calcium exchanger 4 Na(+)/K(+)/Ca(2+)-exchange protein 4 Solute carrier family 24 member 4 Precursor OS=Homo sapiens (Human) Name=SLC24A4 {ECO:0000312|HGNC:HGNC:10978} Synonyms=NCKX4 PE=1
Mul0139530.1	M7/blue	133.512	0.73076	0.784719	30.2	147.63	88.5	176.09	108.21	146.19	130.3	167.54	103.83	69.06	73.21	87.86	87.85	98.36	110.4	68.36	25.13	51.78	6.89	52.43	14.97	15.29	12.23	3.34	2.64	78.7	124.33	110.12	116.2	56	57.45	72.06	62.64	64.36	62.87	13.78	43.15	49.06	781.27	23.24	N/A
Mul0057860.1	M7/blue	133.402	5.10669e-05	0.000334388	1.39	2.79	2.3	3.26	2.92	3.39	0.53	2.86	0.69	1.44	1.89	2.18	1.34	1.39	1.6	1.79	1.68	2.08	0.32	1.08	0.27	0.42	0.26	0.28	0.32	1.01	1.21	0.06	1.92	0.54	1.23	1.26	1.69	1.58	0.48	0.85	0.79	0.68	0.51	0.22	Potassium voltage-gated channel protein Shaw Shaw2 OS=Drosophila melanogaster (Fruit fly) Name=Shaw Synonyms=SHAW2 ORFNames=CG2822 PE=2
Mul0123850.1	M7/blue	133.324	0.000265654	0.00131629	55.58	95.6	60.6	91.71	39.61	94.99	77.9	36.45	62.85	41.84	75.98	38.15	19.79	35.35	90.47	53.5	64.99	72.71	53.67	38.12	30.69	19.64	20.01	16.69	19.65	18.92	69.15	23.49	96.64	38.49	22.87	27.02	55.27	47.99	20.95	2.32	6.48	17.58	7.42	9.45	N/A
Mul0052370.1	M7/blue	133.302	0.00324596	0.0105354	0.59	1.29	0.74	1.37	1.56	1.62	3.52	1.42	0.52	0.48	1.13	1.55	0.51	0.5	0.75	0.53	0.69	1.25	0.29	0.6	0.25	0.32	0.08	0.08	0	0.24	0.19	0.19	0.34	1.1	0.42	0.26	0.5	0.72	0.18	0	0.08	0.22	0.29	0	N/A
Mul0157010.1	M7/blue	133.197	0.000190565	0.000995236	2.63	2.95	1.88	2.87	3.75	5.84	4.13	2.66	2.48	1.16	2.16	2.78	1.33	1.23	2.29	2.21	1.81	2.47	0.8	1.82	0.72	0.44	0.27	0.23	0.22	0.72	3.43	1.56	2.69	3.79	0.99	6.36	1.41	0.93	0.63	0.6	0.71	0.45	0.07	0.17	Glutamate receptor 1 Short=GluR-1 AMPA-selective glutamate receptor 1 GluR-A GluR-K1 Glutamate receptor ionotropic, AMPA 1 Short=GluA1 Precursor OS=Mus musculus (Mouse) Name=Gria1 Synonyms=Glur1 PE=1
Mul0041700.1	M7/blue	133.029	0.017651	0.0429464	2.34	4.33	8.38	23.18	4.2	13.82	2.08	3.8	5.73	3.61	3.99	2.2	4.15	1.41	7.83	7.71	3.54	3.25	2.45	2.75	0.57	0.72	0.55	1.09	0.97	0.24	4.07	1.52	2.32	3.1	0.31	3.23	3.4	3.21	0.64	0.97	0.88	0.59	1.07	0.57	N/A
Mul0204490.1	M7/blue	132.894	1.26409e-07	2.36359e-06	21.76	12.52	14.3	26.95	15.63	22.73	15.03	7.6	6.78	4.5	10.63	9.31	6.96	4.94	9.3	9.23	14.16	7.15	5.2	4.22	1.65	2.14	1.32	1.62	1.17	3.91	7.64	11.96	3.8	7.7	4.43	4.22	4.94	5.04	1.63	1.42	1.99	1.96	5.89	3.43	RCC1 and BTB domain-containing protein 2 Chromosome condensation 1-like Regulator of chromosome condensation and BTB domain-containing protein 2 OS=Mus musculus (Mouse) Name=Rcbtb2 Synonyms=Chc1l PE=2
Mul0183910.1	M7/blue	132.753	0.0010363	0.00411163	16.19	35.97	24.31	21.67	27.76	18.41	16.63	49.12	25.68	26.7	23.11	25.34	33.69	24.89	30.14	29.25	31.54	23.41	12.81	16.98	7.57	10.93	6.94	6.21	10.74	12.97	24.06	16.43	32.2	22.18	16.95	25.97	20.8	22.8	12.77	6.91	19.11	20.13	17.8	9.28	Probable D-lactate dehydrogenase, mitochondrial Short=DLD Short=Lactate dehydrogenase D EC=1.1.2.4 Precursor OS=Mus musculus (Mouse) Name=Ldhd {ECO:0000312|MGI:MGI:106428} PE=1
Mul0173870.1	M7/blue	132.726	1.09747e-05	9.4895e-05	2.17	5.38	4.54	10.06	7.06	8.91	5.13	3.74	1.89	1.27	2.78	2.74	1.96	2	1.48	2.14	2.89	1.95	0.98	0.55	0.41	1.13	0.18	0.27	0.44	2.97	2.37	2.07	2.84	1.44	0.89	1.86	1.13	1.31	0.21	0.62	1.37	0.9	1.24	0.22	Signal peptide, CUB and EGF-like domain-containing protein 3 Precursor OS=Homo sapiens (Human) Synonyms=CEGF3 {ECO:0000312|EMBL:AAN76808.1} PE=1
Mul0159190.1	M7/blue	132.65	1.22589e-06	1.55133e-05	36.72	388.79	609.8	486.27	212.38	580.09	197.22	583.52	896.2	713.82	332.61	599.57	796.06	597.61	1164.57	887.22	386.38	744.25	249.52	461.81	164.28	48.48	115.37	78.92	44.46	112.9	1065.01	627.97	1185.52	214.63	179.6	211.64	460.4	553.45	332.14	57.21	79.61	49.6	59.3	41.22	N/A
Mul0041940.1	M7/blue	132.626	0.00713435	0.0203047	3.03	14.43	24.36	17.75	5.64	12.87	1.58	11.4	25.92	15.7	11.33	8.2	13.29	7.29	18.7	19.58	27.04	13.5	5.81	9.27	2.7	1.4	4.51	5.84	1.4	4.81	10.95	4.31	16.34	10.04	7.19	4.03	9.69	9.07	2.94	1.82	3.9	3.5	2.62	4.82	ADAMTS-like protein 4 Short=ADAMTSL-4 Thrombospondin repeat-containing protein 1 Precursor OS=Homo sapiens (Human) ORFNames=PP1396, UNQ2803/PRO34012 PE=1
Mul0138420.1	M7/blue	132.422	1.80686e-06	2.14103e-05	33.56	29.66	23.62	29.08	23.38	30.85	41.69	22.05	27.86	15.66	20.43	29.16	22.67	15.08	17.01	17.14	26.26	21.42	16.77	12.2	8.61	6.11	8.82	10.27	10.22	9.27	19.55	17.85	19.99	25.97	28.34	17.88	16.5	16.1	9.6	9.42	8.63	10.07	10.09	14.8	N/A
Mul0205000.1	M7/blue	132.346	0.0151299	0.0378083	0.72	3.82	3.01	2.6	0.64	1.87	0.7	1.92	4.06	2.11	0.72	3.89	4.49	0.44	2.96	2.47	0.87	2.45	0.61	2.28	0.51	0.14	0.27	0	0	0.14	2.91	0.59	4.47	1.45	2.38	2.47	0.66	1.13	1.46	0.28	0.49	0.2	0	0	Homeobox protein Nkx-3.2 Bagpipe homeobox protein homolog 1 Xbap OS=Xenopus laevis (African clawed frog) Name=nkx3-2 Synonyms=bap {ECO:0000303|PubMed:15229177}, bapx1 PE=2
Mul0237820.1	M7/blue	132.321	6.79602e-07	9.57925e-06	1.37	2.81	2.06	3.91	3.11	3.64	2.36	2.21	1.19	0.66	1.15	1.07	1.12	0.41	1.09	1.02	1.4	0.58	0.4	0.26	0.17	0.41	0.08	0.09	0.25	1.07	0.49	1.26	0.66	1.02	1.43	0.67	0.59	0.61	0.23	0.45	0.12	0.52	0.3	0.42	N/A
Mul0093900.1	M7/blue	132.3	3.01223e-05	0.000217455	1.39	1.51	1.2	2.2	0.88	2.91	0.9	1.04	2.01	1.7	0.64	1.93	2.97	1.93	2	1.54	0.95	2	0.28	0.97	0.69	0.09	0.35	0.14	0.68	0.18	2.85	4.36	1.26	0.77	0.65	1.19	0.75	0.59	0.52	0.27	0.72	0.29	0.28	0.46	Gamma-aminobutyric acid receptor alpha-like GABA(A) receptor alpha-like and glycine receptor-like subunit of Drosophila Short=GRD Precursor OS=Drosophila melanogaster (Fruit fly) Name=Grd ORFNames=CG7446 PE=1
Mul0151290.1	M7/blue	132.118	5.90237e-05	0.000376374	74.78	306.42	385.04	233.17	107.1	603.23	57.6	369.74	580.62	499.25	428.49	240.68	684.42	397.43	505.02	368.5	338.7	394.15	121.18	290.01	38.73	30.1	82.96	53.21	89.56	73.24	425.31	472.83	410.4	225.03	349.38	159.19	189.43	225.47	109.99	28.23	46.65	58.02	33.9	42.55	Cysteine and glycine-rich protein 3 Cysteine-rich protein 3 Short=CRP3 OS=Bos taurus (Bovine) Name=CSRP3 PE=2
Mul0154070.1	M7/blue	131.953	0.000402488	0.00186506	1.49	3.99	3.05	3.35	2.44	3.08	5.08	3.46	2.88	0.52	1.83	0.98	1.73	0.51	1.78	2.23	0.88	1.22	1	1.53	0.1	0	0.1	0.11	0	0.62	1.48	0.73	1.86	1.74	1.85	1	0.74	0.92	0.7	0.92	0.81	0.38	0	0	N/A
Mul0162490.1	M7/blue	131.602	0.00274294	0.00917657	3.9	20.32	10.74	17.11	15.23	21.22	24.94	6.33	10.13	7.1	4.05	9.18	12.18	9.01	4.85	5.65	22.94	7.57	3.67	6.63	2.22	0.84	4.86	0.17	0.17	2.7	7.07	8.93	9.3	8.16	9.95	12.18	1.73	5.01	3.63	0.67	3.32	1.38	3.45	0.68	N/A
Mul0119400.1	M7/blue	131.576	3.33637e-05	0.000237033	6.45	13.76	24.26	24.24	6.13	21.23	14.45	22.64	28.18	38.35	7.45	26.01	17.01	30.27	27.69	20.84	23.4	13.54	7.13	11.17	2.9	1.43	2.45	1.32	2.69	3.51	8.77	10.87	13.68	14.7	12.05	15.28	13.87	14.84	5.78	1.27	3.45	4.78	2.49	0.97	N/A
Mul0115650.1	M7/blue	131.472	0.00137875	0.00519755	6.06	27.15	15.83	24.83	11.75	50.55	2.95	6.93	9.15	6.55	14.19	13.96	6.35	2.05	10.6	6.56	14.36	13.87	4.98	2.31	0.98	1.12	0.86	0.39	0.15	0	6	14.62	3.33	7.08	6.33	10.25	12.19	9.5	0.59	0.82	0.44	0.95	0.27	0.3	N/A
Mul0126650.1	M7/blue	131.453	0.0128061	0.032954	1.34	1.96	1.81	2.84	2.25	1.65	4.96	1.69	1.49	0.78	1.84	1.17	0.83	0.49	1.6	1.79	0.96	1.09	1.28	0.77	0.13	0.13	0.45	0.07	0.59	0.46	1.82	0.62	1.47	1.12	0.42	1.07	2.17	0.72	0.53	0.33	0.46	0.36	0.24	0.67	Synaptotagmin-6 Synaptotagmin VI Short=SytVI OS=Homo sapiens (Human) Name=SYT6 PE=1
Mul0206180.1	M7/blue	131.437	0.00100096	0.00399752	2.58	18.11	5.22	5.3	10.56	27.78	8.29	7.69	14.76	9.33	18.04	6.07	14.41	5.86	11.59	5.1	26.61	10.23	2.16	5.28	1.29	1.27	1.84	1.05	1.77	1.79	16.63	19.49	15.54	5.02	1.47	0.82	1.7	4.17	1.59	0.38	0	0.46	4.15	0.39	N/A
Mul0232120.1	M7/blue	131.219	0.000238327	0.00120293	36.31	59.11	124.76	82.56	85.18	50.01	39.77	41.1	33.07	66.42	49.99	38.21	20.08	26.28	74.21	50.67	46.58	33.15	22.48	40.74	11.99	12.58	9.7	3.68	18.09	7.52	30.77	35.12	24.96	26.04	31.94	33.04	45.58	42.72	6.73	14.15	10.11	22.13	18.82	16	Fatty acid-binding protein 9 Testis lipid-binding protein Short=TLBP Testis-type fatty acid-binding protein Short=T-FABP OS=Homo sapiens (Human) Name=FABP9 PE=1
Mul0134160.1	M7/blue	131.164	0.00129829	0.00494716	9.57	16.05	16.55	17.21	11.75	11.54	15.66	2.96	5.2	5.94	18.4	6.6	6	3.84	19.81	21.46	8.03	10.41	8.53	2.81	4.46	0.44	0.85	0.91	1.32	5.74	10.56	14.53	7.49	4.47	2.83	9.51	5.87	10.93	1.5	0.88	1.3	1.2	1.59	0	N/A
Mul0063960.1	M7/blue	131.084	2.97136e-05	0.000215104	19.95	15.78	20.19	25.4	16.89	13.56	15.84	17.49	15.85	10.78	19.24	12.08	16.06	11.93	13.47	23.57	24.21	13.16	10.14	7.54	4.18	5.41	5.88	7.41	8.34	14.37	13.03	6.47	15.22	12.65	13.66	10.48	10.89	10.44	8.28	9.55	9.02	7.76	10.52	7.3	Netrin receptor UNC5B-a Protein Xunc-5 Protein unc-5 homolog-a Precursor OS=Xenopus laevis (African clawed frog) Name=unc5b-a PE=2
Mul0236720.1	M7/blue	130.831	0.0011742	0.00455078	9.91	19.92	14.77	12.7	13.64	14.33	10.25	8.08	37.12	12	18.12	17.9	8.29	18.54	15.14	11.54	21.23	17.9	5.48	4.81	1.55	5.83	2.54	1.75	4.23	8.28	22.58	12.56	30.24	12.19	12.27	8.37	5.89	7.1	6.07	6.07	3.41	6.52	13.86	2.91	Procollagen-lysine,2-oxoglutarate 5-dioxygenase 3 EC=1.14.11.4 {ECO:0000250|UniProtKB:P24802} Lysyl hydroxylase 3 Short=LH3 Precursor OS=Rattus norvegicus (Rat) Name=Plod3 PE=2
Mul0189920.1	M7/blue	130.415	0.000568036	0.00250161	18.57	8.56	9.44	7.78	12.29	6.9	15.5	9.95	7.36	1.77	11.33	6.18	9.04	6.05	4.33	7.78	5.11	4.84	3.35	2.12	1.23	3.08	2.24	1.6	2.86	5.1	4.9	6.12	7.51	5.98	3.97	4.42	3.97	3.07	0.38	2.2	3.92	1.11	3.47	2.58	Homeobox protein abdominal-A homolog OS=Tribolium castaneum (Red flour beetle) Name=ABD-A PE=2
Mul0047350.1	M7/blue	130.271	4.53106e-05	0.000303284	0.89	1.52	1.46	3.2	0.91	2.92	1.21	0.97	1.38	1.41	1.7	1.6	1.4	1.04	0.84	1.51	1.09	1.25	0.07	0.3	0.11	0.22	0.54	0.12	0.06	0.22	1.54	1.58	1.36	0.94	0.5	0.78	0.52	0.94	0.7	0.78	0.71	0.81	0.34	0.68	Neuropeptides capa receptor Cap2b receptor Capability receptor OS=Drosophila melanogaster (Fruit fly) Name=CapaR ORFNames=CG14575 PE=2
Mul0070680.1	M7/blue	130.066	2.72194e-05	0.000200986	2.03	8.69	5.65	4.64	4.34	5.72	5.03	2.05	10.25	3	16.43	7.28	11.47	4.59	6.31	8.68	6.03	6.92	2.31	1.08	0.26	0	0.12	0.26	0.38	2.68	14.95	9.59	13.25	9.04	14.87	5.36	2.61	2.02	3.61	0.25	0.88	0.12	1.54	0.9	Fibroleukin Cytotoxic T-lymphocyte-specific protein Fibrinogen-like protein 2 Prothrombinase Precursor OS=Mus musculus (Mouse) Name=Fgl2 Synonyms=Fiblp PE=1
Mul0218910.1	M7/blue	129.902	1.04839e-06	1.37062e-05	4.19	5.17	2.35	3.23	4.69	4.81	3.81	2.4	2.36	1.39	4.36	2.06	3.17	2.05	2.86	2.98	2.01	3.91	1.5	1.02	0.42	0.55	0.13	0.14	0.69	1.1	0.83	2.43	1.46	1.09	2.65	3.12	1.84	1.37	0.16	0.82	0.41	0.13	0.66	0.7	N/A
Mul0223260.1	M7/blue	129.741	0.000173554	0.000919136	6.8	15.43	8.73	10.94	12.06	8	10.05	11.63	13.49	8.42	10.8	10.72	10.4	10.45	10.37	7.23	7.88	10.87	3.68	8.09	6.22	4.21	3.82	4.79	4.28	8.95	9.35	8.26	7.16	8.95	8.32	6.71	8.21	8.07	5.86	5.73	5.8	5.18	6.22	5.02	N/A
Mul0018660.1	M7/blue	129.643	0.000146642	0.000800296	2.82	3.74	2.45	5.88	3.5	6.91	5.47	1.52	1.54	2.25	2.6	5.45	2.47	1.53	2.13	3.78	2.5	4.37	0	1.42	0.52	0.61	1.38	0.11	0.1	1.85	2.34	4.35	3.49	1.97	0.4	2.22	1.58	2.24	0.35	0.2	0.71	0.47	0.62	0.1	Caspase-7 Short=CASP-7 EC=3.4.22.60 Apoptotic protease Mch-3 CMH-1 ICE-like apoptotic protease 3 Short=ICE-LAP3 Caspase-7 subunit p20 Caspase-7 subunit p11 Precursor OS=Homo sapiens (Human) Name=CASP7 Synonyms=MCH3 PE=1
Mul0169080.1	M7/blue	129.235	0.000517255	0.0023082	80.35	193.53	172.46	173.76	142.7	140.56	105.55	95.94	123.25	119.58	163.38	125.63	106.39	121.84	137.46	134.26	136.56	110.45	82.97	62.41	83.52	70.6	52.91	69.13	91.3	61.94	134.31	72.26	152.71	119.81	85.92	104.22	74.66	92.11	153.49	61.75	92.73	61.14	85.88	73.18	Reticulon-1-A RTN1.1 Short=xRTN1 XRTN1-C.1 OS=Xenopus laevis (African clawed frog) Name=rtn1-a PE=2
Mul0060820.1	M7/blue	129.011	0.000142155	0.00077971	2.3	33.8	17.84	31.69	23.83	35.72	5.11	26.23	13.15	5.02	2.52	9.94	8.26	2.67	10.67	3.44	17.2	4.46	2.79	2.78	1.14	0.96	0.57	0.68	1.24	2.87	2.69	5.76	1.49	2.77	6.04	2.22	3.77	3.52	1.59	3.01	2.03	1.82	2.48	1.2	N/A
Mul0040210.1	M7/blue	128.897	0.00426033	0.0132766	3.96	21.09	20.85	18.1	7.8	9.98	6.65	10.46	25.32	7.81	19.19	24.1	10.37	16.24	25.49	17.32	28.67	16.43	5.35	11.87	2.34	4.82	2.23	7.2	2.31	4.22	13.37	0.99	17.89	17.09	15.95	6.36	6.48	6.27	3.59	4.4	5.6	7.1	2.54	1.49	N/A
Mul0238750.1	M7/blue	128.645	3.9521e-06	4.09222e-05	17.36	23.37	18.45	24.21	26.11	17.52	11.95	19.44	12.06	13.85	20.52	18.7	16.08	11.83	14.32	16.84	13.66	15.71	10.73	11.03	3.5	5.7	5.2	3.58	12.05	10.29	17.22	12.47	21.11	16.81	17.2	19.01	14.41	14.8	11.16	5.59	12.56	8.96	6.65	11.27	Type II phosphatidylinositol 4,5-bisphosphate 4-phosphatase Short=Type 2 PtdIns-4,5-P2 4-Ptase EC=3.1.3.78 PtdIns-4,5-P2 4-Ptase II Transmembrane protein 55A OS=Xenopus laevis (African clawed frog) Synonyms=tmem55a {ECO:0000250|UniProtKB:Q8N4L2} PE=2
Mul0217380.1	M7/blue	128.585	0.0025909	0.00874645	0.83	1.31	2.04	0.92	3.04	3.04	1.52	2.49	1.99	1.62	1.46	0.96	1.07	1.75	2.36	3.26	0.86	1.51	0.31	2.04	0.13	0.13	0.12	0.07	0	0.51	1.38	0.98	1.5	0.65	1.07	0.76	0.99	1.53	0.51	0.32	0.76	0.29	0.46	0.13	Neurotensin receptor type 1 Short=NT-R-1 Short=NTR1 OS=Mus musculus (Mouse) Name=Ntsr1 Synonyms=Ntsr PE=1
Mul0184170.1	M7/blue	128.568	4.41704e-05	0.000297391	4.15	7.54	4.28	5.83	3.98	5.8	6.71	1.2	4.8	1.81	4.08	3.9	2.81	1.11	3.92	4.26	2.83	2.33	0.87	1.33	0.54	0.53	0.69	0.37	0	2.69	3.43	3.79	1.71	2.02	2.53	1.55	0.37	2.84	2.03	1.07	0.35	0.16	1.94	0.36	N/A
Mul0094710.1	M7/blue	128.474	0.000322304	0.00155027	8	6.58	11.15	15.38	6.33	20.84	11.16	8.43	10.65	14.61	11.76	8.21	12.24	4.84	20.7	12.1	2.44	11.58	0.91	9.48	2.16	0.75	0.24	0	0	2.14	12.64	24.26	11.34	5.1	2.9	5.83	11.08	13.59	1.57	0.25	3.83	0.34	0.45	1.53	N/A
Mul0044190.1	M7/blue	128.294	0.000383596	0.00179202	0.13	5.56	7.78	10.17	5.37	3.6	3.21	4.12	3.19	4.27	2.12	3.61	3.61	3.06	6.48	3.47	5.54	3.35	1.46	1.98	0.38	0.88	0.63	0.24	0.32	0.33	4.62	4.54	3.55	3.98	2.39	6.77	2.48	2.68	2.32	0.05	0.6	0.55	1.12	0.52	Blastula protease 10 EC=3.4.24.- Precursor OS=Paracentrotus lividus (Common sea urchin) Name=BP10 PE=2
Mul0034000.1	M7/blue	128.073	0.00296899	0.00978909	0.88	1.9	1.73	2.67	0.79	0.95	0.9	2.04	1.47	1.28	0.87	1.03	0.64	0.57	2.63	1.64	0.74	1.53	0.55	0.24	0.15	0	0.37	0.24	0	0.15	0.73	0.36	1.13	0.77	0.78	0.57	0.62	0.6	0.09	0.45	0.75	0.48	0.92	0.31	Sex peptide receptor {ECO:0000312|FlyBase:FBgn0029768} OS=Drosophila melanogaster (Fruit fly) ORFNames=CG16752 {ECO:0000312|FlyBase:FBgn0029768} PE=1
Mul0022590.1	M7/blue	128.003	2.37826e-07	4.02023e-06	22.87	104.97	168.54	86	37.61	118.47	29.78	139.29	188.38	172.75	171.93	223.98	257.2	116.23	188.66	257.8	239.23	257.65	106.6	91.03	36.81	7.3	6.28	7.6	5.68	10.62	218.75	111.87	265.47	89.36	63.97	89.22	139.35	151.69	85.15	12.07	25.89	16.9	23.97	19.51	N/A
Mul0033820.1	M7/blue	127.956	0.0108153	0.0286974	0.14	1.02	1.81	3.24	4.13	1.98	1.37	1.6	1.17	1.51	1.13	3.66	0.73	1.24	1.38	0.97	1.33	1.76	0.48	0.42	0.2	0.4	0	0.41	0	0.8	1.19	0.82	1.37	0.9	0.51	1.29	0.92	0.39	0.56	0.4	1.08	0.18	0.12	0.4	Dual 3',5'-cyclic-AMP and -GMP phosphodiesterase 11A EC=3.1.4.35 EC=3.1.4.53 cAMP and cGMP phosphodiesterase 11A OS=Takifugu rubripes (Japanese pufferfish) (Fugu rubripes) Name=pde11a PE=3
Mul0079480.1	M7/blue	127.903	0.00312057	0.0101937	3.86	14.52	14.17	19.42	17.06	13.63	13.5	19.34	19.34	4.28	9.07	10.56	10.57	9.48	10.05	9.41	15.11	10.63	5.23	9.35	2.29	3.24	2.62	1.55	1.9	10.6	10.54	10.33	5.69	9.05	11.87	4.53	6.28	5.37	2.6	5.71	5.43	3.1	7.72	0.98	Protocadherin Fat 1 Cadherin family member 7 Cadherin-related tumor suppressor homolog Protein fat homolog Protocadherin Fat 1, nuclear form Precursor OS=Homo sapiens (Human) Name=FAT1 Synonyms=CDHF7, FAT PE=1
Mul0240260.1	M7/blue	127.879	0.00245398	0.0083594	1.66	3.04	7.51	17.62	10.43	7.69	11.42	4.32	4.04	7.68	4.42	3.64	2.06	3.26	9.12	2.07	2.98	2.39	1.12	1.28	0.39	0.11	0.21	0.06	0.22	0.22	7.84	12.66	3.24	2.95	5.32	1.59	5.09	5.2	0.99	0.05	0.21	0.05	0.07	0.22	N/A
Mul0229860.1	M7/blue	127.796	1.73801e-07	3.09076e-06	6.39	11.38	7.57	16.43	7.84	13.02	10.35	5.08	4.64	2.7	1.29	3.84	5.24	6.52	3.69	2.57	5.9	4.42	2.64	1.5	0.54	0.24	0.89	1.16	0.53	1.7	10.82	11.95	10.82	4.49	3.74	4.77	2.54	3.37	1.16	2.08	3.01	0.44	1.7	0.59	Solute carrier family 22 member 21 Organic cation/carnitine transporter 3 Solute carrier family 22 member 9 OS=Mus musculus (Mouse) Name=Slc22a21 Synonyms=Octn3, Slc22a9 PE=2
Mul0099610.1	M7/blue	127.484	2.48706e-06	2.78427e-05	1.91	1.41	1.68	2.38	1.21	2.47	3.52	1.56	2.25	1.64	2.36	2.7	1.26	0.39	1.7	0.97	1.56	1.51	0.19	0.91	0.51	0.5	0.07	0.2	0.12	0.51	1.21	1.55	1.19	1.18	2.14	0.88	1	1.08	0.53	0.5	0.92	0.67	0.51	0.75	Potassium voltage-gated channel subfamily H member 7 Ether-a-go-go-related gene potassium channel 3 Short=ERG-3 Short=Eag-related protein 3 Short=Ether-a-go-go-related protein 3 Voltage-gated potassium channel subunit Kv11.3 OS=Rattus norvegicus (Rat) Name=Kcnh7 Synonyms=Erg3 PE=1
Mul0224470.1	M7/blue	127.344	5.28675e-05	0.00034421	10.45	6.77	7.9	10.39	15.11	7.76	6.95	5.99	4.6	4.94	19.69	11.61	7.47	3.25	5.72	4.49	15.35	2.98	1.58	1.15	1.28	2.87	1.48	0.65	0.54	1.63	12.65	17	11.83	9.3	5.33	3.12	2.64	2.69	1.23	1.12	0.84	0.62	0.6	0.46	Calmodulin, striated muscle OS=Gallus gallus (Chicken) Name=CCM1 PE=3
Mul0016050.1	M7/blue	127.309	1.83905e-05	0.000145353	1.88	3.09	2.39	5.79	4.39	3.93	1.22	0.5	0.99	1.61	2.42	2.44	1.23	1.92	4.55	2.27	2.48	2.7	0.07	1.44	0.62	0.37	0.06	0.38	0.61	0.74	2.66	2.83	2.23	1.95	0.4	0.67	1.52	1.29	1.54	0.25	0.97	0.06	0.22	0.44	Small conductance calcium-activated potassium channel protein 2 Short=SK2 Short=SKCa 2 Short=SKCa2 KCa2.2 OS=Homo sapiens (Human) Name=KCNN2 PE=1
Mul0034660.1	M7/blue	127.175	0.000415127	0.00191543	2.3	24.44	16.3	51.28	48.34	21.83	4.71	16.02	9.82	4.69	11.07	5.96	1.25	1.98	11.92	3.44	7.74	4.7	1.44	6.34	0.4	0.4	0	0	1.19	0.4	2.38	2.81	2.11	3.14	2.55	3.86	12.65	7.89	0.9	1.58	0.78	1.09	0	2.01	N/A
Mul0116050.1	M7/blue	127.042	0.00546033	0.0162808	1.31	12.35	3.09	10.6	1.34	16.54	7.74	2.43	6.15	3.81	1.91	2.05	10.11	4.12	5.21	1.96	1.1	1.78	0	0.64	1.53	0.3	0.29	0.62	0	0	3.97	2.49	4.16	2.04	1.16	0.33	2.78	2.09	0	0	1.19	0	0.73	0	N/A
Mul0054030.1	M7/blue	127.038	0.00102125	0.00406387	0.37	1.18	0.52	1.52	0.38	1.29	0.64	0.52	1.04	0.98	0.33	0.44	1.02	0.24	1.27	0.35	0.08	0.46	0.16	0.21	0	0	0.06	0	0	0.19	0.23	0.76	0.41	0.22	0.75	0.98	0.6	0.51	0.22	0.06	0.13	0	0.08	0	Potassium voltage-gated channel protein Shaw Shaw2 OS=Drosophila melanogaster (Fruit fly) Name=Shaw Synonyms=SHAW2 ORFNames=CG2822 PE=2
Mul0059900.1	M7/blue	126.957	0.000812111	0.00336433	2.49	2.58	8.99	1.97	3.66	4.11	1.22	5.9	6.12	3.88	3.22	3.93	5.69	2.48	3.88	5.72	3.51	7.22	1.83	4.82	1.81	0.27	0.53	0.57	0.34	0.69	3.21	3.88	4.23	2.94	3.17	1.78	2.47	2.25	0.94	0.41	1.29	0.81	0.75	0.28	QRFP-like peptide receptor {ECO:0000303|PubMed:25449662} OS=Branchiostoma floridae (Florida lancelet) (Amphioxus) ORFNames=BRAFLDRAFT_74637 {ECO:0000312|EMBL:EEN45215.1} PE=3
Mul0093670.1	M7/blue	126.941	2.23015e-05	0.000170045	16.29	7.35	7.91	8.19	13.74	9.29	12.75	9.11	8	7.95	21.37	7.89	9.19	8.03	7.44	8.96	7.24	6.65	4.21	4.22	4.86	3.62	3.51	4.97	3.96	5.14	15.08	15.21	17.75	6.53	6.37	6.97	5.94	6.41	3.57	4.12	6.19	2.11	3.79	5.36	Deoxycytidylate deaminase EC=3.5.4.12 dCMP deaminase OS=Homo sapiens (Human) Name=DCTD PE=1
Mul0124430.1	M7/blue	126.937	0.00102947	0.00409022	4.13	8.58	21.2	37.47	15.86	18.29	20.38	10.78	3.77	14.44	7.04	8.43	9.94	4.24	12.22	10.23	13.65	16.43	1.39	2.44	1.69	1.35	1.14	2.27	2.25	5.23	13.33	16.29	11.55	3.92	10.31	3.9	2.35	4.86	0.91	0.62	0.82	0.92	7.76	1.41	Amiloride-sensitive amine oxidase [copper-containing] Short=DAO Short=Diamine oxidase EC=1.4.3.22 {ECO:0000250|UniProtKB:P19801} Amiloride-binding protein 1 Amine oxidase copper domain-containing protein 1 Histaminase Precursor OS=Rattus norvegicus (Rat) Name=Aoc1 Synonyms=Abp1 PE=2
Mul0169260.1	M7/blue	126.809	0.00533125	0.0159715	0.35	0.91	1.03	0.9	1.58	1.53	2.37	0.57	0.69	0.83	1.15	0.58	0.36	0.8	0.92	0.84	0.55	1.01	0.19	1.02	0.38	0.32	0.33	0.11	0.29	0.37	0.42	0.22	0.6	0.27	0.55	0.4	0.55	0.64	0.09	0.05	0.05	0.12	0.16	0.14	Potassium voltage-gated channel subfamily H member 8 ELK1 Short=hElk1 Ether-a-go-go-like potassium channel 3 Short=ELK channel 3 Short=ELK3 Voltage-gated potassium channel subunit Kv12.1 OS=Homo sapiens (Human) Name=KCNH8 PE=2
Mul0117590.1	M7/blue	126.789	0.0212648	0.0501463	4.01	70.77	40.67	42.87	33.29	32.84	17.82	82.53	74.42	25.31	35.82	57.33	88.72	47.94	30.01	33.82	68.25	36.92	12.91	45.01	9.98	14.63	9.66	17.04	11.21	22.1	44.03	37.44	50.3	36.02	30.72	28.42	24.08	26.25	21.55	12.12	22.99	19.93	19.96	6.76	Collagen alpha-1(XII) chain Precursor OS=Mus musculus (Mouse) Name=Col12a1 PE=2
Mul0209850.1	M7/blue	126.737	0.000916177	0.00371473	12.04	14.37	37.85	14.24	38.33	19.97	11.25	15.3	112.38	34.91	106.59	31.68	46.79	47.3	25.56	51	103.32	26.02	11.37	17.03	3.58	2.91	2.82	8.45	1.69	8.95	95.03	40.08	138.48	30.37	24.31	20.11	15.48	18.64	13.46	1.69	4.85	2.24	3.71	1.25	Carbonic anhydrase 2 EC=4.2.1.1 Carbonate dehydratase II Carbonic anhydrase II Short=CA-II OS=Mus musculus (Mouse) Name=Ca2 Synonyms=Car2 PE=1
Mul0001400.1	M7/blue	126.722	0.00420591	0.0131266	3.42	9.15	5.23	12.46	22.15	36.91	2.28	6.61	2.08	2.73	7.41	8.56	0.94	0.65	5.06	1.8	6.06	7.67	2.2	0.88	0.29	0.27	0.15	0.02	0	0.01	1.37	2.2	1.05	2.56	2.53	3.52	3.44	2.99	0.28	0.07	0.06	0.03	0.01	0.08	von Willebrand factor A domain-containing protein 1 Precursor OS=Bos taurus (Bovine) Name=VWA1 PE=2
Mul0099350.1	M7/blue	126.685	0.0428162	0.0896604	0.23	13.85	1.94	14.16	1.44	6.17	0	2.72	9.67	5.33	4.83	1.11	1.96	0.81	4.86	6.15	4.14	5.37	0.69	2.16	0	0	0.31	0.08	0.16	0.41	3.4	3.34	3.53	2.1	3.64	1.23	1.17	2.33	0.37	0	0	0	0.1	0	Heparan sulfate glucosamine 3-O-sulfotransferase 3A1 EC=2.8.2.23 Heparan sulfate D-glucosaminyl 3-O-sulfotransferase 3A1 Short=Heparan sulfate 3-O-sulfotransferase 3A1 OS=Mus musculus (Mouse) Name=Hs3st3a1 Synonyms=3ost3a1, Hs3st3a PE=2
Mul0001410.1	M7/blue	126.648	0.000949757	0.00382457	4.34	17.39	10.04	25.71	34.55	51.19	1.84	13.9	3.95	4.38	13.32	13.29	1.55	1.73	10.38	3.35	9.81	15.4	4.25	1.85	0.78	0.13	0.46	0.47	0.05	0.48	2.02	3.43	1.71	6.06	4.74	5.97	5.42	5.63	0.56	0.25	0.09	0.68	0.07	0.44	Collagen alpha-1(XII) chain Fibrochimerin Precursor OS=Gallus gallus (Chicken) Name=COL12A1 PE=1
Mul0130150.1	M7/blue	126.348	0.000773026	0.00322987	134.88	76.6	85.77	73.55	203.21	55.8	90.67	112.51	90.66	61.63	126.1	84.87	56.71	79.6	70.28	85.28	114.55	65.04	30.68	44.34	11.35	22.33	23.88	24.73	26.94	59.93	59.63	30.62	98.52	67.53	53.02	31.77	50.36	48.58	19.18	29.41	51.73	17.07	36.14	20.18	RNA-binding protein 38 RNA-binding motif protein 38 OS=Gallus gallus (Chicken) Name=RBM38 ORFNames=RCJMB04_14l15 PE=2
Mul0198570.1	M7/blue	126.203	0.000814465	0.00337165	12.8	27.56	16.47	26.56	14.89	15.79	19.44	21.18	13.48	10.93	19.08	11.91	10.64	11.25	21.89	18.71	10.99	21.02	10.34	10.15	6.1	4.6	5.03	7.6	8.91	15.01	26.37	16.45	29.56	9.85	15.86	10.63	18.55	11.96	4.33	3.3	6.43	4.21	11.39	7.94	Failed axon connections homolog OS=Rattus norvegicus (Rat) Name=Faxc PE=3
Mul0060460.1	M7/blue	126.168	0.214788	0.321555	0.8	2.73	1.88	2.93	0.96	3.25	1.88	0.94	2.58	0.93	1.14	1.36	1.26	1.25	2.42	1.25	1.1	1.89	0.79	2.77	0.41	0.15	0.43	0.1	0.7	0.3	0.9	0.65	1.22	0.73	0.71	0.97	1.08	0.99	0.34	0.6	0.69	0.68	4.71	0.86	N/A
Mul0223200.1	M7/blue	125.763	0.00924243	0.0252157	0.83	5.66	3.99	8.39	0.85	2.04	0.64	1.75	2.54	2.82	2.48	2.11	4.28	1.62	2.92	5.48	4.56	2.99	1.88	1.74	0.25	0.08	0.79	1.27	0.73	1.72	4.89	1.35	4.85	1.84	3.98	0.97	1	0.73	0.28	0.32	0.64	0.45	0.69	0.41	Protein Wnt-11b-2 {ECO:0000303|PubMed:17436276} Precursor OS=Xenopus tropicalis (Western clawed frog) (Silurana tropicalis) wnt11b {ECO:0000312|Xenbase:XB-GENE-5858981} ORFNames=TNeu076g04.1 PE=2
Mul0147820.1	M7/blue	125.762	1.28376e-05	0.000108105	2.46	3.43	5.87	2.79	4.8	2.4	3.25	5.3	4.3	4.95	5.42	2.54	3.05	2.46	6.64	5.23	5.6	4.67	2.46	2.22	1.39	0.98	0.74	1.02	1.04	1.43	5.33	4.65	5.94	2.23	2.39	0.59	4.9	4.63	1.87	0.6	1.84	0.5	2.32	1.39	N/A
Mul0003600.1	M7/blue	125.76	2.46638e-06	2.76517e-05	25.21	29.26	25.07	23.55	39.59	21.41	17.69	29.34	12.4	21.32	29.04	15.63	13.25	14.48	18.53	20.57	22.09	22.27	9.73	11.22	6.19	6.25	4.03	4.6	9.34	11.25	20.37	18.64	24.1	14.72	14.08	12.2	14.43	19.69	12.45	7.42	17.15	10.07	14.85	12.72	N/A
Mul0088940.1	M7/blue	125.741	3.39782e-05	0.000240578	56.78	53.52	56.23	79.09	62.76	48.59	37.25	45.1	41.59	45.59	58.92	35.6	37.98	48.87	59.37	56.05	47.68	53.66	38.94	32.76	32	27.83	30.18	30.14	36.49	36.39	47.41	26.94	69.9	37.78	34.06	25.35	34.11	36.5	21.42	22.42	31.21	21.76	30.53	24.67	Homeobox protein extradenticle OS=Anopheles gambiae (African malaria mosquito) Name=exd {ECO:0000250|UniProtKB:P40427} ORFNames=AGAP004696 PE=3
Mul0139740.1	M7/blue	125.404	7.56147e-05	0.000462348	11.71	36.41	32.84	27.08	41.97	26.73	28.58	19.11	24.71	12.62	16.49	23.19	17.76	19.37	15.91	20.18	25.93	18.78	11.03	13.59	7.65	7.73	9.25	9.84	9.95	4.88	13.75	5.95	18.07	12.66	19.22	10.71	12.21	12.37	11.63	10.89	4.94	7.24	20.74	10.51	N/A
Mul0024490.1	M7/blue	125.399	1.98942e-06	2.32295e-05	22.04	16.08	32.56	34.58	26.51	30.25	25.18	19.81	19.85	12.44	28.85	22.13	18	18.63	14.96	24.2	18.41	16.15	14.58	9.68	4.52	5.98	5.97	8.55	5.96	8.72	16.93	11.28	20.36	18.86	22.6	16.46	11.85	13.2	11.58	12.06	15.53	11.94	14.36	9.75	IQ motif and SEC7 domain-containing protein 1 ADP-ribosylation factors guanine nucleotide-exchange protein 100 ADP-ribosylation factors guanine nucleotide-exchange protein 2 Brefeldin-resistant Arf-GEF 2 protein {ECO:0000303|PubMed:16461286} Short=BRAG2 {ECO:0000303|PubMed:24058294} OS=Homo sapiens (Human) Name=IQSEC1 Synonyms=ARFGEP100, BRAG2, KIAA0763 PE=1
Mul0063700.1	M7/blue	125.271	1.47214e-05	0.000120814	13.92	16.87	12.76	22.43	8.01	30.47	20.56	6.99	14.4	13.5	20.53	15.83	14.27	23.16	16.62	17.56	7.06	10.89	0.97	11.93	3.24	0	1.93	0.21	0.4	2.01	9.36	6.6	5.95	10.83	6.43	18.37	10.68	6.16	1.36	0	3.75	0.18	0.24	1.62	N/A
Mul0097550.1	M7/blue	125.241	1.0818e-05	9.37518e-05	2.24	5.19	5.43	4.48	5.16	3.86	4.75	3.87	2.4	2.83	4.73	2.46	3.74	3.85	5.15	5.31	5.33	3.05	1.2	1.55	0.78	0.73	0.62	0.8	0.6	1.77	2.89	2.18	4.75	3.49	3.81	1.58	2.65	2.52	3.12	2.87	1.78	1.88	2.54	1.39	N/A
Mul0216210.1	M7/blue	125.168	0.00197897	0.00700493	0.37	3.51	2.92	4.01	4	1.52	2.41	3.53	1.72	1.46	1.38	2.01	2.09	2.79	3.11	0.97	1.72	2.28	0.78	1.91	0.45	0.38	0.25	0.47	0.38	1.03	3.39	0.98	2.93	0.8	1.9	2.08	1.58	0.96	0.15	0.26	1.2	0.88	0.31	0.52	BDNF/NT-3 growth factors receptor EC=2.7.10.1 Neurotrophic tyrosine kinase receptor type 2 TrkB tyrosine kinase Short=Trk-B Precursor OS=Gallus gallus (Chicken) Name=NTRK2 Synonyms=TRKB PE=1
Mul0153290.1	M7/blue	125.091	1.29574e-07	2.40704e-06	69.17	76.33	60.56	81.26	102.75	67.87	53.27	54.43	35.43	52.6	61.81	44.56	42.18	53.61	59.59	53.02	63.03	57.01	39.6	29.97	33.55	27	24.81	37.46	41.73	43.36	54.19	56.45	47.54	45.87	46.05	49.79	39.27	41.73	44.49	20.1	35.48	30.75	32.91	38.46	Prenylated Rab acceptor protein 1 PRA1 family protein 1 Prenylin OS=Mus musculus (Mouse) Name=Rabac1 Synonyms=Pra, Pra1, Praf1 PE=1
Mul0219700.1	M7/blue	125.012	0.0231143	0.0538369	20.55	13.95	14.07	30.05	52.3	28.04	60.95	12.06	9.38	5.31	9.48	27.86	13.94	7.22	9.33	13.05	13.03	11.67	5.05	5.22	2.46	2.03	1.29	1.23	1.93	11.29	11.42	14.79	11.96	17.68	4.71	33.43	4.68	5.42	1.35	2.72	4.74	4.11	3.41	0.7	N/A
Mul0134650.1	M7/blue	124.963	8.0493e-05	0.000485822	7.7	25.75	19.55	24.24	16.41	19.9	9.29	10.36	13.62	12.31	13.46	11.58	14.8	11.22	17.59	15.43	16.37	12.73	7.65	7.18	7.19	7.94	6.04	5.37	8.38	5.07	17.4	9.81	17.31	11.94	13.37	11.76	10.78	10.81	14.3	7.24	12.84	7.7	9.83	10.24	Anoctamin-10 Transmembrane protein 16K OS=Homo sapiens (Human) Name=ANO10 Synonyms=TMEM16K PE=1
Mul0049380.1	M7/blue	124.932	4.77963e-05	0.000317142	16.18	30.59	23.45	23.23	30.16	18.64	10.91	32.88	20.22	12.81	24.64	26.01	13.56	19.84	18.82	19.85	27.33	17.81	8.21	13.62	5.08	1.38	3.99	3.12	7.13	7.55	12.79	6.8	17.61	10.76	19.67	9.76	16.36	18.07	11.55	7.87	10.51	9.38	13.18	13.86	GTP-binding protein Rit1 Ras-like protein expressed in many tissues Ras-like without CAAX protein 1 OS=Homo sapiens (Human) Name=RIT1 Synonyms=RIBB, RIT, ROC1 PE=1
Mul0120470.1	M7/blue	124.837	0.000713493	0.00302472	21.11	46.79	48.59	55.14	51.56	42.51	18.04	32.08	35.27	22.81	43.14	31.84	22.65	21.41	36.65	34.04	38.66	24.5	19.57	22.23	19.2	15.21	18.1	18.92	21.87	27.3	30.95	12.83	47.95	22.77	20.97	17.83	25.77	22.66	17.55	18.18	21.8	18.56	15.89	11.03	N/A
Mul0145870.1	M7/blue	124.78	0.000117992	0.0006655	1.39	7.24	7.55	16.16	9.51	21.26	0.28	4.18	1.11	2.33	1.79	2.65	0.75	0.31	3.13	1.88	0.87	5.31	1.45	0.47	0.11	0.04	0.08	0.03	0	0.03	0.8	1.6	0.21	0.7	0.34	0.83	1.93	1.63	0.15	0.02	0.02	0.04	0.02	0.06	N/A
Mul0081170.1	M7/blue	124.77	0.00074414	0.00313319	1.69	4.44	4.95	9.86	3.85	4.42	6.28	7.04	3.94	3.93	4.2	2.81	4.09	2.01	1.76	2.18	2.23	3.81	0.71	2.43	0.63	0.36	0.3	0.23	0.58	1.12	3.06	1.9	3.28	2.63	1.44	4.31	3.13	4.31	0.56	0.8	2.21	0.37	0.49	0.59	Cationic amino acid transporter 4 Short=CAT-4 Short=CAT4 Solute carrier family 7 member 4 OS=Mus musculus (Mouse) Name=Slc7a4 PE=1
Mul0133330.1	M7/blue	124.725	0.00197908	0.00700493	4.34	10.83	10.93	12.73	9.02	6.31	8.29	10.13	6.81	7.08	11.61	10.05	8.36	9.6	10.28	13.18	10.11	7.8	5.92	5.01	2.6	3.24	4.62	4.08	3.16	5.41	9.45	1.31	8.19	7.63	8.58	7.77	6.68	8.85	5.94	3.67	5.32	5.31	7.86	3.21	Heparan sulfate glucosamine 3-O-sulfotransferase 5 EC=2.8.2.23 Heparan sulfate D-glucosaminyl 3-O-sulfotransferase 5 Short=3-OST-5 Short=Heparan sulfate 3-O-sulfotransferase 5 Short=h3-OST-5 OS=Homo sapiens (Human) Name=HS3ST5 Synonyms=3OST5, HS3OST5 PE=1
Mul0096300.1	M7/blue	124.628	0.000788359	0.00328316	1.97	1.67	6.38	7.66	2.01	6.99	4.8	3.72	4.5	2.62	1.29	3.7	4.8	2.04	5.48	2.88	1.65	2.68	0.27	2.59	1.09	0.23	0.16	0.06	0.17	0.79	1.63	4.4	0.6	2.36	1.82	2.26	2.09	1.57	0.84	0	0.56	0.05	0.07	0.23	Proton-coupled folate transporter Heme carrier protein 1 PCFT/HCP1 Solute carrier family 46 member 1 OS=Danio rerio (Zebrafish) (Brachydanio rerio) Name=slc46a1 Synonyms=hcp1, pcft ORFNames=zgc:56400 PE=2
Mul0045400.1	M7/blue	124.455	0.00176177	0.00635788	0.36	5.69	9.22	9.37	4.07	5.05	4.93	8.12	4.61	3.37	2.66	5.65	4.82	4.85	8.87	2.98	7.11	2.48	1.57	5.42	0.86	0.3	0.58	0.31	0.3	0.4	3.83	6.65	1.96	5.24	3.4	3.99	2.1	3.12	2.67	0.3	1.33	0.77	1.57	0.05	5'-nucleotidase Short=5'-NT EC=3.1.3.5 Ecto-5'-nucleotidase Precursor OS=Homo sapiens (Human) Name=NT5E Synonyms=NT5, NTE PE=1
Mul0178750.1	M7/blue	124.029	0.000174975	0.000925804	2.71	3.85	6.47	6.56	6.08	7	7.39	1.64	2.32	6	3.28	2.94	3.62	1.7	4.81	3.5	2.01	2.98	2	2.68	0.95	0.43	0.69	0.3	0.79	2.02	3.19	3.9	3.29	1.3	3.23	1.94	3.54	3	1.88	0.79	0.99	0.26	0.43	2.11	N/A
Mul0148090.1	M7/blue	124.028	0.00097309	0.00390549	15.75	52.18	23.82	32.81	54.07	26.27	23.92	37.15	22.02	21.7	25.79	21.76	18.33	10.96	22.22	24.44	20.75	21.97	11.17	15.23	2.79	3.43	3.31	4.7	6.86	14.91	16.01	5.51	29.83	25.14	9.54	13.08	17.23	15.71	17.82	9.86	7.32	12.54	21.42	14.08	Squidulin Optic lobe calcium-binding protein SCABP OS=Doryteuthis pealeii (Longfin inshore squid) (Loligo pealeii) PE=1
Mul0219620.1	M7/blue	124.004	0.0732736	0.139211	34.96	66.59	63.38	43.59	152.79	43.93	209.5	105.73	74.9	41.43	54.41	43.24	48.75	30.18	60	59.4	50.86	56.9	36.31	19.88	18.29	17.68	19.82	18.99	19.46	68.27	34.23	17	42.41	38.3	41.38	38.81	39.38	38.09	21.79	26.26	26.22	24.64	27.22	18.93	Nuclear receptor subfamily 1 group D member 2 Orphan nuclear hormone receptor BD73 Rev-erb alpha-related receptor Short=RVR Rev-erb-beta V-erbA-related protein 1-related Short=EAR-1R OS=Homo sapiens (Human) Name=NR1D2 PE=1
Mul0207950.1	M7/blue	123.973	2.23869e-05	0.000170639	36.92	126.29	168.32	157.04	186.68	116.09	181.55	193.14	265.14	223.29	127.42	135.96	292.86	129.94	149.58	160.07	163.73	115.29	54.44	165.58	38.71	5.12	23.26	42.39	36.76	67.28	76.42	98.02	89.57	62.28	72.37	60.86	87.44	112.56	62.73	8.01	31.29	87.02	24.29	10.65	N/A
Mul0052980.1	M7/blue	123.966	0.00276986	0.00924836	31.28	81.31	64.56	78.78	57.91	53.21	45.12	32.55	72.13	36.67	89.13	55.14	59.99	43.13	47.78	54.07	77.15	41.08	28.37	22.08	17.27	16.37	47.06	16.15	48.69	31.53	75.79	35.67	101.77	52.21	42.82	48.86	38.09	36.08	31.64	17.56	30.94	26.85	25.49	22.03	N/A
Mul0243180.1	M7/blue	123.804	0.00108169	0.00425341	9.39	22.96	11.89	34.01	34.7	33.02	25.96	17.89	19.91	10.93	4.33	13.25	34.73	5.82	10.17	7.21	10.29	7.88	6.32	6.89	1.46	2.15	1.91	3.17	2.15	10.65	8.85	10.82	10.14	9.95	9.48	7.97	5.73	4.65	3.88	2.33	2.66	7.22	7.39	2.55	N/A
Mul0220350.1	M7/blue	123.628	3.7121e-05	0.000257888	3.83	19.57	14.97	16.01	6	8.35	3.99	3.87	16.62	16.2	20.68	13.36	20.23	20.71	18.84	13.9	19.02	12.88	5.28	9.02	4.41	1.39	2.85	2.5	3.49	5.62	19.03	17.32	24.3	11.58	20.38	10.16	11.65	11.12	1.5	2.25	5.9	3.76	1.41	2.44	Acetylcholinesterase-1 Short=AChE EC=3.1.1.7 Precursor OS=Trittame loki (Brush-footed trapdoor spider) PE=1
Mul0201720.1	M7/blue	123.454	0.000200459	0.00103998	56.72	42.89	36.32	56.73	67.28	47.28	70.78	76.6	25.92	19.65	32.45	31.53	21.58	14.15	25.46	24.81	26.85	26.44	10.88	23.19	6.12	9.28	10.26	7.36	11	39.44	28.6	38.7	30.65	23.21	29.92	13.42	18.56	18.45	6.93	12.15	16.62	7.99	18.61	7.42	Zinc finger protein 703-A OS=Xenopus laevis (African clawed frog) Name=znf703-a PE=2
Mul0128260.1	M7/blue	123.452	0.00081056	0.00335959	1.82	2.15	3.82	5.87	2.95	3.27	3.52	3.24	3.49	1.68	2.39	2.57	3.52	1.3	3.14	3.63	2.68	3.22	1.4	1.23	0.85	1.04	0.2	0.76	0.63	1.47	2.39	2.22	3.9	1.66	1.35	1.81	2.47	1.04	1.31	1.15	2.89	0.57	1.64	0.96	Acetylcholine receptor subunit alpha-L1 Precursor OS=Schistocerca gregaria (Desert locust) PE=2
Mul0142810.1	M7/blue	123.445	0.00019306	0.00100661	38.04	16.86	23.77	21.02	19.1	13.05	31.96	49.03	20.4	10.15	13.68	25.57	35	11.36	13.67	17.19	29.18	19.62	13.59	7.04	3.18	3.24	1.87	2.69	2.87	8.71	38.38	19.06	49.99	11.03	20.52	8.47	12.46	10.6	6.87	3.11	3.18	2.41	1.74	1.77	N/A
Mul0138820.1	M7/blue	123.407	0.000183996	0.000967498	10.35	17.91	18.85	18.84	18.32	13.83	10.55	17.28	11.67	12.1	15.38	15.4	9.98	14.15	16.4	15.63	16.07	13.86	10.3	9.84	8.1	8.65	9.78	6.88	6.7	11.78	7.9	3.04	12.85	12.38	12.83	10.71	9.55	11.13	7.52	9.39	11.52	8.62	9.82	5.9	Serine/threonine-protein kinase mig-15 EC=2.7.11.1 Abnormal cell migration protein 15 OS=Caenorhabditis elegans Name=mig-15 ORFNames=ZC504.4 PE=2
Mul0028590.1	M7/blue	123.279	0.011192	0.0294896	3.04	21.16	20.82	11.13	6.67	11.03	5.62	18.12	30.58	8.47	16.51	19	25.3	6.34	13.83	18.83	20.41	21.97	8.17	12.75	5.16	2.09	3.03	4.81	3.58	1.5	16.17	1.77	37.26	8.79	6.74	8.42	13.84	17.26	5.96	2.24	2.81	2.05	2.71	0.15	Ryanodine receptor Ryanodine receptor 44F OS=Drosophila melanogaster (Fruit fly) ORFNames=CG10844 {ECO:0000312|FlyBase:FBgn0011286} PE=1
Mul0160720.1	M7/blue	123.194	3.2853e-06	3.5147e-05	3.36	5.64	5.28	9.9	3.2	5.79	6.16	1.93	5.5	8.23	9.21	5.78	6.54	4.97	9.22	3.38	1.85	3.21	0.29	2.89	1.13	0.24	0.08	0.08	0	0.88	8.72	11.02	6.97	2.25	0.72	5.96	5.25	5.72	1.27	0	2.21	0	0	0.73	N/A
Mul0174020.1	M7/blue	123.108	0.0150466	0.0376535	1.44	3.97	1.77	3.46	2.96	1.87	6.12	1.04	1.78	0.98	0.91	1.81	0.64	0.28	1.98	0.9	1.01	1.31	0.27	0.53	0.22	0.28	0.59	0.29	0.11	1.55	1.06	1.11	0.94	0.75	1.07	0.96	0.68	0.66	0.69	0.22	0.44	0.5	0.67	0.56	N/A
Mul0089530.1	M7/blue	123.108	0.000167615	0.000893881	497.36	2258.33	2073.32	1842.3	1009.75	1556.36	639.65	1437.34	2285.02	1661.17	1847.33	1604.6	2820.76	1368.65	1968.97	1783.98	1426.21	1633.98	1018.3	1423.63	997.14	1415.78	913.48	884.85	818.44	1459.44	2261.26	1461.83	2695.98	1130.4	723.27	954.14	1049.74	1161.09	510.07	276.41	440.48	305.94	285.76	317.98	Fructose-bisphosphate aldolase EC=4.1.2.13 OS=Echinococcus multilocularis (Fox tapeworm) Name=FBPA PE=2
Mul0072130.1	M7/blue	122.731	0.000337638	0.0016115	0.32	4.67	5.38	10.08	3.04	11.57	2.9	1.03	1.54	0.74	0.84	1.2	0.23	0.41	1.78	0.52	1.29	0.39	0.4	0.16	0.26	0.04	0.04	0.15	0	0.29	0.4	1.3	0.08	0.37	1.08	0.28	0.41	0.44	0.17	0.26	0.25	0.03	0.22	0.07	N/A
Mul0236670.1	M7/blue	122.399	8.63284e-05	0.0005144	6.65	16.86	22.25	24.39	17.18	14	16.69	26.55	28.15	21.96	14.5	17.9	35.73	18.83	18.44	21.01	15.14	21.28	6.05	15.71	6.81	10.86	7.48	5.32	7.02	16.49	25.33	24.25	26.07	15.57	10.09	11.87	12.59	13.35	8	6.2	12.85	8.32	6.69	6.77	Glutathione hydrolase 1 proenzyme EC=3.4.19.13 {ECO:0000250|UniProtKB:P19440} Gamma-glutamyltransferase 1 Gamma-glutamyltranspeptidase 1 Short=GGT 1 EC=2.3.2.2 {ECO:0000250|UniProtKB:P19440} Leukotriene-C4 hydrolase EC=3.4.19.14 {ECO:0000250|UniProtKB:P07314} Glutathione hydrolase 1 heavy chain Glutathione hydrolase 1 light chain Precursor OS=Sus scrofa (Pig) Name=GGT1 Synonyms=GGT PE=2
Mul0022890.1	M7/blue	122.252	4.25318e-06	4.34132e-05	12.05	14.57	18.35	11.47	9.49	10.21	5.8	11.37	8.11	14.77	12.49	13.77	7.57	7.9	14.04	12.35	10.82	15.87	6.99	4.61	2.87	1.87	1.99	1.99	2.83	2.94	15.23	9.01	21.06	7.32	8.4	8.16	11.31	16.09	9.62	3.78	6.26	3.81	4.53	6.24	N/A
Mul0005140.1	M7/blue	122.12	0.00137165	0.00517673	2.05	7.66	10.89	6.85	9.9	5.01	4.36	5.7	10.27	3.77	6.73	4.09	3.32	3.59	4.04	5.57	6.33	4.28	2.33	1.32	1.49	1.07	2.56	2.75	1.13	4.77	4.95	1.13	6.19	3	2.11	2.38	3.6	3.09	3.28	2.25	1.73	1.55	2.18	2.29	Titin EC=2.7.11.1 Connectin Rhabdomyosarcoma antigen MU-RMS-40.14 OS=Homo sapiens (Human) Name=TTN PE=1
Mul0029600.1	M7/blue	121.924	0.000293784	0.00143081	4.48	4.93	6.94	6.1	7.99	6.28	4.01	6.29	4.08	4.77	4.81	5.18	2.69	5.06	10.19	8.8	6.02	6.89	3.75	3.29	2.86	2.29	2.64	3.84	3.78	1.24	4.77	2.91	6.38	3.09	4.88	2.58	3.99	4.21	3.11	2.02	1.57	2.5	3.2	1.7	N/A
Mul0037390.1	M7/blue	121.873	9.52592e-05	0.000558034	1.89	4.84	3.81	3.62	2.35	4.88	1.46	1.29	1.28	2.29	3.16	2.7	0.77	2.82	2.94	3.38	0.97	3.49	2.33	1.09	0.17	0.06	0.55	0.12	0.4	0.91	2.51	3.67	2.23	0.89	2.55	0.55	1.11	1.41	0.19	0.17	0.06	0.15	1.64	0	Sodium- and chloride-dependent glycine transporter 2 Short=GlyT-2 Short=GlyT2 Solute carrier family 6 member 5 OS=Homo sapiens (Human) Name=SLC6A5 Synonyms=GLYT2, NET1 PE=1
Mul0003510.1	M7/blue	121.7	0.0334324	0.0733776	16.9	128.2	42.02	56.56	29.97	33.69	9.91	66.14	63.52	71.96	138.62	36.06	61.88	49.46	42.4	27.03	74.41	20.69	9.2	46.9	4.67	9.05	4.57	6.61	9.6	16.19	46.52	51.15	29.69	48.03	30.14	13.04	16.29	29.63	22.19	6.21	6.01	12.49	14.08	8.93	N/A
Mul0138290.1	M7/blue	121.584	0.000228824	0.00116213	22.71	29.08	22.86	26.62	30.47	24.23	21.23	19.3	38.84	21.08	33.46	24.69	25.65	17.81	23.42	27.01	22.32	27.04	12.01	11.56	5.59	10.23	8.06	13.29	17.28	17.69	31.97	19.45	37.29	19.82	32.64	13.4	13.41	16.21	5.94	10.82	26.33	6.49	9.03	8.36	Neuronal acetylcholine receptor subunit alpha-10 Alpha 10 nAChR Nicotinic acetylcholine receptor subunit alpha-10 Short=NACHR alpha-10 Precursor OS=Gallus gallus (Chicken) Name=CHRNA10 PE=3
Mul0017000.1	M7/blue	121.515	0.00139825	0.00525462	450.77	638.03	299.11	542.45	234.54	942.83	919.95	488.73	554.2	237.44	326.04	1125.33	513.9	168.51	206.85	339.82	1099.74	421.03	298.1	147.67	77.76	53.46	80.05	70.38	99.19	93.14	661	597.55	660.39	298.81	661.5	179.94	239.04	241.97	229.13	82.87	88.3	76.21	117.51	61.42	Roundabout homolog 3 Roundabout-like protein 3 Precursor OS=Homo sapiens (Human) Name=ROBO3 PE=1
Mul0131180.1	M7/blue	121.508	0.000631055	0.00273089	0.19	12.32	7.05	10.38	3.1	15.5	3.17	0.9	3.49	1.01	0.96	1.09	4.9	0.94	4.26	1.88	1.95	1.68	0.22	0.14	0.18	0.04	0.81	0.23	0.04	0.31	2.24	4.41	0.61	1.56	1.72	1.54	1.14	1.46	1.21	0.35	0.31	0.08	0	0.18	Sodium-coupled monocarboxylate transporter 2 Electroneutral sodium monocarboxylate cotransporter Low-affinity sodium-lactate cotransporter Solute carrier family 5 member 12 OS=Mus musculus (Mouse) Name=Slc5a12 Synonyms=Smct2 PE=1
Mul0019560.1	M7/blue	121.491	0.016729	0.0410431	1.99	11.12	5.86	4.91	4.57	4.06	7.11	1.84	6.07	7.37	13.89	8.18	19.77	4.27	2.96	7.8	8.34	4.66	1.87	4.74	0.35	0.17	3.14	0.53	1.02	2.23	4.73	2.63	5.65	3.48	3.52	2.59	2.29	2.04	0.39	0.51	2.2	2.5	0.62	0.35	N/A
Mul0201040.1	M7/blue	121.465	0.00114235	0.00445069	61.55	83.38	88.78	120.34	121.6	104.75	98.16	82.08	75.81	37.76	88.27	84.26	45.3	73.42	36.65	31	186.88	36.34	23.18	28.02	11.73	7.52	19.28	60.03	17.85	27.83	61.06	48.63	51.87	54.26	45.78	44.76	34.42	35.56	15.16	22.38	22.15	32.97	12.08	31.67	Hemoglobin-3 Hemoglobin III Short=Hb III OS=Phacoides pectinatus (Thick lucine) (Lucina pectinata) PE=1
Mul0204970.1	M7/blue	121.341	3.9289e-10	1.7891e-08	1661.96	1896.89	1499.1	2008.24	1301.13	1595.66	1487.34	1561.13	1643.47	1263.71	1616.63	1300.73	1061.89	1612.53	1134.15	1299.36	1161.84	930.81	738.69	784.71	451.95	489.05	352.6	452.53	563.15	627.89	1363.07	1774.79	1179.87	1501.84	1145.84	1472.98	1091.25	1183.95	1106.08	707.25	842.52	653.32	711.78	731.09	Profilin OS=Suberites domuncula (Sponge) PE=2
Mul0071070.1	M7/blue	121.264	0.000781283	0.00325962	294.12	358.23	669.87	759.04	452.96	646.34	1682.06	284.54	547.5	629.08	595.68	971.27	1228.09	299.97	781.42	640.13	80.13	547.4	203.09	199.38	210.58	36.49	13.9	4.6	4.79	290.4	897.21	1354.68	764.58	513.23	157.97	958.83	384.15	422.57	76.65	24.44	245.56	18.44	12.36	67.13	Neuronal acetylcholine receptor subunit alpha-2 Precursor OS=Homo sapiens (Human) Name=CHRNA2 PE=1
Mul0188020.1	M7/blue	120.877	2.72952e-05	0.000201222	1642.95	3556.58	4655.27	3549.47	2053.01	3467.37	1204.84	3907.55	5175.12	4858.03	3801.28	3669.76	5323.34	3973.45	4695.63	3823.59	3187.93	3993.31	2248.83	3987.94	2240.93	2063.31	1533.55	1525.61	1469.16	1536.98	4451.81	3337.15	4867.17	2616.54	2424.24	2551.05	3250.11	3643.39	1512.7	747.29	1059.72	1085.98	965.51	1099.36	Glyceraldehyde-3-phosphate dehydrogenase 2 EC=1.2.1.12 Glyceraldehyde-3-phosphate dehydrogenase II Short=GAPDH II OS=Drosophila melanogaster (Fruit fly) Name=Gapdh2 ORFNames=CG8893 PE=1
Mul0055800.1	M7/blue	120.855	3.08905e-08	7.19783e-07	18.53	9.66	12.91	14.69	12.96	18.73	24.64	16.33	22.31	11.96	16.92	19.34	17.86	11.5	17.09	14.74	13.32	12.43	7.44	10.98	3.46	4.29	2.26	2.16	4.86	6.67	12.38	14.55	18.03	13.07	14.88	11.69	10.72	11.88	10	6.49	4.55	3.35	3.97	2.76	Beta-1,3-galactosyl-O-glycosyl-glycoprotein beta-1,6-N-acetylglucosaminyltransferase 3 EC=2.4.1.102 {ECO:0000269|PubMed:9915862} EC=2.4.1.150 {ECO:0000269|PubMed:9915862} C2GnT-mucin type Short=C2GnT-M Short=hC2GnT-M Core 2/core 4 beta-1,6-N-acetylglucosaminyltransferase Short=C2/4GnT OS=Homo sapiens (Human) Name=GCNT3 PE=2
Mul0131020.1	M7/blue	120.832	0.00597773	0.0175313	4.21	8.74	16.56	10.31	6.73	8.42	6.21	7.81	3.12	10.99	4.86	6.19	6.71	3.04	13.55	16	1.98	13.07	4.09	6.19	2.59	2.32	1.01	0.6	1.62	1.63	5.58	1.92	8.28	3.8	5.38	5.03	6.81	7.85	3.3	1.97	2.87	1.17	1.4	0.94	N/A
Mul0015330.1	M7/blue	120.781	5.24273e-07	7.73742e-06	4.77	8.95	8.56	8.97	8.06	6.71	6.28	4.35	1.37	3.66	6.59	3.78	2.18	2.95	5.67	4.13	5.13	5.95	2.52	2.15	1	2.19	1.84	3.29	0.92	3.02	4.71	2.86	5.9	4.96	6.02	2.44	1.31	2.99	0.72	0.35	0.51	0.42	1.4	0.64	Homeobox protein caupolican OS=Drosophila melanogaster (Fruit fly) Name=caup ORFNames=CG10605 PE=2
Mul0216660.1	M7/blue	120.677	0.000329285	0.00157887	0.94	2.4	2.22	3.17	2.65	3.04	1.92	3.16	1.39	2.46	2.57	2.43	2.21	1.82	2.52	2.72	1.78	2.4	1.28	1.81	0.99	0.65	0.31	1.01	1.13	0.24	2.53	0.19	2.5	2.56	1.35	1.05	0.92	1.93	0.28	0.08	0.64	0.44	1.17	0.16	N/A
Mul0087770.1	M7/blue	120.616	0.000342637	0.00163027	6.57	18.72	13.26	12.64	17.43	7.94	11.99	15.97	8.56	6.71	8.17	6.55	8.74	6.76	8.68	7.97	8.29	8.86	2.19	5.11	1.65	3.08	1.81	2.87	2.28	7.34	8.64	3.85	10.27	4.94	5.28	4.42	5.24	5.99	4.28	4.46	7.27	3.55	8.18	6.25	Protein slit Short=dSlit Protein slit N-product Protein slit C-product Precursor OS=Drosophila melanogaster (Fruit fly) Name=sli ORFNames=CG43758 PE=1
Mul0156520.1	M7/blue	120.496	0.0519919	0.105127	5.16	11.41	9.09	15.64	30.41	7.74	21.5	20.29	6.3	4.78	7.85	5.39	5.39	8.12	8.14	6.93	8.34	6.01	2.56	4.21	2.2	3.42	1.21	2.6	1.45	13.23	4.98	3.34	7.43	5.13	7.71	3.06	3.32	6.02	3.97	0.98	2.01	3.55	4.22	0.2	G-protein coupled receptor daf-37 {ECO:0000305} Abnormal dauer formation protein 37 {ECO:0000312|WormBase:C30B5.5} OS=Caenorhabditis elegans ORFNames=C30B5.5 {ECO:0000312|WormBase:C30B5.5} PE=1
Mul0206010.1	M7/blue	120.42	0.00698526	0.01992	4.24	30.71	44.18	61.41	21.98	56.6	20.23	31.7	62.44	36.8	31.57	33.21	53.29	36.17	35.06	32.79	26.54	55.36	15.25	19.08	4.7	25.65	4.9	12.72	10.52	28.45	46.07	31.18	51.29	19.15	25.89	32.22	20.11	22.67	7.87	5.57	11.34	14.61	28.25	2.9	N/A
Mul0092930.1	M7/blue	120.292	0.299856	0.412183	4.7	21.17	12.66	13.97	12.11	10.68	4.08	11.76	21.34	12.03	22.42	15.02	15.37	13.46	20.08	12.14	11.6	16.05	5.24	9.21	3.88	11.26	4.45	6.62	6.08	5.23	16.39	8	16.3	11.87	8.08	5.84	9.79	9.77	9.72	4.21	6.59	4.84	30.51	4.78	Mechanosensory protein 2 OS=Caenorhabditis elegans Name=mec-2 ORFNames=F14D12.4 PE=1
Mul0101790.1	M7/blue	120.29	5.17437e-06	5.09731e-05	83.41	29.59	22.56	61.31	71.47	86.16	68.53	40.14	23.12	26.46	33.2	37.3	43.58	17.1	50.31	20.58	20.05	19.9	4.85	21.07	6.84	9.01	7.83	6.76	14.26	14.35	59.58	58.96	64.1	17.17	14.26	19.29	27.38	24.67	4.68	10.37	9.03	5.32	4.15	8.58	Zwei Ig domain protein zig-4 {ECO:0000303|PubMed:11809975} 2 Ig domain protein zig-4 {ECO:0000303|PubMed:11809975} Precursor OS=Caenorhabditis elegans ORFNames=C09C7.1 {ECO:0000312|WormBase:C09C7.1} PE=2
Mul0046650.1	M7/blue	120.106	0.000440438	0.00201402	2.32	3.06	2.67	5.95	4.57	6.35	2.48	2	2.39	1.59	2.97	2.57	1.62	2.56	3.89	3.53	2.57	2.03	1.52	2.13	0.64	0.91	0.77	2.37	0.23	1.2	2.95	2.56	2.25	2.71	2.79	1.67	1.93	2.16	0.45	1.08	1.63	1.56	0.76	0.69	Ankyrin repeat and death domain-containing protein 1A Fragment OS=Macaca fascicularis (Crab-eating macaque) (Cynomolgus monkey) Name=ANKDD1A ORFNames=QccE-18247 PE=2
Mul0060810.1	M7/blue	120.055	0.00112339	0.00438649	3.04	10.05	10.26	8.38	9.2	8.07	10.35	7.21	12.84	7.26	6.61	8.42	9.74	5.87	8.91	10	9.88	8.17	4.17	8.73	2.32	5.9	2.79	4.43	2.09	4.53	5.81	2.91	8.3	4.86	5.61	3.98	5.53	5.36	2.18	2.54	4.65	2.9	6.24	2.12	N/A
Mul0150260.1	M7/blue	119.705	0.00137981	0.00520069	0.39	1.18	1.67	0.5	1.53	0.88	1.83	0.73	0.41	0.37	1.1	0.74	0.63	0.34	1.38	0.71	1.13	0.9	0	0.17	0.06	0	0.52	0.06	0.05	0.49	0.52	0.77	0.87	0.55	0.56	0.53	0.34	0.54	0	0	0	0.05	0	0.28	UNC93-like protein OS=Drosophila melanogaster (Fruit fly) ORFNames=CG4928 PE=2
Mul0210050.1	M7/blue	119.653	0.000532222	0.0023648	2.43	10.27	6.27	13.9	10.8	7.25	6.12	8.22	4.38	2.98	1.57	3.1	2.49	1.83	4.14	3.19	2.11	2.63	2.41	1.4	1.2	0.72	1.09	0.64	0.36	6.97	5.11	4.75	3.21	2.42	1.99	1.62	2.09	2.36	1.44	1.08	1.81	1.39	2.28	0.89	Taste receptor type 1 member 3 Sweet taste receptor T1R3 Precursor OS=Rattus norvegicus (Rat) Name=Tas1r3 Synonyms=T1r3, Tr3 PE=2
Mul0036420.1	M7/blue	119.588	0.00160174	0.00586725	2.48	14.19	13.3	26.81	8.97	20.08	6.75	7.36	7.95	3.84	12.35	8.54	6.57	5.32	9.69	3.16	14.9	5.14	3.79	2.73	0.94	6.17	1.1	2.07	2.34	3.93	4.18	4.7	3.78	5.22	7.5	4.46	4.82	3.46	0.89	2.2	1.47	1.3	2.32	2.31	Synaptotagmin-B Synaptic vesicle protein O-p65-B OS=Diplobatis ommata (Ocellated electric ray) (Discopyge ommata) Name=P65-B PE=1
Mul0051800.1	M7/blue	119.572	0.000265782	0.00131655	11.62	40.1	47.21	43.75	30.92	26.96	7.89	22.26	29.9	28.86	24.73	22.55	18.05	16.72	29.6	22.78	18.6	24.11	6.35	11.38	6.24	2.88	2.88	3.47	4.26	7.4	25.77	8.99	42.6	15.92	12.59	15.71	25.28	25.34	19.72	10.89	20.79	17.7	17.98	12.68	Neural cell adhesion molecule 2 Short=N-CAM-2 Short=NCAM-2 Neural cell adhesion molecule RB-8 R4B12 Precursor OS=Mus musculus (Mouse) Name=Ncam2 Synonyms=Ocam, Rncam PE=1
Mul0011390.1	M7/blue	119.498	0.000525349	0.00233921	3.33	18.19	27.36	24.81	16.29	27.27	11.86	17.16	21	23.06	62.94	34.14	52.79	28.3	21.22	28.78	41.81	26.9	18.26	16.45	2.72	1.4	1.35	1.32	7.38	2.82	20.07	15.51	24.71	34.73	24.29	24.7	11.54	14.34	9.14	3.56	7.05	10.13	2.47	2.85	Protein lethal(2)essential for life Protein Efl21 OS=Drosophila melanogaster (Fruit fly) Name=l(2)efl ORFNames=CG4533 PE=1
Mul0012070.1	M7/blue	119.412	0.000334493	0.00159849	0.51	1.42	1.2	1.45	1.45	1.45	0.91	1.13	1.05	0.46	1.34	0.59	0.65	0.77	0.81	0.97	1.81	0.8	0.23	0.43	0.19	0.16	0.13	0	0.13	0.49	0.97	0.83	1.04	0.46	1.67	0.32	0.33	0.27	0.89	0.16	0.03	0.37	0.62	0.6	Echinoderm microtubule-associated protein-like 2 Short=EMAP-2 OS=Mus musculus (Mouse) Name=Eml2 PE=1
Mul0041660.1	M7/blue	119.109	0.0198338	0.0473419	1.91	12.36	8.99	18.43	2.93	7.39	1.3	12.82	6.71	12.21	3.75	8.07	13.11	5.73	6.07	9.62	4.8	12.84	1.99	3.5	2.66	0.33	1.27	1.36	0.98	2.31	9.07	6.59	4.89	3.34	3.38	4.97	7.09	8.82	0.75	1.64	3.89	1.2	1.59	1.33	N/A
Mul0077030.1	M7/blue	119.043	1.94016e-05	0.00015167	2.62	5.69	5.63	8.17	4.82	5.56	3.09	5.1	3.88	4.32	4.88	5.5	1.83	4.2	4.86	7.57	6.45	6.34	2.26	1.67	1.04	0.78	1.57	2.18	1.38	1.21	3.76	0.99	5.89	3.19	5.26	3.45	3.34	3.77	4.04	3.72	2.26	2.42	2.47	1.47	Retinoic acid receptor alpha Short=RAR-alpha Nuclear receptor subfamily 1 group B member 1 OS=Gallus gallus (Chicken) Name=RARA Synonyms=NR1B1 PE=2
Mul0172850.1	M7/blue	118.864	0.00252968	0.00857263	13.74	27.49	38.48	13.93	13.81	15.06	12.26	17.83	26.11	36.35	24.02	49.36	56.41	8.37	28.04	51.16	13.42	36.91	15.25	16.51	4.01	4.64	7.31	3.04	2.06	2.25	31.43	18.69	39.39	19.64	11.74	17.88	22.65	25.85	9.01	4.98	5.27	2.51	2.91	0.7	N/A
Mul0146040.1	M7/blue	118.845	8.45156e-06	7.62138e-05	36.17	45.34	26.87	27.23	47.24	35.42	40.34	12.63	15.24	10.15	21.84	14.37	14.13	16.76	33.42	29.18	34.81	22.66	22.78	6.56	3.7	2.09	4.9	5.96	1.97	10.15	20.61	27.8	16.92	16.75	28.22	8.67	7.62	8.62	7.96	4.17	8.67	4.15	13.08	7.28	Receptor-type tyrosine-protein phosphatase kappa Short=Protein-tyrosine phosphatase kappa Short=R-PTP-kappa EC=3.1.3.48 Precursor OS=Mus musculus (Mouse) Name=Ptprk Synonyms=Ptpk PE=1
Mul0202770.1	M7/blue	118.782	0.000332177	0.00158875	1.95	16.88	15.71	15.91	4.47	11.87	5.95	10.54	13.62	8.02	8.23	6.81	6.32	13.32	8.05	10.39	0	10.13	0.67	8.27	1.04	0.79	1.15	1.97	1.58	1.35	14.83	8.69	18.28	5.1	7.03	3.77	2.85	4.57	1.89	1.34	1.95	1.37	1.44	2.41	Cardioacceleratory peptide receptor Crustacean cardioactive peptide receptor OS=Drosophila melanogaster (Fruit fly) Name=CCAP-R Synonyms=CcapR ORFNames=CG33344 PE=2
Mul0000360.1	M7/blue	118.635	0.00168018	0.00610867	3.63	6.49	8.79	12.37	3.97	10.81	0.96	6.63	3.44	5.25	6.03	3.51	2.74	3.12	7.34	6.4	3.6	11.06	4.63	2.96	1.62	1.39	2.24	1.84	1.46	2.69	3.09	2.05	4.06	2.86	3.22	3	4.1	3.8	1.86	1.18	1.88	1.17	2.35	1.06	N/A
Mul0170810.1	M7/blue	118.258	0.000134694	0.000745209	5.86	8.59	8.93	7.35	11.41	7.54	9.87	5.37	3.22	4.59	6.45	6.61	8.28	4.04	4.32	4.11	6.8	4.02	4.24	3.83	1.31	1.54	1.97	3.05	2.84	6.56	4.55	4.47	5.2	5.63	6.54	3.99	3.23	2.78	1.3	2.09	2.95	2.59	2.47	2.73	Pleckstrin homology domain-containing family G member 7 Short=PH domain-containing family G member 7 OS=Homo sapiens (Human) Name=PLEKHG7 PE=2
Mul0155330.1	M7/blue	117.794	0.000104731	0.000601522	6.63	50.71	41.98	54.45	32.26	48.58	11.53	26.3	18.69	21.05	28.71	13.42	23.65	16.1	28.12	15.5	26.6	17.19	14.01	9.14	6.49	5.7	5.95	8.78	6.84	6.66	14.14	9.58	20.07	15.75	17.94	9.4	20.8	22.96	11.96	10.26	13.76	7.41	9.95	16.36	A disintegrin and metalloproteinase with thrombospondin motifs 7 Short=ADAM-TS 7 Short=ADAM-TS7 Short=ADAMTS-7 EC=3.4.24.- COMPase Precursor OS=Mus musculus (Mouse) Name=Adamts7 PE=1
Mul0035950.1	M7/blue	117.197	0.0449253	0.0932416	33.23	63.44	64.69	42.7	46.01	21.81	17.26	110.94	35.67	24.69	62.25	52.12	25.89	28	64.26	40.94	55.81	41.08	32.55	37.66	18.14	14.58	11.78	14.71	13.28	14.68	35.11	20.08	48.05	40.9	27.78	32.33	50.68	34.27	21.34	16.1	26.7	7.77	13.98	18.6	N/A
Mul0174740.1	M7/blue	117.097	7.40283e-06	6.83717e-05	31.5	35.99	34	55.69	51.65	50.33	57.48	34.37	42.65	32.37	27.78	51.49	37.72	35.56	53.61	39.98	30.89	35.42	20.43	34.54	20.77	7.22	10	10.9	9.54	16.59	26.54	35.07	25.12	33.51	35.66	49.24	32.97	31.05	22.01	17.83	31.24	7.77	17.04	8.88	Mitochondrial genome maintenance exonuclease 1 {ECO:0000255|HAMAP-Rule:MF_03030} EC=3.1.-.- {ECO:0000255|HAMAP-Rule:MF_03030} OS=Xenopus tropicalis (Western clawed frog) (Silurana tropicalis) Name=mgme1 PE=2
Mul0231560.1	M7/blue	116.975	0.00453117	0.0139573	2.16	12.93	14.72	28.92	14.52	13.99	15.5	11.75	6.82	7.44	12.21	7.34	2.9	6.42	15.43	9.31	18.18	8.66	7.69	6.52	2.27	3.13	2.23	1.47	1.19	9.22	10.48	14.62	6.59	6.4	10.75	7.18	3.83	5.05	2.8	2.68	2.5	1.29	2.71	0.68	Beta-1,3-galactosyltransferase 1 Short=Beta-1,3-GalTase 1 Short=Beta3Gal-T1 Short=Beta3GalT1 EC=2.4.1.86 {ECO:0000269|PubMed:9582303} UDP-galactose:beta-N-acetyl-glucosamine-beta-1,3-galactosyltransferase 1 OS=Homo sapiens (Human) Name=B3GALT1 PE=1
Mul0147110.1	M7/blue	116.942	0.0154082	0.0383864	34.4	39.35	26.64	51.68	68.15	68.33	134.19	32.86	41.71	21.94	29.93	45.17	27.4	17.59	35.48	26.75	35.39	23.6	6.91	22.74	6.25	4.26	33.17	4.18	3.08	20.25	31.19	34.71	26.88	23.3	20.29	28.73	19.14	17.1	8.5	3.55	13.22	4.22	5.3	18.53	Neurensin-1 Neuro-p24 Vesicular membrane protein of 24 kDa Short=Vesicular membrane protein p24 OS=Homo sapiens (Human) Name=NRSN1 {ECO:0000312|HGNC:HGNC:17881} Synonyms=VMP PE=1
Mul0231770.1	M7/blue	116.93	0.0059595	0.0174869	100.74	360.26	367.3	208.92	120.94	860.35	175.7	417.13	626.38	381.3	325.8	597.87	1478.07	337.77	450.07	476.96	345.52	406.54	164.4	533.73	64.81	63.14	40.02	42.41	29.75	66.98	338.77	328.95	355.11	332.14	428.46	358.66	297.54	284.47	156.96	19.92	28.2	31.7	24.52	16.53	N/A
Mul0126030.1	M7/blue	116.658	0.000509305	0.00227934	76.9	39.23	24.72	44.69	106.92	56.72	73.23	45.78	18.23	18.67	18.91	17.37	14.28	20.21	29.57	23.11	26.84	33.16	17.2	19.29	7.15	3.77	2.81	3.17	8.71	17.46	15.54	32.53	15.79	15.44	30.4	8.57	12.11	13.52	3.64	2.32	7.03	4.25	12.39	2.07	N/A
Mul0215410.1	M7/blue	116.588	0.000155083	0.000838172	1.02	2.31	2.83	3.17	5.01	3.04	2.3	1.42	1.97	0.87	1.71	1.62	1.47	1.14	1.56	1.55	2.76	1.63	0.39	1.01	0.3	0.38	0.86	0.59	0.57	0.84	0.94	0.22	1.12	1.04	1.98	0.61	1.22	1.37	0.77	0.51	1.54	1.11	0.65	0.68	Neuron navigator 2 EC=3.6.4.12 Helicase APC down-regulated 1 Pore membrane and/or filament-interacting-like protein 2 Retinoic acid inducible in neuroblastoma 1 Steerin-2 Unc-53 homolog 2 Short=unc53H2 OS=Homo sapiens (Human) Name=NAV2 Synonyms=HELAD1, KIAA1419, POMFIL2, RAINB1, STEERIN2 PE=1
Mul0164130.1	M7/blue	116.441	0.000186449	0.000977036	7.08	28.86	42.77	22.65	10.77	13.85	2.62	12.19	40.56	45.1	44.46	48.92	40.92	47.78	46.13	45.06	30.48	50.03	15.47	13.29	6.22	1.32	1.68	2.17	2.78	2.73	54.08	14.15	93.01	22.2	23.94	17.79	27.58	33.89	14.99	1.39	3.99	2.42	1.35	3.82	Opine dehydrogenase {ECO:0000303|PubMed:15565272} EC=1.5.1.- {ECO:0000303|PubMed:15565272} OS=Haliotis discus hannai (Japanese abalone) Name=tadh {ECO:0000312|EMBL:BAB92088.1} PE=2
Mul0187040.1	M7/blue	116.424	3.44165e-06	3.65466e-05	31.94	35.6	52.21	58.83	42.07	45.85	24.78	24.87	22.77	28.34	57.04	29.11	25.58	37.97	38.87	32.24	39.29	33.85	14.23	12.5	8.87	7.29	7.81	13.3	17.41	15.08	21.31	15.37	30.78	32.22	37.21	31.5	27.64	26.39	24.59	14.62	13	15.38	27.28	16.24	N/A
Mul0014940.1	M7/blue	116.299	0.000800443	0.00332804	3.57	8.85	7.76	18.36	9.49	11.27	3.03	7.98	6.44	6.58	6.58	3.62	4.56	4.15	10.26	6.46	8.55	6.86	3.18	3.96	2.74	0.76	2.85	1.9	2.1	1.89	3.97	1.06	6.11	4.23	3.34	3.16	4.3	4.67	2.52	1.23	3.21	3.22	3.01	4.74	Transmembrane protein 132D Mature oligodendrocytes transmembrane protein Short=Mature OL transmembrane protein Precursor OS=Homo sapiens (Human) Name=TMEM132D Synonyms=HBE120, KIAA1944, MOLT PE=1
Mul0172070.1	M7/blue	116.237	0.00619326	0.018041	363.87	639.85	330.94	463.61	911.14	569.72	365.86	778.8	301.67	283.75	388.08	377.47	466.67	314.29	351.52	294.18	407.39	396.37	232.36	365.93	169.18	222.32	99.98	117.04	181.36	282.9	428.67	368.67	495.8	311.62	281.89	254.36	307.66	300.79	182.2	176.36	445.83	236.15	256.25	126.43	N/A
Mul0064720.1	M7/blue	116.156	0.000415562	0.0019165	4.94	15.12	13.64	16.13	9.58	9.69	3.63	9.04	9.93	10.63	9.94	8.07	7.29	8.88	11.43	13.46	11.84	14.11	8.69	6.44	4.41	4.74	2.25	6	4.11	2.16	9.84	2.59	12.3	5.67	5.88	6.83	8.1	8.2	9.68	4.73	4.95	3.97	6.61	4.05	Calpain-5 EC=3.4.22.- New calpain 3 Short=nCL-3 OS=Mus musculus (Mouse) Name=Capn5 Synonyms=Ncl3 PE=1
Mul0046340.1	M7/blue	115.823	8.76634e-06	7.84041e-05	1.76	3.82	2.76	3.04	4.15	4.07	2.03	2.25	1.6	1.81	1.65	2.54	3.32	0.93	1.08	2.42	2.95	1.21	0.45	0.3	0.76	0.84	0.27	0.97	0.19	0.94	1.68	0.99	2.48	1.37	1.68	1.21	0.67	1.2	0.21	1.3	1.19	0.59	1.35	0.09	N/A
Mul0167970.1	M7/blue	115.75	0.000246709	0.00123868	0.41	2.66	3.44	6.83	4.23	4.98	3.15	1.99	1.84	1.15	1.73	1.55	0.72	0.5	2.37	1.73	1.53	1.75	0.48	0.91	0.52	0.17	0.93	0.77	0.06	1.03	1.57	0.2	1.15	0.84	0.37	0.86	0.82	1.47	0.13	0.23	0.34	0.26	0.41	0.35	Homeobox protein caupolican OS=Drosophila melanogaster (Fruit fly) Name=caup ORFNames=CG10605 PE=2
Mul0053320.1	M7/blue	115.583	0.000190574	0.000995236	291.98	870.01	937.37	1157.04	480.58	684.53	695.54	902.02	1105.47	655.3	950.62	573.68	856.28	628.8	1171.27	962.66	817.07	827.08	499.88	472.66	242.3	508.42	172.17	234.79	306.33	988.75	1055.64	1089.79	966.83	563.59	410.53	493.41	671.31	696.45	236.4	108.33	274.98	150.44	262.07	186.51	N/A
Mul0151710.1	M7/blue	115.534	0.000178299	0.000942301	69.8	136.69	78.49	106.17	181.03	82.56	125.77	137.7	72.62	56.78	97.45	85.4	85.6	75.59	43.45	38.59	69.63	55.61	24.76	49.25	20.4	28.94	20.11	23.6	41.03	50.82	77.75	66.08	82.23	66.69	69.77	70.97	52.6	60.89	53.58	33.58	53.82	47.78	60.63	34.62	N/A
Mul0207650.1	M7/blue	115.34	0.00121412	0.00468252	0.52	1.37	1.95	2.13	2.27	1.35	3.48	2.32	1.47	0.64	0.96	0.88	0.92	0.92	1.06	0.64	1.47	1.26	0.54	0.44	0.33	0.18	0.12	0.22	0.14	1.03	0.26	0.04	0.63	0.51	0.51	0.64	0.79	0.7	0.27	0.13	0.18	0.64	0.11	0.07	Tripartite motif-containing protein 2 EC=2.3.2.27 E3 ubiquitin-protein ligase TRIM2 RING-type E3 ubiquitin transferase TRIM2 {ECO:0000305} OS=Bos taurus (Bovine) Name=TRIM2 PE=2
Mul0027840.1	M7/blue	115.285	2.09066e-06	2.41607e-05	70.95	82.46	47.91	61.57	95.99	76.71	74.75	70.7	28.68	48.12	54.97	52.64	50.56	33.7	48.07	20.8	40.19	43.84	18.61	34.54	14.97	18.75	13.69	20.5	32.92	29.86	40.77	29.43	50.41	43.54	35.03	40.87	38.44	46.15	27.93	17.21	25.17	26.44	30.37	14.79	N/A
Mul0141150.1	M7/blue	115.153	6.71214e-07	9.49608e-06	19.24	50.22	49.23	56.23	20.57	27.75	11.6	23.96	51.63	38.31	74.25	48.42	91.04	42.65	53.58	75.9	60.88	66.91	47.47	26.31	23.78	6.21	4.24	11.63	9.51	15.02	94.51	72.13	99.89	37.57	53.16	41.77	34.8	34.83	18.34	16.07	14.61	12.24	16.12	20.97	Uncharacterized peptidase C1-like protein F26E4.3 Precursor OS=Caenorhabditis elegans ORFNames=F26E4.3 PE=1
Mul0197480.1	M7/blue	115.004	0.00242122	0.00826497	5.92	65.49	28.25	57.18	60.23	27.9	7.54	21.6	34.25	28.05	46.6	17.09	52.59	28.49	29.24	28.34	32.82	12.89	14.2	13.34	4.14	5.43	4.2	14.12	11.68	14.22	23.21	18.31	29.54	15.06	8.4	12.66	11.19	13.53	11.77	11.13	14.77	3.73	9.21	8.84	N/A
Mul0054100.1	M7/blue	114.99	0.00237085	0.00812573	0.41	19.76	8.2	15.54	11.65	9.46	15.61	4.08	5.37	5.96	12.5	6.63	6.96	8.44	9.12	8.21	12.57	5.7	1.81	3.63	1.47	0.84	1.08	1.26	0.75	1.88	7.46	15.76	4.47	5.43	11.47	4.5	0.14	2.32	1.65	2.65	1.89	0.77	4.74	0.85	Sodium- and chloride-dependent glycine transporter 1 Short=GlyT-1 Short=GlyT1 Solute carrier family 6 member 9 OS=Homo sapiens (Human) Name=SLC6A9 PE=1
Mul0201360.1	M7/blue	114.619	0.0016264	0.00593691	6.78	13.18	8.44	13.39	12.15	19.65	27.5	10.14	16.77	11.41	7.91	13.83	4.37	4.69	13.5	14.37	11.08	8.31	0.63	10.38	1.84	3.37	1.75	1.75	0.65	3.78	10.45	17.48	6.08	6.9	4.85	7.45	4.41	6.72	1.33	6.35	9.61	1.07	2.51	1.32	N/A
Mul0095160.1	M7/blue	114.536	0.00178864	0.00643456	7.29	7.55	7.17	19.47	5.35	11	6.63	10.94	8.92	17.13	10.95	10.18	24.91	3.03	12.1	16.64	5.82	11.91	6.2	12.77	1.7	1.92	0.49	0.7	1.17	1.77	12.98	8.01	15.52	5.02	4.42	5.44	6.89	8.42	7.44	0.75	1.82	1.45	2.13	0.34	N/A
Mul0172870.1	M7/blue	114.379	0.0204595	0.0485848	2.18	12.34	7.09	9.8	6.61	9.19	2.46	6.34	26.17	3.63	8.4	6.29	6.2	6.71	5.44	3.54	5.23	3.37	1	2.81	1.47	1.91	1.3	2.85	1.39	1.61	11.94	5.01	14.43	1.93	3.46	1.68	1.38	1.8	1.53	1.45	2.96	3.31	3.63	1.68	Anosmin-1 {ECO:0000303|PubMed:8832397, ECO:0000312|HGNC:HGNC:6211} Adhesion molecule-like X-linked Kallmann syndrome protein {ECO:0000303|PubMed:1913827} Precursor OS=Homo sapiens (Human) Synonyms=ADMLX, KAL, KAL1, KALIG1 PE=1
Mul0190020.1	M7/blue	114.298	0.0135432	0.0345173	7.7	19.56	23.44	19.53	14.35	12.08	7.27	10.62	18.74	16.21	19.16	16.35	13.72	17.98	19.49	24.06	26.52	19.02	8.59	8.7	7.18	4.48	7.61	8.61	6.93	10.53	13.89	3.05	31.57	12.45	9.98	10.89	11.61	14.88	10.22	7.06	9.8	9.44	16.78	6.08	Zinc finger CCHC domain-containing protein 24 OS=Homo sapiens (Human) Name=ZCCHC24 Synonyms=C10orf56 PE=1
Mul0062110.1	M7/blue	114.254	7.97725e-06	7.28835e-05	3.74	13.77	13.53	14.81	8.43	17.41	11.84	21.93	15.09	15.69	11.25	12.54	26.76	16.07	16.45	11.86	13.7	13.44	10.14	17.37	8.47	1.34	2.59	5.57	1.54	4.35	14	6.45	13.28	9.09	5.31	6.81	8.7	11.39	2.11	2.88	2.95	3.77	2.24	4.5	Tetraspanin-18 Short=Tspan-18 OS=Mus musculus (Mouse) Name=Tspan18 PE=2
Mul0173810.1	M7/blue	114.203	0.000288768	0.00141058	1.57	8.29	7.64	15.31	5.88	8.73	2.14	3.49	3.41	2.68	4.02	1.47	2.12	0.45	7.23	3.59	6.49	3.33	1.83	1.3	2.77	0.57	0.69	0.52	0.57	0.87	2.25	3.14	2.53	3.01	1.3	2.96	1.26	1.93	0.66	0.14	0.5	0.46	1.83	0.22	Protein disulfide-isomerase 1 Short=PDI1 EC=5.3.4.1 Precursor OS=Dictyostelium discoideum (Slime mold) Name=pdi1 ORFNames=DDB_G0276141 PE=1
Mul0171520.1	M7/blue	114.157	0.00401596	0.0126284	0.15	5.91	2.05	3.25	1.57	0.86	1.68	0.57	5.35	1.74	4.23	1.66	3.89	4.62	2.02	1.21	2.97	1.5	0.39	0.17	0.21	0.16	0.31	0.27	0.32	0.27	2.99	2.69	4.28	2.21	5.17	1.09	0.44	0.89	0.54	0.74	0.16	0.1	0.06	0.32	N/A
Mul0186960.1	M7/blue	113.973	1.15903e-06	1.48893e-05	159	151.46	208.99	194.8	124.83	134.05	105.1	131.63	104.16	184.31	254.56	98.7	91.45	164.25	210.87	153.53	158.5	113.89	82.8	68.07	57.61	32.86	28.22	31.75	38.25	20.94	79.54	78.17	86.94	116.96	131.9	131.29	102.64	113.67	102.89	31.18	26.21	20.25	59.34	48.45	Costars family protein ABRACL ABRA C-terminal-like protein OS=Xenopus laevis (African clawed frog) Name=abracl PE=3
Mul0152050.1	M7/blue	113.967	0.000302299	0.00146729	0.96	3.68	2.71	8.55	4.09	6.76	1.88	1.66	0.82	1.6	1.32	0.91	0.4	0.12	2.85	0.93	3.35	0.9	0.12	0.71	0.1	0	0.37	0.3	0.57	0.1	1.14	0.9	0.81	1.18	0.73	0.51	1.07	0.94	0.32	0.19	0.56	0.43	0.23	0.29	N/A
Mul0153190.1	M7/blue	113.76	0.000516938	0.00230808	4.51	24.15	12.16	17.97	1.54	21.28	4.69	11.35	20.39	11.38	11.08	15.97	22.55	13.1	21.38	15.58	7.76	12.98	3.41	14.52	4.2	2.81	7	2.15	4.14	1.49	16.72	30.93	16.07	6.86	8.38	5.93	5.63	7.95	3.87	0.15	7.16	0.95	0.54	3.91	N/A
Mul0063540.1	M7/blue	113.443	1.96663e-05	0.000153425	8.76	23.04	17.14	18.16	12.99	15.55	18.77	10.94	7.82	5.2	19.06	5.55	14.88	10.13	18.07	11.09	7.2	6.42	4.93	3.54	2.5	3.07	0.95	2.94	3.2	1.24	15.83	21.95	9.7	12.1	8.56	13.06	4.18	5.27	5.32	1.23	1.82	3.26	6.25	8	UPF0585 protein CG18661 OS=Drosophila melanogaster (Fruit fly) ORFNames=CG18661 PE=2
Mul0170630.1	M7/blue	113.071	0.0634232	0.123775	18.69	8.78	16.55	14.3	12.31	8.51	19.63	7.17	8.6	5.5	23.66	9.7	13.84	8.86	11.29	14.62	8.66	14.38	5.21	5.52	1.05	0.89	1.86	0.77	5.76	4.02	14.23	6.29	15.13	5.52	5.52	4.97	5.02	6.04	7.41	5.46	4.24	2.43	28.28	4.21	N/A
Mul0066540.1	M7/blue	113.061	1.71256e-05	0.00013682	0.88	1.52	1.24	1.1	1.97	1.59	0.96	0.73	1.17	0.51	0.77	1.57	0.63	0.38	0.84	0.59	0.59	0.43	0	0.77	0.12	0	0.17	0.13	0	0.3	0.51	0.86	1.09	0.41	0.23	0.98	0.75	0.72	0.27	0	0.72	0.44	0.15	0.06	Neuronal acetylcholine receptor subunit alpha-7 Precursor OS=Bos taurus (Bovine) Name=CHRNA7 PE=1
Mul0068050.1	M7/blue	112.853	0.000401255	0.0018601	0.98	1.26	1.55	3.1	2.27	0.85	2.01	1.25	0.64	1.22	2.26	1.16	0.8	0.42	1.37	0.74	1.34	1	0.31	0.81	0.09	0	0	0	0.08	0	1.32	0.8	0.9	0.1	1.42	0.46	0.7	0.25	0.19	0.17	1	0.31	0.1	0.09	Neurogenic differentiation factor 1 Short=NeuroD Short=NeuroD1 OS=Danio rerio (Zebrafish) (Brachydanio rerio) nrd {ECO:0000312|EMBL:AAB70529.1} PE=1
Mul0219240.1	M7/blue	112.79	0.00940258	0.0255628	0.5	6	1.42	3.25	7.19	3.72	2.33	1.49	1.34	0.64	3.77	2.74	2.76	1.12	2	1.35	2.61	1.97	0.84	1.47	0.14	0.55	0.93	0.57	0.48	0.63	1.41	1.55	1.4	2.03	1.25	2.02	1	1.44	0.55	0.97	0.27	0.51	0.75	0.42	Neuronal acetylcholine receptor subunit alpha-3 Precursor OS=Homo sapiens (Human) Name=CHRNA3 Synonyms=NACHRA3 PE=1
Mul0137010.1	M7/blue	112.71	0.00282199	0.00939228	3.43	8.91	14.57	16.67	15.64	6.84	7.16	13.53	12.04	6.5	8.96	12.13	11.79	11.34	10.92	11.81	8.75	8.15	5.19	7.05	3.06	8.18	3	3.32	2.54	8.06	7.94	5.37	8.53	8.72	6.51	7.38	8.3	7.62	7.15	2.06	3.96	4.81	5.1	2.37	Deleted in malignant brain tumors 1 protein Glycoprotein 340 Short=Gp-340 Hensin Salivary agglutinin Short=SAG Surfactant pulmonary-associated D-binding protein Precursor OS=Homo sapiens (Human) Name=DMBT1 Synonyms=GP340 PE=1
Mul0006450.1	M7/blue	112.649	0.000193952	0.00101011	21.87	39.62	40.04	44.53	38.59	34.65	28.65	29.04	31.83	22.34	41.47	28.12	21.99	18.47	31.33	34.51	50.5	30.96	18.95	15.74	7.96	9.28	11.25	14.95	11.56	27.04	32.42	14.28	43.18	21.16	25.09	20.38	20.59	20.25	14.12	22.81	20.61	25.31	28.56	19.54	Sorbin and SH3 domain-containing protein 2 Arg-binding protein 2 Short=ArgBP2 Arg/Abl-interacting protein 2 OS=Mus musculus (Mouse) Name=Sorbs2 Synonyms=Argbp2, Kiaa0777 PE=1
Mul0026790.1	M7/blue	112.579	3.44564e-10	1.60738e-08	142.26	133.11	151.31	95.39	107.22	112.42	176.17	116.56	98.37	147.12	103.77	96.11	177.24	105.72	134.47	115.51	108.47	111.88	82.11	77.25	30.5	21	4.93	9.36	8.41	31.73	176.3	151.96	162.29	117.22	74.68	119.75	71.74	81.36	23.95	18.6	28.2	28.01	34.54	7.94	N/A
Mul0045170.1	M7/blue	112.523	4.45076e-07	6.77823e-06	13.24	15.99	17.03	19.58	21.17	16.02	8.65	12.78	10.95	9.81	18.07	11.74	7.44	14.19	17.33	12.68	15.43	13.93	5.95	7.63	6.35	5.42	4.8	6.1	8.28	7.5	7.88	5.07	8.83	11.33	7.95	9.3	10.23	12.15	10.98	5.11	7.81	4.75	8.75	4.44	Probable palmitoyltransferase ZDHHC14 EC=2.3.1.225 NEW1 domain-containing protein Short=NEW1CP Zinc finger DHHC domain-containing protein 14 Short=DHHC-14 OS=Homo sapiens (Human) Name=ZDHHC14 PE=1
Mul0128870.1	M7/blue	112.468	5.76702e-05	0.000369183	4.95	11.35	8.59	4.45	5.07	8.17	8.16	16.93	16.98	8.17	8.38	7.47	8.81	7.97	9.28	7.17	7.45	6.15	2.41	11.82	1.3	3.33	1.37	1.33	1.49	2.5	14.43	12.59	13.09	4.42	7.59	4.69	5.04	7.7	2.43	4.54	4.28	2.08	1.12	1.66	Lactosylceramide 1,3-N-acetyl-beta-D-glucosaminyltransferase EC=2.4.1.206 Lactotriaosylceramide synthase Short=Lc(3)Cer synthase Short=Lc3 synthase UDP-GlcNAc:beta-Gal beta-1,3-N-acetylglucosaminyltransferase 5 Short=BGnT-5 Short=Beta-1,3-Gn-T5 Short=Beta-1,3-N-acetylglucosaminyltransferase 5 Short=Beta3Gn-T5 OS=Homo sapiens (Human) Name=B3GNT5 PE=1
Mul0237200.1	M7/blue	112.434	1.55548e-05	0.000126521	259.73	388.19	317.47	395.83	463.19	261.19	364.02	487.3	287.96	310.45	320.2	285.22	480.06	382.05	296.65	310.71	323.19	263.32	204.29	227.79	154.01	115.74	96.52	152.7	134.89	227.39	404.28	394.39	411.06	301.59	241.49	254.52	297.29	285.88	216.14	139.11	295.28	242.92	191.58	279.58	N/A
Mul0159610.1	M7/blue	112.26	7.20357e-08	1.47451e-06	13.04	4.72	4.03	11.33	12	10.1	5.19	0.95	2.93	1.28	2.43	1.1	0.85	1.26	1.98	1.1	1.23	2.15	1.1	0	0.2	0.5	0.1	0.31	0.1	1.22	2.06	2.74	0.75	0	1.69	0.87	1.56	1.41	0.23	0.2	0.1	0	0.61	0	N/A
Mul0051640.1	M7/blue	112.202	0.000333257	0.00159358	62.47	25.89	33.49	34.74	48.55	52.6	75.52	80.84	34.11	22.65	23.58	26.99	30.01	25.13	32.56	28.45	19.08	25.27	0.47	17.31	10.52	6.64	5.1	0	2.73	30.48	35.73	43.89	28.95	17.46	13.09	18.42	28.57	24.33	7.13	0.39	9.27	3.93	5.92	4.57	N/A
Mul0089890.1	M7/blue	112.089	0.00802275	0.0223799	4.77	22.42	16.14	35.8	30.59	23.14	17.65	38.45	39.33	18.59	22.89	25.55	21.14	11.54	21.23	20.88	15.69	36.71	11.88	24.88	6.05	8.7	4.59	3.34	2.74	11.32	21.75	10.69	25.27	16.74	18.55	16.91	16.89	20.75	5.27	7.42	9.73	4.29	19.46	0.95	Collagen alpha-1(XII) chain Precursor OS=Homo sapiens (Human) Name=COL12A1 Synonyms=COL12A1L PE=1
Mul0202880.1	M7/blue	111.672	0.000331333	0.0015867	0.75	3.64	2.19	2.14	1.24	0.8	0.32	3.17	4.94	1.89	3.75	2.4	5.45	2.44	4.06	3.33	1.6	2.41	0.63	1.53	0.2	0.48	0.69	0.66	0.52	1.64	4.55	2.17	5.1	2.34	2.26	1.21	1.68	1.19	1.09	0.68	0.55	0.69	0.68	0.49	Xanthine dehydrogenase Short=XD EC=1.17.1.4 OS=Dictyostelium discoideum (Slime mold) Name=xdh ORFNames=DDB_G0291047 PE=3
Mul0198710.1	M7/blue	111.452	0.00103905	0.00411991	5.46	9.39	12.09	9.7	15.37	8.29	4.77	15.07	6.16	6.87	6.37	7.34	5.38	4.13	7.14	8.17	12.42	9.82	6.15	6.15	4.23	5.06	3.73	3.28	3.61	3.13	5.73	2.19	6.63	5.73	8.01	4.35	7.38	5.59	4.97	2.55	3.97	2.98	4.8	3.67	Sphingosine-1-phosphate lyase 1 {ECO:0000305} Short=S1PL {ECO:0000305} Short=SP-lyase 1 {ECO:0000305} Short=SPL 1 {ECO:0000305} Short=hSPL EC=4.1.2.27 {ECO:0000269|PubMed:11018465, ECO:0000269|PubMed:24809814, ECO:0000269|PubMed:28165339} Sphingosine-1-phosphate aldolase OS=Homo sapiens (Human) Synonyms=KIAA1252 {ECO:0000303|PubMed:10574462} PE=1
Mul0013500.1	M7/blue	111.365	0.0253847	0.0582077	0	0.78	0.71	3.66	1.48	1.25	0.74	0.5	0.74	0.63	0.79	0.85	0.07	0.31	1.01	0.61	0.08	0.37	0	0.07	0	0.25	0	0	0	0.06	0.75	0	0.53	0.35	0.08	0.47	0.13	0.37	0	0	0.37	0.17	0	0	Glutamyl aminopeptidase Short=EAP EC=3.4.11.7 Aminopeptidase A Short=AP-A OS=Bos taurus (Bovine) Name=ENPEP PE=2
Mul0089870.1	M7/blue	111.266	0.00125696	0.00481277	3.74	9.11	11.77	12.45	16.92	8.03	16.76	16.7	10.16	5.18	8.27	10.3	11.96	7.4	10.29	14.05	7.95	9.63	6.38	10.63	4.44	3.69	4.18	3.94	5.1	4.21	7.83	5.69	5.75	3.24	7.08	4.53	6.11	5.91	4.21	2.62	3.27	3.33	4.59	3.21	Sodium-dependent serotonin transporter 5HT transporter Short=5HTT Cocaine-sensitive serotonin transporter dSERT1 OS=Drosophila melanogaster (Fruit fly) Name=SerT ORFNames=CG4545 PE=2
Mul0029950.1	M7/blue	111.128	0.015747	0.0390944	5.83	72.77	61.77	87.27	15.96	51.34	27.62	34.71	114.55	21.55	33.93	71.65	75.69	46.45	23.72	27.51	43.45	31.16	22.26	33.65	25.72	5.25	3.6	11.22	5.76	14.9	25.72	21.13	33.52	30.79	35.82	20.08	14.65	13.15	4.07	2.84	8.22	23.68	4.59	4.23	Spondin-2 Mindin Precursor OS=Mus musculus (Mouse) Name=Spon2 PE=2
Mul0149940.1	M7/blue	111.086	0.00078128	0.00325962	0.33	0.79	2.45	2.51	2.17	1.82	0.91	1.03	0.58	2.53	0.88	1.05	0.56	0.67	1.69	1	0.84	0.55	0	0.25	0.23	0.31	0.07	0	0.15	0.62	1.75	1.36	0.9	0.78	0.2	0.66	1.18	0.92	0.61	0.31	0.3	0	0.09	0	FMRFamide receptor Short=DFR Short=DrmFMRFa-R Larval opioid receptor OS=Drosophila melanogaster (Fruit fly) Synonyms=FMRFaR {ECO:0000312|EMBL:DAA00378.1} ORFNames=CG2114 PE=2
Mul0230530.1	M7/blue	110.742	2.35038e-06	2.65855e-05	12.97	12.11	9.29	10.1	18.26	16.16	16.9	10.31	5.92	6.27	6.78	4.25	3.27	3.78	7.1	3.98	6.13	7.28	0.19	1.62	0.32	1.43	0.54	0	0	4.97	7.09	9.33	6.54	5.32	2.98	2.76	4.02	4.29	1.45	0.8	0.32	1.97	6.75	3.32	Carbohydrate sulfotransferase 11 EC=2.8.2.5 Chondroitin 4-O-sulfotransferase 1 Chondroitin 4-sulfotransferase 1 Short=C4S-1 Short=C4ST-1 Short=C4ST1 OS=Homo sapiens (Human) Name=CHST11 PE=1
Mul0227690.1	M7/blue	110.714	0.00241589	0.00825172	28.4	28.71	13.87	36.98	13.36	81.93	5.77	11.78	8.76	11.92	17.74	23.74	4.73	4.24	21.77	7.39	19.7	26.93	10.47	4.54	2.34	0.61	0.35	0	0	0.12	3.65	8.76	5.95	11.54	6.41	11.18	16.12	10.76	0.14	0.12	0.6	0.44	0	0	N/A
Mul0168070.1	M7/blue	110.576	4.99571e-06	4.95569e-05	59.16	124.45	84.53	148.41	90.2	84.96	75.48	30.19	78.54	53.4	116.33	52.39	84.51	40.53	74.71	62.47	44.07	56.87	23.32	27.8	7.26	10.79	7.26	7.2	26.33	24.45	92.16	105.93	83.45	98.07	56.6	76.06	40.12	46.15	54.29	32.65	46.16	35.36	37.81	45.47	F-box only protein 2 OS=Homo sapiens (Human) Name=FBXO2 Synonyms=FBX2 PE=1
Mul0037070.1	M7/blue	110.545	0.00385939	0.012188	2.79	3.99	6.1	4.82	10.57	3.1	7.47	7.19	6.81	3.29	4.09	4.83	5	3.53	5.77	3.45	3.78	3.91	1.34	4.65	1.59	2.71	0.95	1.75	1.92	3.95	3.12	2.09	3.72	3.77	1.87	2.98	2.63	3.28	1.52	1.29	2.09	2.51	0.81	0.84	Neprilysin-1 {ECO:0000303|PubMed:24395329} EC=3.4.24.11 {ECO:0000250|UniProtKB:Q8T062} OS=Drosophila melanogaster (Fruit fly) ORFNames=CG5905 {ECO:0000312|FlyBase:FBgn0029843} PE=2
Mul0174460.1	M7/blue	110.49	0.0065463	0.0188774	2.99	18.65	7.05	11.3	13.88	9.96	7.61	2.22	11.53	4.87	16.73	8.25	5.48	9.08	7.46	3.73	8.87	9.28	0.33	3.22	0.98	1.37	0.4	0.57	0.55	1.93	9.9	5.35	9.8	4.81	6.54	4.16	5.65	5.46	3.44	0.55	3.12	1.38	11.96	0	Kv channel-interacting protein 4 Short=KChIP4 {ECO:0000303|PubMed:11847232} A-type potassium channel modulatory protein 4 Calsenilin-like protein {ECO:0000303|PubMed:11847232} Potassium channel-interacting protein 4 OS=Homo sapiens (Human) Name=KCNIP4 Synonyms=CALP, KCHIP4 PE=1
Mul0043220.1	M7/blue	110.453	2.5894e-05	0.000193004	56.61	29.58	22.46	24.29	39.05	15.16	61.29	21.97	12.79	17.14	20.1	24.92	9.96	26.79	20.11	20.06	20.48	23.61	18.79	9.6	6.57	7.31	1.39	2.49	2.28	9.77	45.57	42.23	54.81	11.66	9.11	6.62	14.93	14.09	7.1	2.99	2.01	4.16	9	3.53	N/A
Mul0219590.1	M7/blue	110.351	8.27899e-07	1.12473e-05	77.42	62.41	58.51	81.29	41.64	81.58	72.95	34.93	48.97	56.27	73.06	50.84	52.55	77.19	65.39	77.64	64.79	58.51	55.01	26.99	35.19	16.82	14.96	31.99	18.89	18.02	60.95	44.48	76.94	58.85	46.5	38.13	37.25	44.46	50.66	22.02	18.68	13.99	27.9	21.5	Growth hormone-regulated TBC protein 1-A OS=Danio rerio (Zebrafish) (Brachydanio rerio) Name=grtp1a Synonyms=grtp1 PE=2
Mul0152570.1	M7/blue	109.941	0.0140183	0.035499	1.92	5.24	4.24	7.23	10.19	2.75	4.86	5.76	9.28	3.51	3.75	2.32	1.65	3.22	4	4.23	3.45	4.7	3.13	3.15	2.43	1.44	1.64	1.57	1.51	1.2	3.93	1.04	5.02	2.99	3.4	3	3.24	2.32	2.65	0.38	1.24	1.9	2.21	0.7	Acyl-CoA synthetase short-chain family member 3, mitochondrial EC=6.2.1.1 Acyl-CoA synthetase short-chain family member 3 Precursor OS=Homo sapiens (Human) Name=ACSS3 PE=1
Mul0093720.1	M7/blue	109.926	0.00037664	0.0017624	54.84	79.55	99.32	76.93	46.79	68.91	32.94	52.98	34.37	87.81	61.36	51.31	39.47	49.08	86.55	73.95	30.43	58.9	20.75	29.49	18.71	12.79	14.98	19.61	20.43	22.38	50.8	44.35	50.76	31.77	57.89	27.02	52.97	63.77	25.34	26.47	33.53	28.55	34.82	37.22	Short coiled-coil protein B OS=Danio rerio (Zebrafish) (Brachydanio rerio) Name=scocb ORFNames=zgc:101848 PE=3
Mul0165540.1	M7/blue	109.829	4.71029e-05	0.000313631	65.1	131.51	79.65	83.78	106.7	113.2	56.14	125.09	98.5	60.01	83.46	60.45	86.87	68.22	58.35	57.19	48.79	71.27	43.22	81.92	51.22	43.36	29.51	29.03	26.51	31.13	70.33	85.75	80.31	61.37	43.49	62.91	60.61	62.24	49.22	32.91	41.11	43.91	43.79	38.19	N/A
Mul0004130.1	M7/blue	109.789	0.000718631	0.00304312	5.6	86.95	37.95	42.74	35.16	49.8	26.62	55.15	101.31	44.49	20.77	84.3	72.4	71.75	56.86	58.38	49.93	48.42	10.38	34.79	6.87	9.36	12.88	17.75	14.57	17.92	28.43	28.68	39.29	46.88	68.15	48.17	24.55	31.22	11.63	7.38	19.76	18.18	10.46	11.64	N/A
Mul0027830.1	M7/blue	109.784	0.0011818	0.00457648	14.66	192.89	97.56	135.22	76.22	163.05	50	25.89	62.53	66.18	124.02	77.24	73.3	185.1	94.99	88.14	76.97	71.84	42.69	53.03	18.33	22.88	23.44	34.49	43.46	15.62	102.96	136.29	98.68	102.54	74.52	47.11	30.17	37.12	27.2	27.14	34.92	17.92	48.17	23.87	N/A
Mul0003270.1	M7/blue	109.779	0.0109675	0.0290014	5.09	10.52	10.96	7.63	1.93	9.74	3.34	22.89	11.6	14.04	43.16	6.21	12.01	8.09	6.3	6.06	8.55	7.38	2.36	12.18	0.53	0.39	1.25	0.67	2.2	0.39	14.35	12.57	11.89	6.31	8.35	4.22	3.87	5.94	1.18	0.52	1.03	1.3	0.31	0.26	Ras-related and estrogen-regulated growth inhibitor OS=Homo sapiens (Human) Name=RERG PE=1
Mul0029720.1	M7/blue	109.733	0.0147469	0.0370249	0.44	1.64	2.85	2.08	0.79	0.28	1.95	2.86	0.98	1.09	0.96	1.35	0.96	1.13	1.49	1.64	1.02	1.17	0.64	0.32	0.23	0.15	0.07	0.08	0.45	0.76	0.73	0.45	1.45	0.86	1.37	0.33	0.7	0.98	0.78	0	0.6	0.28	0.46	0.15	Sodium-dependent noradrenaline transporter Norepinephrine transporter Short=NET Solute carrier family 6 member 2 OS=Homo sapiens (Human) Name=SLC6A2 Synonyms=NAT1, NET1, SLC6A5 PE=1
Mul0045160.1	M7/blue	109.694	0.00446337	0.0137986	1.75	1.91	6.87	5.08	2.87	3.17	3.02	2.31	5.81	1.22	3.33	2.82	1.69	6.27	3.48	2.73	3.14	1.17	0.99	1.08	0.61	0.82	0.29	0.74	0.36	1.49	2.76	2.74	3.04	3.23	3.49	2.51	2.52	1.9	1.93	1.16	1.1	0.41	1.9	0.28	Integrin alpha-4 CD49 antigen-like family member D Integrin alpha-IV VLA-4 subunit alpha Precursor OS=Homo sapiens (Human) Name=ITGA4 Synonyms=CD49D PE=1
Mul0005080.1	M7/blue	109.558	0.000577253	0.0025351	113.26	226.83	265.85	121.03	26.91	260.08	42.66	60.76	367.1	287.41	661.45	318.6	314.2	166.47	435.76	217.54	163.03	575.11	34.52	240.76	14.49	37.79	38.4	10.33	18.08	5.25	495.5	368.61	500.41	146.83	183.14	169.06	98.75	129.4	67.49	59.79	26.82	4.54	7.4	9.71	Sarcoplasmic calcium-binding protein Short=SCP OS=Mizuhopecten yessoensis (Japanese scallop) (Patinopecten yessoensis) PE=1
Mul0122110.1	M7/blue	109.464	0.00360667	0.0115009	0.38	10.56	16.3	13.64	6.09	35.22	0.52	1.42	0.43	2.79	0.17	3.25	0.14	0	9.17	1.44	7.25	1.25	0	0.28	0	0	0	0	0	0	0.32	1.72	0	0.3	0	0.14	0.27	0.39	0.45	0	0.13	0	0	0	N/A
Mul0104350.1	M7/blue	108.887	0.000110638	0.0006307	11.44	53.6	57.89	139.3	40.24	86.12	23.66	20.93	20.55	13.46	4.23	16.26	0	4.81	15.47	4.65	16.76	9.97	1.93	2.65	0.48	0.42	0.05	0.11	0	0.11	18.69	16.99	20.1	2.75	7.35	5.32	11.97	14.79	5.54	2.43	7.42	1.4	3.26	1.02	Alkaline phosphatase, tissue-nonspecific isozyme Short=AP-TNAP Short=TNSALP EC=3.1.3.1 {ECO:0000250|UniProtKB:P05186} Alkaline phosphatase liver/bone/kidney isozyme Precursor OS=Bos taurus (Bovine) Name=ALPL PE=1
Mul0199310.1	M7/blue	108.794	0.14892	0.244617	1.94	138.52	63.41	24.18	11.27	16.19	0.88	38.45	21.61	33.57	1.42	6.1	12.19	7.79	58.8	32.93	14.41	22.74	1.9	14.51	0.91	0	2.15	1.62	0	1.57	10.46	10.01	7.13	6.81	3.73	9.42	1.15	6.44	1.78	0.45	0.22	0	1.08	1.36	N/A
Mul0103530.1	M7/blue	108.787	6.29292e-06	6.01583e-05	0	8.38	9.33	12.26	6.55	10.95	1.9	1.63	3.3	0.65	0.65	2.18	0.2	1.2	3.84	0.69	2.88	0.83	0.54	0.41	0.19	0.06	0.56	0.07	0.06	0.45	0.77	1.66	0.41	1.01	1.15	0.28	0.13	0.44	0.8	0.06	0	0	0.08	0.06	N/A
Mul0205730.1	M7/blue	108.753	0.0115503	0.0303082	8.04	15.3	4.88	29.05	17.32	26	35.58	5.75	6.06	4.02	7.89	11.28	4.29	4	5.39	3.58	3.67	4.26	0.47	3.31	0.69	2.71	1.22	0.5	0	5.66	7.35	7.11	8.07	10.43	1.5	20.08	4.7	4.35	0.77	1.07	2.59	0	0.82	0.2	N/A
Mul0239280.1	M7/blue	108.629	0.00218488	0.00759404	3.45	19.27	13.86	12.59	9.17	10.5	5.13	9.08	12.04	9.78	11.54	7.55	6.61	10.33	13.84	13.71	16.96	10.22	6.67	4.75	4.87	3.45	6.01	6.74	7.6	3.78	7.37	2.54	13.48	8.68	7.2	6.74	4.73	6.32	4.88	2.86	4.04	4.23	3.98	3.67	Piezo-type mechanosensitive ion channel component 1 Membrane protein induced by beta-amyloid treatment Short=Mib Protein FAM38A OS=Homo sapiens (Human) Name=PIEZO1 Synonyms=FAM38A, KIAA0233 PE=1
Mul0168630.1	M7/blue	108.39	0.00176471	0.00636344	1.03	6.37	4.76	6.37	5.38	8.07	3.27	8.26	5.17	1.2	3.79	2.69	6.95	2.55	2.64	1.96	5.18	1.12	0.86	1.85	0.32	0.55	0.15	0.74	0.55	2.06	1.8	1.67	1.17	2.67	0.71	2.9	1.54	1.88	0.27	1.41	1.09	0.5	2	0.32	N/A
Mul0224080.1	M7/blue	108.158	0.000137485	0.000757538	2.45	50.82	15.01	32.88	15.08	43.24	7.81	3.79	11.93	2.06	1.19	3.34	5.73	1.64	1.3	1.02	6.64	1.11	2.74	1.6	0.19	0	0	0.2	0	0.19	0.9	0.89	0.8	1.06	3.14	1.22	2.13	1.12	0.43	0.56	0.19	0.17	0.68	0	N/A
Mul0210820.1	M7/blue	107.767	0.000118547	0.000668139	1.37	1.75	2.42	5.55	3.68	4.28	2.1	1.11	0.76	1.6	2.55	2.26	0.62	0.74	1.64	1.79	1.44	0.14	0.29	1.26	0.6	0	0.11	0	0	0.47	1.84	0.28	1.38	1.2	0.3	0.77	1.58	1.88	0.27	0.47	0.35	0.11	0	0.12	Sushi, von Willebrand factor type A, EGF and pentraxin domain-containing protein 1 Polydom Precursor OS=Mus musculus (Mouse) Name=Svep1 PE=1
Mul0009670.1	M7/blue	107.698	4.77737e-05	0.000317084	17.88	20.17	20.78	34.03	24.4	16.97	19.44	16.82	17.87	21.12	30.13	13.41	10.32	9.35	20.84	17.44	14.58	14.81	10.83	13.89	0.54	5.52	2.76	6.3	4.63	6.28	26.81	17.08	25.09	12.1	20.91	8.11	12.12	15.27	12.39	9.44	13.75	10.27	10.58	12.33	N/A
Mul0123760.1	M7/blue	107.528	0.000621356	0.00269702	1.15	1.29	2.26	1.65	0.98	1.6	1.84	1.07	1.71	1.35	1.57	1.99	3.2	0.6	1.91	1.55	1.64	1.87	0.65	1.87	0.4	0.48	0.17	0.11	0.2	0.38	0.95	0.11	1.45	1.28	1.59	0.89	0.9	1.31	0.77	0.58	0.62	0.41	0.55	0.31	N/A
Mul0032700.1	M7/blue	107.411	0.000530151	0.00235743	5.09	21.62	16.28	17.94	14.16	14	9.26	15.5	16.64	8.25	10.68	14.5	24.51	17.72	12.43	9.11	15.43	8.52	4.76	7.04	3.05	3.97	3.33	5.1	5.58	11.19	9.13	4.32	11.08	12.19	8.99	10.92	6.16	6.95	4.13	5.02	13.45	7.13	6.12	4.04	Adhesion G protein-coupled receptor L2 {ECO:0000303|PubMed:25713288} Calcium-independent alpha-latrotoxin receptor 2 Short=CIRL-2 Latrophilin homolog 1 Latrophilin-2 Lectomedin-1 Precursor OS=Homo sapiens (Human) Synonyms=KIAA0786, LEC1, LPHH1, LPHN2 PE=1
Mul0142190.1	M7/blue	107.254	0.00608419	0.017773	6.2	94.93	48.13	63.32	13.62	20.03	22.72	8.26	60.43	25.64	66.62	30.63	65.54	196.72	44.01	59	117.13	37.75	38.88	35.95	17.78	2.84	3.09	14.5	15.9	6.26	51.43	21.65	69.54	40.72	17.06	47.19	9.33	16.64	10.33	3.91	6.68	8.94	3.66	2.44	N/A
Mul0119110.1	M7/blue	107.2	7.5436e-07	1.04149e-05	15.74	17.19	12.2	16.1	17.39	14.25	14.21	13.97	9.99	8.18	14.85	12.37	20.91	11.87	11.81	8.98	14.36	9.8	4.64	5.91	2.61	2.73	1.96	2.84	4.44	8.63	7.41	12.72	9.56	9.7	9.04	8.02	4.74	6.21	4.35	2.26	3.93	11.19	6.51	8.72	Tripartite motif-containing protein 59 RING finger protein 1 OS=Mus musculus (Mouse) Name=Trim59 Synonyms=Mrf1 PE=1
Mul0071460.1	M7/blue	107.149	0.000298742	0.00145064	152.1	192.33	178.79	204.1	62.69	142.98	122.2	38.18	96.37	67.28	134.54	163.89	106.49	42.95	158.94	183.87	237.69	159.92	87.66	30.24	16.52	11.7	6.36	14.64	18.76	199.67	79.81	74.92	80.06	101.41	45.96	33.84	45.88	42.8	42.01	6.34	33.54	12.08	35.79	31.78	N/A
Mul0073730.1	M7/blue	107.027	6.83105e-06	6.41777e-05	6.44	4.67	7.02	9.23	5.57	8.77	3.8	5.09	4.47	4.33	4.07	4.11	3.55	3.85	4.99	6.96	6.31	5.87	2.47	3.69	2	2	2.32	1.9	3.29	3.77	3.89	1.52	5.97	3.46	3.06	2.01	4.24	3.64	2.51	3.45	4.27	2.01	3.29	2.47	Ubiquitin thioesterase otulin {ECO:0000305} EC=3.4.19.12 {ECO:0000269|PubMed:23746843, ECO:0000269|PubMed:23827681, ECO:0000269|PubMed:27523608} Deubiquitinating enzyme otulin {ECO:0000303|PubMed:23806334} OTU domain-containing deubiquitinase with linear linkage specificity {ECO:0000303|PubMed:23806334} Ubiquitin thioesterase Gumby {ECO:0000250|UniProtKB:Q3UCV8} OS=Homo sapiens (Human) Synonyms=F…
Mul0232730.1	M7/blue	106.785	0.000291394	0.00142038	8.48	29.26	19.26	31.36	18.81	29.63	34.69	15.29	9.43	9.33	15.24	22.61	23.87	17	17.63	10.92	13.06	11.15	2.36	12.11	7.9	6.15	7.52	2.36	4.54	3.59	25.35	39.09	19.7	13.94	12.53	26.35	14.69	17.76	6.65	1.94	13.46	1.78	5.1	3.3	N/A
Mul0063690.1	M7/blue	106.723	0.000207811	0.00107084	7.25	3.19	6.61	16.95	2.08	13.99	9.09	0.54	3.44	8.61	7.86	6.82	11.12	5.23	8.54	11.92	4.14	11.6	0.48	2.56	0.41	3.19	0.19	0	0.2	0.6	12.72	28.78	12.12	4.97	8.23	0.65	1.64	2.58	1.59	0.2	5.92	0.18	0.48	0.41	N/A
Mul0146510.1	M7/blue	106.687	0.00687255	0.0196599	0.64	13.37	6.85	6.5	3.7	5.86	2.9	5.13	4.41	2.23	5.02	5	2	4.02	4.06	6.36	5.89	3.99	3.38	3.44	2.23	1.61	2.97	1.22	0.88	1.77	3.52	0.86	7.64	2.48	2.83	2.69	2.11	1.17	1.33	0.44	0.58	1.2	0.53	0.15	Sn1-specific diacylglycerol lipase alpha Short=DGL-alpha EC=3.1.1.- Neural stem cell-derived dendrite regulator OS=Homo sapiens (Human) Name=DAGLA Synonyms=C11orf11, KIAA0659, NSDDR PE=1
Mul0062940.1	M7/blue	106.648	5.4679e-05	0.000353592	10.99	15.32	11.25	11.93	12.1	10.89	9.33	10.96	12.91	11.35	15.95	13.46	9.6	12.29	10.4	9.61	13.4	12.35	5.2	9.74	3.19	4.42	3.72	7.41	6.56	6.89	12.7	6.58	19.61	12.43	13.42	13.14	10.13	7.96	3.58	6.27	6.2	5.09	5.18	6.09	N/A
Mul0215460.1	M7/blue	106.648	0.000794673	0.00330525	2.08	2.91	1.73	4.58	6.16	2.29	4.11	2.04	1.89	1.35	1.32	0.87	2.18	0.8	2.12	1.65	1.26	0.85	0.19	0.68	0.73	0.72	0.39	0.25	0.88	1.2	2.11	1.13	0.68	0.9	1.64	0.95	0.41	0.87	0.73	0	0.63	0.66	0.58	0.16	N/A
Mul0240980.1	M7/blue	106.615	0.0212679	0.0501483	5.35	4.21	8.06	16.84	3.19	14.21	26.14	7.03	5.29	2.86	5.46	5.03	3.55	6.89	5.32	3.67	3.37	2.55	0	2.29	1.25	0	1.19	0	0.61	0	0.37	0	2.94	2.08	3.56	2.99	3.16	3.36	0.7	0.31	0.91	0	1.49	0.94	N/A
Mul0163200.1	M7/blue	106.483	9.65357e-05	0.000563781	1.64	7.6	11.08	17.54	17.11	23.58	7.82	3.04	17.01	6.3	15.76	4.16	26.69	12.81	13.05	7.35	8.12	5.62	2.74	5.42	1.72	0.11	2.83	3.87	3.04	2.16	19.4	26.66	15.27	6.76	3.92	12.22	3.25	3.93	5.14	4.62	2.34	1.34	1.5	1.95	N/A
Mul0243090.1	M7/blue	106.29	0.000101046	0.0005849	5.33	8.83	6.9	8.28	5.62	6.92	4.33	6.27	3.94	4.58	8.29	4.59	3.69	5.79	5.44	6.46	6.8	4.63	3.13	3.58	3.09	2.71	2.84	3.58	4.65	2.47	6.38	4.76	7.3	3.67	5.97	3.37	4.03	3.44	4.94	3.04	3.95	2.5	3.74	2.32	N-terminal Xaa-Pro-Lys N-methyltransferase 1-B EC=2.1.1.244 {ECO:0000250|UniProtKB:Q9BV86} Alpha N-terminal protein methyltransferase 1A-B Methyltransferase-like protein 11A-B X-Pro-Lys N-terminal protein methyltransferase 1A-B Short=NTM1A-B OS=Xenopus laevis (African clawed frog) Name=ntmt1-b Synonyms=mettl11a-b PE=2
Mul0086580.1	M7/blue	106.285	0.0127524	0.0328745	21.36	9.46	43.62	14.6	46.94	25.8	55.54	10.49	59.85	7.56	32.31	25.22	9.7	23.92	56.27	23.87	30.86	6.92	2.8	23.92	6.95	1.37	1.81	2.7	1.73	9.86	24.79	43.18	14.44	17.36	13.27	16.32	7.71	7.25	6.16	1.3	5.7	1.32	2.27	2.34	N/A
Mul0205290.1	M7/blue	106.174	0.00018974	0.000992011	0.18	23.52	30.46	43.32	14.46	28.35	2.04	9.86	11.95	7.7	1.07	4.26	3.11	2.26	14.74	3.72	14.18	3.1	1.21	2.46	0.98	0.44	0.93	0.32	0.22	0.94	2.06	5.97	0.73	3.1	2.61	1.62	0.93	2.67	1.77	1.4	0.55	1.54	1.47	0.32	N/A
Mul0047470.1	M7/blue	106.157	2.42904e-05	0.000182897	9.81	12.94	12.19	19.93	8.42	18.27	3.88	4.11	8.68	7.19	8.58	9.83	5.73	7.07	18.14	8.76	6.64	10.34	1.06	2.32	6.86	2.83	1.89	1.36	3.27	2.63	2.88	2.32	4.87	2.71	4.21	7.55	10.09	7.59	1.49	0.22	2.15	0.8	1.85	0.44	Complexin Synaphin Precursor OS=Doryteuthis pealeii (Longfin inshore squid) (Loligo pealeii) Name=cpx PE=1
Mul0208890.1	M7/blue	105.979	0.0316352	0.0700237	8.42	10.24	4.97	25.1	21.83	25.4	52.23	33.93	5.37	4.98	7.02	16.35	8.1	3.62	7.65	7.28	5.19	7.74	3.41	4.83	3.4	1.18	0.96	1.04	0.54	5.01	6.54	4.39	4.25	7.48	4.2	10.3	3.73	3.88	2.27	0.54	2.24	6.71	3.62	0.46	N/A
Mul0245080.1	M7/blue	105.951	0.000236891	0.001197	4.08	5.7	5.17	7.34	4.87	9.17	1.54	2.1	4.03	3.03	10.5	10.02	10.82	5.84	7.76	11.35	1.71	5.36	0.19	3	0.95	0.62	1.05	0.32	0	2.04	10.88	8.29	8.97	3.7	2.41	3.89	2.57	4.35	3.2	0.16	1.39	0.29	4.15	0.95	Putative carbonic anhydrase-like protein 1 Precursor OS=Caenorhabditis elegans Name=cah-1 ORFNames=F54D8.4 PE=3
Mul0222890.1	M7/blue	105.937	3.41452e-05	0.00024142	12.18	17.53	15.06	10.25	7.04	9.48	5.49	5.1	15.88	16.82	15.29	11.37	13.09	13.25	17.91	16.82	21.78	14.28	6.98	6.49	6.18	5.27	5.94	6.32	4.6	5.85	17.89	11.99	19.89	12.77	9.49	10.69	9.26	11.11	8.4	4.25	7.42	4.95	6.14	6.32	Secernin-3 OS=Danio rerio (Zebrafish) (Brachydanio rerio) Name=scrn3 ORFNames=zgc:55430 PE=2
Mul0162250.1	M7/blue	105.685	2.85998e-06	3.12836e-05	23.99	34.81	28.57	19.04	17.16	17.18	15.88	22.74	20.93	26.19	18.04	17.93	36.65	22.13	25.42	20.18	20.15	15.27	10.33	13.22	7.52	11.64	7.04	14.51	14.56	13.31	25.7	20.09	22.9	15.8	9.7	15.39	10.25	11.73	8.16	10.43	8.16	12.21	9.26	9.13	COMM domain-containing protein 4 OS=Mus musculus (Mouse) Name=Commd4 PE=1
Mul0015150.1	M7/blue	105.496	0.0015986	0.00585706	1	3.87	2.26	2.54	1.81	1.38	0.3	0.87	2.05	1.71	2.23	1.2	1.6	3.04	2.47	2.11	2.23	2.58	0.69	1.75	0.43	0.8	0.48	0.48	0.38	0.65	2.34	1.49	1.83	1.21	2.31	1.49	1.61	1.59	1.04	0.68	1.39	0.8	1.01	0.12	N/A
Mul0174270.1	M7/blue	105.361	0.0012252	0.00471811	0.26	3.15	1.42	3.72	4.44	1.67	1.5	1.92	1.2	0.64	1.7	0.91	0.56	0.56	0.72	1.21	1.03	0.84	0.59	0.33	0.41	0.04	0.17	0.37	0.36	1.07	0.64	0.26	0.66	1.16	1.15	0.39	0.82	1.02	0.1	0.4	0.26	0.33	0.32	0.14	N/A
Mul0176600.1	M7/blue	105.329	0.152018	0.248323	0.11	28.05	1.56	5	1.86	8.44	1.58	0.05	1.76	0.99	4.57	5.65	3.67	1.84	3.51	1.81	2.91	4.32	0.6	0.36	0.23	0	0.55	0.24	0.23	0.27	6.7	8.96	5.53	3.17	2.39	1.23	0.7	0.72	0.3	0.15	0.34	0.14	0.05	0.31	Protein-glutamine gamma-glutamyltransferase K EC=2.3.2.13 Epidermal TGase Transglutaminase K Short=TG(K) Short=TGK Short=TGase K Transglutaminase-1 Short=TGase-1 OS=Homo sapiens (Human) Name=TGM1 Synonyms=KTG PE=1
Mul0124440.1	M7/blue	105.256	0.00274316	0.00917657	26.92	17.66	18.96	36.85	75.75	20.78	31.31	37.38	16.53	16.93	20.5	10.57	18.53	15.04	18.81	23.22	14.01	26.43	6.63	14.19	2.31	10.56	4.28	4.02	7.84	16.93	33.36	32.79	35.98	11.06	19.04	6.9	9.25	10.64	5.18	6.92	12.02	6.96	10.05	3.81	N/A
Mul0157340.1	M7/blue	105.235	0.0105217	0.0280481	3.41	3.08	3.62	6.45	2.45	9.11	1.63	3.64	8.22	3.28	3.13	2.89	3.33	1.47	4.35	2.42	1.15	4.74	1.28	1.75	0.48	1.41	1.36	1.1	0.7	1.54	3.25	2.36	4.13	1.99	0.45	2.93	2.66	2.1	0.4	0.47	1.74	0.75	0	0.95	Homeobox protein Nkx-6.2 Homeobox protein NK-6 homolog B OS=Homo sapiens (Human) Name=NKX6-2 Synonyms=GTX, NKX6B PE=1
Mul0045660.1	M7/blue	105.219	1.0546e-05	9.17766e-05	335.76	812.64	457.86	313.29	638.23	543.72	409.38	411.68	209.67	329.52	332.86	372.52	398.38	398.83	241.19	234.82	337.46	246.03	114.15	205.12	139.42	64.41	78.02	92.31	238.24	241.02	511.56	594.23	465.91	439.54	167.5	392.97	235.83	277.06	107.35	105.51	201.68	166.36	136.55	175.78	Glutathione S-transferase 1 EC=2.5.1.18 GST class-sigma OS=Ascaris suum (Pig roundworm) (Ascaris lumbricoides) Name=GST1 PE=1
Mul0022780.1	M7/blue	105.216	7.57106e-05	0.000462687	15.63	28.59	23.89	28.29	8.63	18.16	6.23	14.17	17.06	27.21	18.12	11.57	15.9	32.75	19.3	29.95	21.24	18.79	13.07	6.45	9.21	10.51	8.53	9.05	7.25	6.69	23.41	21.29	28.74	16.96	16.67	14.54	9.83	14.21	5.65	7.61	5.5	2.21	8.34	4.67	Coenzyme Q-binding protein COQ10 homolog A, mitochondrial Precursor OS=Xenopus laevis (African clawed frog) Name=coq10b-a PE=2
Mul0090020.1	M7/blue	105.141	0.000643991	0.00277371	1.6	1.26	0.8	1.49	1.63	1.21	2.35	0.47	0.47	0.48	0.78	0.72	0.46	0.11	0.97	0.62	0.38	0.83	0	0.47	0.09	0.04	0.38	0.27	0.13	0.09	0.63	0.57	0.52	0.45	0.4	1.19	0.14	1.14	0.45	0	0.13	0	0	0.04	N/A
Mul0023000.1	M7/blue	105.007	0.00143812	0.00537798	5.25	10.16	11	13.41	3.34	5.5	4.55	8.56	3.95	7.48	4.65	15.63	1.03	5.18	9.61	7.48	2.98	7.48	1.9	3.49	1.98	0.1	0.71	0.46	0.78	0.39	9.4	5.2	9.69	4.31	2.96	1.22	4.07	5.74	7.4	1.71	3.19	0.31	2.48	0	Neuroligin-4, X-linked Short=Neuroligin X HNLX Precursor OS=Homo sapiens (Human) Name=NLGN4X Synonyms=KIAA1260, NLGN4 ORFNames=UNQ365/PRO701 PE=1
Mul0148510.1	M7/blue	104.882	0.0049955	0.0151292	0.14	4.44	1.31	3.21	3.75	1.52	1.83	1.8	1.41	0.57	1.42	1.48	0.77	0.52	1.77	1.04	1.67	1.51	0.46	0.48	0.39	0.41	0.28	0.4	0.22	0.9	0.69	0.38	0.82	0.58	0.45	0.97	1.38	1.05	0.15	0.32	0.41	0.61	0.54	0.39	N/A
Mul0240970.1	M7/blue	104.817	1.65282e-06	1.98312e-05	68.76	68.98	52.23	61.56	144.88	94.25	52.91	63.46	19.38	34.51	31.29	23.66	25.92	20.88	37.38	12.57	19.43	28.82	12.53	18.83	9.54	3.32	4.1	3.69	6.99	22.71	25.36	35.08	14.53	20.87	16.53	17.01	20.06	27.96	22.59	5.38	8.61	13.2	11.24	15.61	Phospholipid scramblase 1 Short=PL scramblase 1 Ca(2+)-dependent phospholipid scramblase 1 Transplantability-associated protein 1 Short=NOR1 Short=TRA1 OS=Mus musculus (Mouse) Name=Plscr1 Synonyms=Tra1b, Tras1 PE=1
Mul0099560.1	M7/blue	104.799	0.000596441	0.00260616	2.85	2.18	2.34	4.27	2.15	5.31	4.99	2.32	2.26	1.14	2.37	2.74	1.37	1.34	3.07	2.43	1.99	2.32	0.11	0.95	0.85	1.72	0.36	0.19	0.23	0.42	2.3	2.31	1.99	1.05	1.74	2.53	0.96	1.86	1.12	1.12	1.52	0.64	0.51	0.9	Potassium voltage-gated channel subfamily H member 7 Ether-a-go-go-related gene potassium channel 3 Short=ERG-3 Short=Eag-related protein 3 Short=Ether-a-go-go-related protein 3 Voltage-gated potassium channel subunit Kv11.3 OS=Rattus norvegicus (Rat) Name=Kcnh7 Synonyms=Erg3 PE=1
Mul0176460.1	M7/blue	104.773	0.000412157	0.00190255	6.49	11.95	11.37	14.2	13.74	4.32	12.07	10.67	7.77	7.99	5.03	10.14	6.41	7.86	6.81	7.28	4.71	4.34	4.19	4.77	2.06	2.43	1.47	2.53	1.01	9.19	7.33	6.36	4.65	7.01	8.76	3.08	4.91	3.13	2.89	1.83	2.91	3.25	3.69	2.79	Protein FAM167A OS=Bos taurus (Bovine) Name=FAM167A PE=2
Mul0111540.1	M7/blue	104.717	1.53713e-06	1.86571e-05	1.15	1.99	2.99	2.69	4.24	2.88	1.88	1.39	1.54	0.6	0.81	0.87	0.5	0.59	1.1	0.52	0.39	0.38	0.1	1.44	0.32	0.16	0.08	0.08	0.08	0.72	1.14	1.5	0.84	0.27	0.41	0.52	0.41	1.11	0.27	0	0.31	0.14	0.77	0.08	Protein stum homolog OS=Homo sapiens (Human) Synonyms=C1orf95 {ECO:0000312|HGNC:HGNC:30491} PE=2
Mul0114310.1	M7/blue	104.666	3.9131e-07	6.07658e-06	6.88	10.36	11.96	12.54	12.38	8.24	7.26	10.98	9.96	7.29	8.32	10.29	7.13	8.71	7.87	12.02	12.44	9.25	4.72	4.84	3.01	3.01	3.18	4.25	4.68	7.15	3.51	1.56	5.76	4.31	7.87	3.35	6.49	6.82	4.77	4.43	5.37	5.79	5.61	4.13	Rho GTPase-activating protein 39 OS=Homo sapiens (Human) Name=ARHGAP39 Synonyms=KIAA1688 PE=1
Mul0237230.1	M7/blue	104.648	0.000843022	0.00346793	3.09	6.1	7.01	10.23	5.85	5.06	2.86	4.23	6.61	5.43	7.33	4.49	5.69	4.01	5.63	6.35	6.6	7.02	2.94	2.66	1.14	2.59	1.39	1.8	1.98	2.32	6.25	2.35	6.65	5.92	3.95	6.29	4.64	4.67	3.53	4.36	4.6	3.96	2.66	4.14	Wolframin OS=Mus musculus (Mouse) Name=Wfs1 PE=1
Mul0030850.1	M7/blue	104.419	0.000260933	0.0012973	1.47	8.08	3.34	5.65	3.01	3.09	3.9	6.43	4.11	5.04	3.71	2.46	3.66	3.51	4.42	4.33	5.89	6.8	0.89	4.26	0.74	1.46	0.87	1.17	0.62	1.75	9.86	3.98	13.95	3.49	2.75	2.92	4.57	4.31	1.15	1.51	3.16	0.82	1.16	0.74	Cytochrome P450 1A2 EC=1.14.14.1 {ECO:0000250|UniProtKB:P05177} CYPIA2 Cholesterol 25-hydroxylase {ECO:0000250|UniProtKB:P05177} Cytochrome P450-MC4 Hepatic cytochrome P-450MC1 OS=Mesocricetus auratus (Golden hamster) Name=CYP1A2 PE=1
Mul0187840.1	M7/blue	104.29	0.0217194	0.0510238	0.61	9.98	7.94	14.72	6.89	11.2	4.8	2.13	15.77	9.17	1.74	4.18	2.77	3.29	4.99	2.97	7.84	2.87	2.43	4.05	0.75	0.53	1.73	0.33	0.21	1.48	4.18	6.72	5.95	1.19	5.56	1.37	3.14	3.57	1.08	0.53	1.25	1.16	5.86	0	N/A
Mul0000600.1	M7/blue	104.22	0.00258002	0.00871931	5.22	12.61	13.49	14.73	4.8	13.59	3.51	4.22	7.64	5.11	11.77	5.34	2.44	5.61	11.3	10.41	9.42	7.33	3.59	3.98	1.43	3.09	2.94	2.5	1.14	3.11	7.49	2.36	9.1	7.5	6.56	3.69	5.94	6.74	4.14	2.36	2.07	3.41	4.51	5.59	N/A
Mul0134970.1	M7/blue	104.108	2.0254e-05	0.000157048	69.68	75.51	67.88	88.66	118.47	61.64	70.54	65.14	47.45	55.87	72.44	49.53	49.35	52.56	54.04	64.25	62.66	49.54	36.56	29.57	21.38	33.73	25.22	26.49	29.97	47.55	58.89	38.03	71.89	48.06	48.05	36.43	45.49	48.04	52.36	38.35	54.46	27	50.9	31.46	Catenin beta Beta-catenin OS=Urechis caupo (Innkeeper worm) (Spoonworm) PE=2
Mul0123270.1	M7/blue	104.091	8.61809e-07	1.16253e-05	1.59	1.36	2.4	1.68	1.28	1.43	2.27	2.12	1.49	1.7	1.88	1.3	1.81	0.83	2.93	1.4	0.76	1.13	0.12	1.17	0.48	0.24	0.09	0.1	0.1	0.34	1.61	2.09	1.42	1.51	0.92	1.86	0.93	1.47	0.82	0.14	0.52	0.26	0.12	0.15	Transmembrane protein 151B OS=Danio rerio (Zebrafish) (Brachydanio rerio) Name=tmem151b ORFNames=zgc:171639 PE=2
Mul0160240.1	M7/blue	104.074	0.00755864	0.0212953	1.62	3.2	1.8	1.79	4.34	5.83	3.81	2.31	3.15	1.08	0.29	1.11	4.36	0.49	1.42	1.13	0.74	1.7	0.59	1.04	0.16	0.53	0.07	0.05	0.39	0.77	1.92	1.04	2.15	0.58	1.64	0.73	0.95	0.99	0.69	0.25	0.55	0.3	1.09	0.12	N/A
Mul0170430.1	M7/blue	103.977	6.61648e-05	0.000414412	0.83	2.12	1.88	2.15	1.17	3.4	0.43	0.48	1.08	1.69	1	0.29	0.3	0.62	0.91	1.4	0.35	1.36	0.52	0.53	0.22	0	0.07	0	0	0.22	0.95	0	0.99	0.32	0.55	0.08	0.59	0.43	0	0.07	0.14	0.13	0.09	0.51	N/A
Mul0081020.1	M7/blue	103.904	6.85139e-05	0.000426791	45.02	68.66	47.04	97.4	131.85	86.66	101.03	109.79	81.45	57.74	86.69	106.06	58.17	44.67	67.72	66.47	45.22	68.74	32.05	74.19	23	11.46	11.18	10.19	29.01	26.63	75.95	111.15	59.78	62.11	48.63	73.19	69.25	64.74	15.31	21.93	45.26	16.67	21.61	13.55	N/A
Mul0019030.1	M7/blue	103.875	0.00282844	0.009411	20.93	819.96	247.85	369.97	108	253.57	62.14	155.31	899.09	234.94	841.5	467.07	747.96	393.18	448.41	391	539.44	244.31	98.52	331.05	49.06	39.51	97.16	84.26	121.98	64.23	859.7	437.81	1089.05	394.35	210.73	321.37	313.52	287.26	108.47	57.83	77.63	77.48	22.92	26.7	N/A
Mul0095810.1	M7/blue	103.84	3.16564e-07	5.0955e-06	6.88	15.66	8.82	11.07	13.16	15.44	1.98	9.07	13.83	10.01	11.55	11.42	28.7	14.31	23.93	7.04	10.19	7.24	9.08	7.98	8.73	2.74	1.44	1.55	1.99	6.14	11.09	5.74	13.28	6.91	8.51	7.15	8.59	8.93	7.67	1.62	2.22	2.62	3.62	2.15	N/A
Mul0154550.1	M7/blue	103.725	0.00132852	0.00504472	0.64	0.61	0.67	1.65	1.59	1.76	2.12	0.46	0.94	0.16	0.37	1.2	0.56	0.3	0.34	0.26	0.95	0.63	0	0.42	0	0.15	0	0.15	0	0.15	0.12	0.11	0.21	0.38	0.44	0.84	0.35	0.29	0.22	0.05	0.1	0.04	0.18	0.1	N/A
Mul0045440.1	M7/blue	103.699	0.00437787	0.0135745	0.38	1.15	1.09	1.59	1.81	1.26	2.2	1.28	0.74	0.63	3.62	1.16	1.33	1.25	1.28	1.44	1.29	0.63	0.13	0.68	0	0.63	0.1	0.05	0.11	0.58	1.65	0.75	0.51	0.78	0.34	0.34	0.22	0.21	0.42	0.37	0.63	0.48	0.13	0.11	Neuropeptide SIFamide receptor {ECO:0000303|PubMed:16378592} OS=Drosophila melanogaster (Fruit fly) ORFNames=CG10823 {ECO:0000312|FlyBase:FBgn0038880} PE=2
Mul0088310.1	M7/blue	103.691	0.0035379	0.0113155	12.02	16.45	15.12	27.2	41.62	41.93	33.46	29.81	20.57	9.85	12.69	27.99	12.83	9.89	19.85	14.08	27.25	10.22	4.86	13.98	4.13	9.85	5.66	5.52	7.99	13.45	10.11	8.55	10.5	13.72	8.52	15.46	9.29	11.46	4.16	1.79	13.08	6.05	3.84	7.85	N/A
Mul0138650.1	M7/blue	103.621	1.70209e-06	2.0369e-05	51.88	84.6	38.47	41.57	56.36	59.14	46.96	30.04	26.71	20.18	36.84	25.59	37.89	32.31	24.35	19.31	37.86	25.52	15.72	13.98	13.3	14.33	10.39	11.18	16.05	22.9	30.57	25.99	33.73	32.45	47.61	25.51	14.61	19.57	14.57	17.59	11.1	15.82	25.11	18.22	Mid1-interacting protein 1 Gastrulation-specific G12-like protein Mid1-interacting G12-like protein Protein STRAIT11499 homolog Spot 14-related protein Short=S14R Short=Spot 14-R OS=Mus musculus (Mouse) Name=Mid1ip1 Synonyms=Mig12 PE=1
Mul0205450.1	M7/blue	103.548	0.00449509	0.0138685	0.56	0.88	1.17	0.84	1.81	3.12	2.54	0.52	1.1	0.27	1.38	0.87	0.4	0.16	0.37	0.28	0.55	0.46	0.08	0.14	0	0.19	0	0	0	0.26	1.08	0.61	0.95	0.36	0.49	1.04	0.59	0.51	0	0.32	0.38	0.18	0.23	0	Carbonic anhydrase-related protein 10 Carbonic anhydrase-related protein X Short=CA-RP X Short=CARP X Cerebral protein 15 OS=Homo sapiens (Human) Name=CA10 ORFNames=hucep-15, UNQ533/PRO1076 PE=2
Mul0061470.1	M7/blue	103.479	0.000214202	0.0010976	16.13	37.04	43.98	38.93	55.64	19.48	55.5	43.8	58.82	30.86	39.69	42.07	51.16	45.28	26.16	35.09	59.39	32.98	18.47	29.67	9.1	28.1	9.36	10.91	19.32	36.01	56.55	38.14	67.69	31.41	25.43	26.43	25.16	24.02	20.23	11.29	20.75	13.71	16.83	13.55	Nephronectin Preosteoblast EGF-like repeat protein with MAM domain Precursor OS=Mus musculus (Mouse) Name=Npnt Synonyms=Neph1, Poem PE=1
Mul0141470.1	M7/blue	103.383	8.81181e-05	0.000523294	2.18	2.7	3.68	4.77	1.6	6.71	0	0.87	0.69	2.18	1.09	1.47	0.45	1.34	1.74	3.5	0.79	1.53	0	0.23	0	0	0.41	0	0.21	0	2.84	0.25	1.83	0.49	1.11	0.93	0.88	1.71	0.98	0	0.21	0	0	0.22	Potassium voltage-gated channel protein Shaw Shaw2 OS=Drosophila melanogaster (Fruit fly) Name=Shaw Synonyms=SHAW2 ORFNames=CG2822 PE=2
Mul0145100.1	M7/blue	103.297	0.0307104	0.0683	105.21	53.01	61.87	61.34	183.62	37.68	226.31	87.84	79.94	34.35	54.13	56.44	47.41	42.87	47.83	48.48	62.54	59.56	39.92	19.88	10.82	9.3	7.92	7.2	8.04	62.21	50.27	42.01	59.07	47.7	75.63	27.04	34.28	32.57	16.89	9.75	8.62	11.65	21.65	10.45	N/A
Mul0163130.1	M7/blue	103.204	4.09099e-05	0.000279366	19.57	66.2	38.47	44.24	47.45	20.19	33.71	71.4	55.56	53.53	33.54	53.8	41.76	68.13	65.61	64.5	52.33	50.88	36.18	62.8	8.64	7.97	4.11	4.97	5.49	18.19	49.24	24.72	66.49	45.31	39.5	30.34	51.27	43.95	32.11	4.96	14.71	6.81	16.09	4.5	Myosin essential light chain, striated adductor muscle Short=E-LC Sulfhydryl light chain Short=SHLC OS=Argopecten irradians (Bay scallop) (Aequipecten irradians) PE=1
Mul0133450.1	M7/blue	102.723	0.00105606	0.00417485	10.76	26.67	29.97	28.38	21.16	20.9	19.81	24.47	30.15	8.57	21.15	26.26	21.7	51.07	16.6	18.63	28.13	9.73	6.05	9.11	3.78	6.44	8.81	11.52	6.98	16.84	25.16	29.43	19.49	31.95	17.03	24.39	18.18	17.08	10.2	8.4	10.05	7.88	6.33	4.76	Ovostatin Ovomacroglobulin Precursor OS=Gallus gallus (Chicken) PE=1
Mul0085670.1	M7/blue	102.438	0.00264035	0.00888719	1.97	14.05	6.98	14.01	7.3	5.86	5.68	3.36	3.82	4.02	6.9	6.5	4.53	4.71	5.85	6.81	5.34	5.73	3.49	5.64	1.76	0.9	1.75	2.51	2.11	3.34	2.63	5.18	2.49	3.16	3.4	3.93	3.57	3.23	1.55	1.81	2.54	1.38	3.66	1.3	Putative ferric-chelate reductase 1 EC=1.-.-.- OS=Xenopus laevis (African clawed frog) Name=frrs1 PE=2
Mul0096190.1	M7/blue	102.372	0.0060719	0.0177417	1.74	8.2	3.19	11.47	4.45	8.99	1.98	1.61	1.07	0.68	5.07	2.18	1.89	0.75	9	1.52	7.55	1.89	0.24	1.28	0.81	0.2	0.77	0	0	2.01	6	3.07	2.34	0.9	1.29	0.43	1.85	1.59	0	0.4	1.78	0.55	0.48	0	Cellular retinoic acid-binding protein 2 Cellular retinoic acid-binding protein II Short=CRABP-II OS=Mus musculus (Mouse) Name=Crabp2 PE=2
Mul0143840.1	M7/blue	102.255	3.47251e-05	0.000244878	6.59	13.77	9.98	16.91	13.98	13.91	15.34	14.16	3.22	9.22	5.76	7.41	5.76	4.69	6.72	3.96	6.07	7.54	1.21	3.95	1.63	1.55	3.31	2.07	2.93	6.06	11.64	8.37	8.49	4.82	8.62	4.67	3.59	3.91	2.02	4.91	6.18	1.67	3.01	2.42	Alpha-1,3-mannosyl-glycoprotein 4-beta-N-acetylglucosaminyltransferase C EC=2.4.1.145 N-glycosyl-oligosaccharide-glycoprotein N-acetylglucosaminyltransferase IVc Short=GnT-IVc Short=N-acetylglucosaminyltransferase IVc UDP-N-acetylglucosamine: alpha-1,3-D-mannoside beta-1,4-N-acetylglucosaminyltransferase IVc OS=Sus scrofa (Pig) Name=MGAT4C PE=2
Mul0150480.1	M7/blue	102.173	0.000129365	0.000721302	0.59	6.56	3.23	7.29	7.33	3.85	1.44	3.16	2.18	1.78	2.16	1.88	1.28	0.5	1.87	2.28	2.37	2.21	1.47	1.12	0.57	0.4	0.16	0.59	0.08	1.95	0.97	0.48	1.12	0.64	1.25	1.31	2.58	2.33	0.18	0.24	0.32	0.15	0.78	0.33	N/A
Mul0216580.1	M7/blue	101.99	0.0177261	0.0430969	2.13	12.81	4.18	11.16	6.17	13.13	18.85	2.96	2.36	2.06	3.1	8.67	4.1	1.83	2.54	1.59	3.27	2.6	1.19	1.56	1.73	1.46	1.18	0.25	0.49	0.25	2.93	5.48	3.64	2.76	2.51	4.49	2.26	0.24	0.28	1.46	3.13	0	0.3	0.5	N/A
Mul0013480.1	M7/blue	101.884	0.0027189	0.00911408	1.18	1.57	1.2	5.93	1.69	5.07	1.12	0.33	1.22	0.69	0.62	1.44	0.26	0.71	1.31	0.97	1.48	0.29	0	0.69	0	0.08	0	0.08	0.08	0.33	0.49	0.48	1.12	0.46	0.84	0.7	0.33	0.16	0.28	0.16	0	0.44	0	0.33	Thyrotropin-releasing hormone-degrading ectoenzyme Short=TRH-DE Short=TRH-degrading ectoenzyme EC=3.4.19.6 Pyroglutamyl-peptidase II Short=PAP-II TRH-specific aminopeptidase Thyroliberinase OS=Rattus norvegicus (Rat) Name=Trhde PE=1
Mul0086590.1	M7/blue	101.705	0.00543964	0.0162317	6.11	66.79	29.39	87.14	28.36	65.73	20.14	58.76	15.71	49.58	22.98	29.82	57.89	14.18	41.44	27.27	0.6	34.43	5.37	15.94	5.7	3.08	4.74	1.97	1.33	5.22	29.94	34.81	28.24	13.48	6.05	19.98	34.28	36.38	5.35	3.85	22.11	2.56	3.31	3.14	N/A
Mul0231600.1	M7/blue	101.626	0.00115747	0.00449887	4.2	10.45	29.84	36.51	11.64	28.94	5.25	11.84	0.52	21.9	4.13	4.45	7.09	1.65	16.02	3.92	3.82	13.57	1.02	5.27	0.86	0.12	0.12	0.63	0.12	0.85	0.58	1.14	0.9	2.04	4.03	0.26	3.59	7.19	0.55	0	0.48	0	0.29	0.24	Glycoprotein 3-alpha-L-fucosyltransferase A EC=2.4.1.214 Core alpha-(1,3)-fucosyltransferase OS=Drosophila melanogaster (Fruit fly) Name=FucTA ORFNames=CG6869 PE=2
Mul0166710.1	M7/blue	101.546	0.000158669	0.000853527	8.53	13.04	13.16	17.1	28.51	21.03	20.27	1.6	8.24	5.51	15.87	9.79	6.29	6.45	4.17	6.49	17.93	15.14	5.3	3.68	3.66	2.69	0.99	2.8	1.88	0.6	10.81	6.75	11.76	13.09	8.6	9.86	7.37	7.24	3.68	3.17	1.65	1.58	3.78	3.67	Cysteine sulfinic acid decarboxylase EC=4.1.1.29 Cysteine-sulfinate decarboxylase Sulfinoalanine decarboxylase OS=Homo sapiens (Human) Name=CSAD Synonyms=CSD PE=1
Mul0069830.1	M7/blue	101.461	9.99724e-05	0.000580448	16.42	25.74	29.61	31.23	31.71	27.19	19.04	19.3	18.64	17.32	28.34	16.61	15.92	18.52	24.32	24.2	23.31	21.58	15.43	17.13	13.35	15.85	18.82	15.84	14.54	18.3	18.11	6.62	23.35	15.49	17.93	16.83	14.52	13.9	11.79	12.28	14.05	13.3	11.99	11.68	Kinesin light chain Short=KLC OS=Doryteuthis pealeii (Longfin inshore squid) (Loligo pealeii) PE=2
Mul0153050.1	M7/blue	101.446	8.28302e-05	0.000497437	1.33	0.84	0.63	2.08	1.45	1.53	1.82	0.66	0.39	0.93	1.16	0.42	0.19	0.15	0.78	1.06	0.89	0.87	0.59	0.46	0.06	0	0.06	0	0.12	0.31	0.66	0.36	0.33	0.41	0.24	0.86	0.44	0.67	0.14	0.12	0.36	0	0	0.06	Small conductance calcium-activated potassium channel protein Protein SK dSK OS=Drosophila melanogaster (Fruit fly) Name=SK {ECO:0000312|FlyBase:FBgn0029761} ORFNames=CG10706 PE=2
Mul0207620.1	M7/blue	101.261	0.00211087	0.00737935	2.77	6.45	5.36	6.44	4.61	3.38	2.52	5.35	3.17	4.24	7.57	3.37	2.51	2.98	4.41	3.8	2.33	2.64	1.45	2.8	1.7	0.16	2	1.82	0.95	1.84	3.35	1.6	3.47	3.69	5.53	2.5	3.19	3.09	2.45	3.1	2.44	1.6	2.5	1.05	Arrestin domain-containing protein 4 OS=Homo sapiens (Human) Name=ARRDC4 PE=1
Mul0210020.1	M7/blue	101.067	0.000947633	0.00381804	1.93	2.35	1.04	1.82	1.98	2.12	4.91	2.53	1.5	0.51	1.84	3.22	2.42	0.83	1.47	2.82	1.55	0.65	0.44	1.1	0.12	1.15	0.06	0	0.12	0.91	1.89	1.86	3.29	1.37	1.32	1.11	0.5	0.24	0.55	0.12	0.24	0.77	0.22	0	Pyrokinin-1 receptor {ECO:0000303|PubMed:16054112} OS=Drosophila melanogaster (Fruit fly) ORFNames=CG9918 {ECO:0000312|FlyBase:FBgn0038201} PE=2
Mul0104380.1	M7/blue	100.822	3.09714e-07	5.00635e-06	7.02	9.86	13.54	12.03	9.75	9.94	4.1	7.6	4.34	6.33	5.85	8.02	1.57	4.16	5.86	8.87	9.12	8.33	1.96	2.33	2.57	1.95	1.56	3.11	2.53	5.32	3.74	0.68	6.5	3.25	8.15	3.37	4.03	4.35	1.97	2.3	2.05	2.21	4.32	1.75	N/A
Mul0116770.1	M7/blue	100.77	0.00137239	0.00517867	1.14	1.87	1.79	2.51	0.74	2.32	1.13	1.15	2.3	0.96	0.81	0.97	0.37	1.15	2.06	2.47	1.22	1.1	0.09	0.53	0.58	0	0.62	0.3	0.43	0.79	1.2	0.42	0.99	0.8	0.83	0.54	0.88	0.78	0	0	0.28	1.04	0	0	Monocarboxylate transporter 2 Short=MCT 2 Solute carrier family 16 member 7 OS=Homo sapiens (Human) Name=SLC16A7 Synonyms=MCT2 PE=1
Mul0176650.1	M7/blue	100.765	0.00029559	0.00143747	2.66	2.44	1.04	1.46	0.6	2.54	1.41	1.23	1.42	1.46	2.84	1.81	1.5	1.52	2.47	2.54	0.87	2.05	0.37	1.08	0.62	0.41	0.29	0	0.2	0.31	1.95	1.68	1.52	0.8	1.05	1.32	0.84	1.82	0.23	0	0.8	0	0.61	0.52	Aquaporin-4 Short=AQP-4 Mercurial-insensitive water channel Short=MIWC WCH4 OS=Mus musculus (Mouse) Name=Aqp4 PE=1
Mul0088830.1	M7/blue	100.738	0.0043539	0.0135149	1.12	7.16	11.99	5.52	5.71	6.25	5.07	3.62	8.82	5.74	6.99	5.95	4.98	8.78	8.44	7.78	5.62	4.86	2.49	4.1	1.43	2.17	0.62	3.72	2.05	5.66	4	1.66	5.45	3.62	5.11	6.52	4.61	3.95	1.6	0.89	2.15	2.46	1.39	1.95	N/A
Mul0043750.1	M7/blue	100.64	0.0684916	0.131694	1.04	34.22	13.45	8.56	19.58	16.9	7.73	8.05	36.04	7.86	2.89	7.01	3.6	5.93	15.9	5.27	6.21	4.47	1.36	7.17	2.17	0.34	1.9	2.22	1.49	5.22	6.08	7.7	4.27	5.03	4.55	3.46	3.32	4.76	6.15	2.44	1.81	1.02	1.85	1.07	Zinc transporter ZIP10 Solute carrier family 39 member 10 Zrt- and Irt-like protein 10 Short=ZIP-10 Precursor OS=Mus musculus (Mouse) Name=Slc39a10 Synonyms=Kiaa1265, Zip10 PE=1
Mul0126950.1	M7/blue	100.546	0.000183551	0.000965602	1.08	6.35	1.69	6.78	4.41	3.71	0.73	3.99	3.19	4.39	3.29	1.01	1.56	2.31	1.29	5.64	4.97	4.84	1.8	1.98	0	0	0.72	0	0.37	0	4.9	0.88	4.74	1.26	0	2.41	1.53	1.11	0.84	0.37	1.1	0	0.45	1.13	N/A
Mul0107970.1	M7/blue	100.433	0.000518882	0.00231406	1	0.73	1.46	1.86	1.61	2.16	2.24	1.59	1.91	0.5	0.62	1.21	1.09	1.11	0.85	1.5	1.14	1.11	0.48	0.68	0.05	0.1	0.05	0.05	0.15	0.4	1.48	0.47	1	1	0.95	1.23	1.57	1.13	0.45	0.59	0.78	0.27	0.18	0.45	Potassium voltage-gated channel protein Shaw Shaw2 OS=Drosophila melanogaster (Fruit fly) Name=Shaw Synonyms=SHAW2 ORFNames=CG2822 PE=2
Mul0200360.1	M7/blue	100.348	5.20187e-07	7.68207e-06	8.61	7.26	10.86	6.25	9.24	7.36	8.62	4.83	5.66	7.44	3.22	8.24	6.03	5.31	5.25	5.71	4.2	6.97	4.88	1.89	1.8	1.72	0.69	0.6	1.05	2.93	7.42	7.12	7.49	3.95	7.39	4.61	2.71	2.48	5.17	0.72	1.84	0.74	3.88	3.74	Glucose dehydrogenase [FAD, quinone] EC=1.1.5.9 Glucose dehydrogenase [FAD, quinone] short protein Precursor OS=Drosophila pseudoobscura pseudoobscura (Fruit fly) Name=Gld ORFNames=GA11047 PE=3
Mul0133360.1	M7/blue	100.313	0.000173266	0.000918031	0.91	2.7	1.35	1.82	2.59	0.52	1.79	1.22	1.12	0.77	0.53	1.9	1.02	0.78	0.97	0.83	0.68	0.66	0.25	0.45	0.57	0.21	0.07	0	0	0.21	0.25	0.33	0.89	0.55	0.72	0.98	0.43	0.55	0.32	0.14	0.83	0.13	0	0.07	Neuropeptide receptor 15 OS=Caenorhabditis elegans Name=npr-15 ORFNames=T27D1.3 PE=2
Mul0222230.1	M7/blue	100.22	0.00129786	0.00494632	2.46	5.28	3.09	3.69	2.01	4.94	3.35	0.76	4.01	2.39	1.43	2.93	2.37	3.1	6.78	3.31	1.93	1.61	0.27	0.36	0.8	0.9	0.54	0.59	0	1.82	6.38	1.07	6.37	1.28	4.21	2.57	1.97	1.8	0.13	0.68	1.34	0.52	0.14	1.15	N/A
Mul0029370.1	M7/blue	100.165	9.99716e-08	1.93765e-06	57.79	52.44	37.65	48.2	62.59	49.15	61.43	41.66	35.88	34.8	27.37	25.97	29.65	28.49	43.06	34.61	37.83	40.62	24.01	21	16.09	10.55	7.24	10	10.64	19.54	47.23	36.65	44.03	23.22	23.81	14.76	43.58	38.09	29.7	15.23	19.2	18.69	25.47	27.96	3-hydroxyisobutyrate dehydrogenase, mitochondrial Short=HIBADH EC=1.1.1.31 Precursor OS=Mus musculus (Mouse) Name=Hibadh PE=1
Mul0134550.1	M7/blue	100.129	8.3793e-05	0.000502297	21.04	107.67	116.51	74.68	20.48	38.47	15.47	17.69	111.34	122.68	89.53	28.34	46.74	58.92	125.8	116.05	45.47	96.07	61.92	27.5	20.4	34.11	15.91	8.48	19.08	27.28	162.64	116.12	179.21	37.82	25.24	33.37	36.83	49.2	15.61	3.12	3.65	1.23	2.06	1.73	Opine dehydrogenase {ECO:0000303|PubMed:15565272} EC=1.5.1.- {ECO:0000303|PubMed:15565272} OS=Haliotis discus hannai (Japanese abalone) Name=tadh {ECO:0000312|EMBL:BAB92088.1} PE=2
Mul0055110.1	M7/blue	99.9491	8.73524e-06	7.81871e-05	267.31	290.27	257.7	288.63	116.27	274.97	167.85	152.59	263.86	285.9	329.59	207.29	249.8	248.57	324.6	287.7	221.21	279.24	230.41	128.47	186.54	157.08	118.59	133.44	140.22	104.06	239.17	206.24	289.21	184.92	216.73	176.14	151.46	172.87	186.26	61.14	56.11	59.51	95.72	120.23	N/A
Mul0097880.1	M7/blue	99.9266	1.46111e-05	0.000120254	3.66	3.7	4.38	4.39	4.1	3.15	2.38	2.42	4	1.93	3.5	4.1	5.17	3.44	4.85	4.56	4.97	2.99	2.48	3.58	1.95	2.4	0.81	1.62	0.24	2.41	3.17	5.67	3.71	2.58	3.55	1.43	1.73	2.63	1.78	0.36	2.01	1.1	1.31	1.71	Ras-like protein family member 11A OS=Homo sapiens (Human) Name=RASL11A {ECO:0000312|HGNC:HGNC:23802} PE=2
Mul0112480.1	M7/blue	99.6984	7.08009e-05	0.000437704	0.5	46.62	59.86	89.59	33.65	57.78	19.82	7.2	14.45	14.23	6.64	7.31	3.11	2.27	29.59	12.23	8.32	16.45	2.49	2.79	1.5	1.25	1.76	1.65	0.45	1.94	9.57	17.2	2.91	0.77	1.61	0.99	7.61	9.74	5.96	0.68	0	0.42	2.89	2.66	Aquaporin AQPAe.a OS=Aedes aegypti (Yellowfever mosquito) (Culex aegypti) ORFNames=AAEL003512 PE=2
Mul0228200.1	M7/blue	99.6032	0.0021822	0.00758701	1.68	39.93	24.09	45.09	34.33	32.42	18.42	15.39	32.43	16.47	15.21	12.08	14.54	15.93	47.62	25.77	0.06	30.94	11.24	6.07	3.43	3.65	2.55	0.24	1.34	4.65	9.12	14.6	7.15	16.37	12.63	7.97	6.38	9.76	2.9	1.71	12.07	3.85	10.41	0.42	Bile salt-activated lipase Short=BAL EC=3.1.1.13 EC=3.1.1.3 Bile salt-stimulated lipase Short=BSSL Carboxyl ester lipase Cholesterol esterase Pancreatic lysophospholipase Sterol esterase Precursor; Fragment OS=Bos taurus (Bovine) Name=CEL PE=1
Mul0144340.1	M7/blue	99.0418	0.00153373	0.00566159	2.15	6.94	5.36	4.29	4.15	3.09	2.3	3.56	4.5	2.78	4.83	4.83	2.57	3.7	3.4	4.51	6.24	3.93	2.67	2.37	2.48	2	1.86	1.77	1.85	2.21	2.35	0.79	3.34	3.52	3.5	3	3.2	2.41	2.79	2	2.73	2.35	2.81	1.43	1-phosphatidylinositol 4,5-bisphosphate phosphodiesterase beta-4 EC=3.1.4.11 Phosphoinositide phospholipase C-beta-4 Phospholipase C-beta-4 Short=PLC-beta-4 OS=Rattus norvegicus (Rat) Name=Plcb4 PE=1
Mul0074400.1	M7/blue	98.938	0.000875869	0.0035748	0.46	1.32	1.8	2.96	2.35	1.38	1.04	1.13	0.51	1.38	1.07	1.08	1.22	0.66	1.22	1.03	0.9	0.62	0.19	0.51	0.11	0.21	0.31	0	0.37	1.01	0.95	0.68	1.12	0.3	0.34	1.03	0.54	0.79	0.72	0.26	0.88	0.19	0.19	0.64	N/A
Mul0024810.1	M7/blue	98.6826	0.000163902	0.00087694	1.6	7.71	5.48	6.2	7.88	4.57	6.73	2.36	2.58	0.97	3.24	2.46	0.32	2.37	1.97	2.33	5.3	2.37	1.28	1.12	0.1	0.35	0.29	1.09	0.25	3.87	6.19	2.6	5.81	1.07	2.9	0.92	0.41	1.09	1.2	0.3	0.25	1.32	0.67	0	Cholinesterase EC=3.1.1.8 Acylcholine acylhydrolase Butyrylcholine esterase Choline esterase II Pseudocholinesterase Precursor OS=Mus musculus (Mouse) Name=Bche PE=1
Mul0013450.1	M7/blue	98.6599	0.000983725	0.0039392	3.92	59.54	35.67	37.88	15.04	35.16	11.13	33	11.38	19.01	5.42	15.05	10.63	13.74	15.6	10.25	13.98	8.8	1.09	3.84	2.51	0.67	3.04	3.97	0.45	3.39	6.22	8.23	8.86	7.62	16.5	12.9	10.87	10.52	2.56	8.53	11.33	2.88	0.82	3.65	N/A
Mul0131330.1	M7/blue	98.57	0.00494282	0.0149994	0.8	5.16	1.47	2.08	1.73	2.37	1.69	0.41	3.09	0.93	1.63	2.26	4.31	0.76	1.7	1.33	1.71	0.51	0.3	0.13	0.06	0.37	0.18	0.25	0.31	0.37	1.84	2.09	2.08	1.24	2.2	1.99	0.75	0.3	0.14	0.18	1.33	0.5	0.3	0	Interstitial collagenase EC=3.4.24.7 Matrix metalloproteinase-1 Short=MMP-1 Precursor OS=Equus caballus (Horse) Name=MMP1 PE=2
Mul0222240.1	M7/blue	98.5409	0.00366212	0.0116469	1.26	5.53	3.56	2.83	1.93	2.06	3.08	1.86	6.05	3.07	1.87	3.55	6.55	2.27	3	4.23	4.22	3.28	0.53	1.57	0.7	0.35	0.42	0.54	0.35	0.43	2.81	2.04	4.24	1.47	2.01	3.93	2.23	2.07	1.67	1.38	3.42	1.82	0.52	0.53	N/A
Mul0026980.1	M7/blue	98.5023	7.50371e-06	6.91083e-05	4.39	9.03	11.16	15.91	13.49	7.96	7.07	6.27	3.84	3.54	1.58	3.39	2.77	2.32	4.66	1.94	7.47	2.76	0.94	0.91	0.16	0.54	1.05	0.56	0.39	5.93	2.24	0.92	3.14	2.72	2.2	2.94	2.39	2.47	2.47	1.16	1.3	1.21	1.5	1.5	Protein Wnt-5b Protein Wnt-5c Short=XWnt-5C Precursor OS=Xenopus laevis (African clawed frog) Name=wnt5b Synonyms=wnt5c PE=2
Mul0231570.1	M7/blue	98.4733	7.87557e-05	0.000477263	5.14	5.56	5.56	8.09	2.63	11.63	11.4	6.85	7.63	6.18	6.46	7.26	6.75	9.39	3.58	6.73	7.83	5.25	2.42	6.37	0.67	1.33	0.85	0.23	0.66	4.9	11.71	16.21	7.54	6.01	3.42	4.79	2.96	3.52	2.77	2.65	4.59	3.84	3.21	2.47	N/A
Mul0041450.1	M7/blue	98.4668	0.0039829	0.01254	2.81	3.02	4.27	4.55	6.04	2.82	7.15	2.52	1.32	2.34	3.68	2.03	1.76	1.61	2.68	1.61	3.61	3.59	2.11	1.17	0.78	0.97	0.87	0.87	0.58	0.97	2.63	1.9	1.17	2.11	4.15	1.47	1.79	1.03	0.51	1.42	0.64	0.88	2.34	0.85	Galactosylceramide sulfotransferase Short=GalCer sulfotransferase EC=2.8.2.11 3'-phosphoadenosine-5'-phosphosulfate:GalCer sulfotransferase 3'-phosphoadenylylsulfate:galactosylceramide 3'-sulfotransferase Cerebroside sulfotransferase OS=Mus musculus (Mouse) Name=Gal3st1 Synonyms=Cst, Gcst PE=2
Mul0028610.1	M7/blue	98.4618	0.0604037	0.118898	0.56	8.49	8.39	3.77	3.69	3.88	1.72	6.84	12.17	3.95	4.61	7.55	9.04	2.31	4.69	7.24	8.7	7.33	2.09	3.85	1.9	1.57	1.95	1.63	1.68	1.26	5.8	0.35	14.73	3.12	2.32	2.76	6.69	4.99	1.43	1.36	2.14	2.02	2.62	0.6	Ryanodine receptor Ryanodine receptor 44F OS=Drosophila melanogaster (Fruit fly) ORFNames=CG10844 {ECO:0000312|FlyBase:FBgn0011286} PE=1
Mul0107520.1	M7/blue	98.4211	0.00758899	0.021365	0.36	1.69	2.82	4.08	1.1	2.47	1.47	1.44	2.48	2.09	0.63	1.35	1.21	0.62	3.52	2.14	0.2	1.66	0	0.53	0.42	0	0.16	0.85	0.99	0.25	1.09	0.78	1.23	1.12	0.74	0.89	0.51	0.33	0.47	0.16	0.33	0.08	0.3	0.17	Gamma-aminobutyric acid receptor alpha-like GABA(A) receptor alpha-like and glycine receptor-like subunit of Drosophila Short=GRD Precursor OS=Drosophila melanogaster (Fruit fly) Name=Grd ORFNames=CG7446 PE=1
Mul0109620.1	M7/blue	98.3331	0.00726229	0.0206048	1.34	9.56	6.78	11.09	6.71	3.48	4.89	7.38	7.1	2.41	7.59	5.06	12.05	5.25	4.15	5.65	6.54	4.03	1.64	3.33	1.29	3.16	1.19	1.52	2.77	5.31	2.74	1	4.93	4.54	3.08	3.59	3.02	3.23	0.66	2.04	2.97	0.92	1.12	0.55	N/A
Mul0035960.1	M7/blue	98.255	4.35331e-05	0.000293876	0.6	17.63	20.43	40.34	15.34	28.79	2.69	5.28	3.77	3.44	1.67	2.73	0.79	0.7	6.27	1.68	8.27	1.43	1.1	0.6	0.31	0.71	0	0.2	0.11	0.68	1.36	3.03	0.68	0.38	0.78	0.41	1.16	2.14	1.37	1.2	0.93	0.28	0.77	0.27	Cyclic nucleotide-binding domain-containing protein 2 OS=Homo sapiens (Human) Name=CNBD2 Synonyms=C20orf152 PE=2
Mul0027220.1	M7/blue	98.2347	0.000255949	0.00127651	2.45	6.44	4.82	5.71	6.93	4.83	3.43	3.82	4.44	3.28	6.57	4.61	2.59	2.83	3.61	3.87	4.2	3.42	1.78	2.27	1.31	1.02	0.94	1.83	1.61	2.68	2.79	1.62	3.77	3.18	2.39	2.86	4.17	3.5	2.73	1.51	3.11	2.79	4.96	2.26	Calcium-dependent secretion activator 1 Calcium-dependent activator protein for secretion 1 Short=CAPS-1 Short=rCAPS OS=Rattus norvegicus (Rat) Name=Cadps Synonyms=Caps, Caps1 PE=1
Mul0060990.1	M7/blue	98.1195	0.000928583	0.00375913	0.72	12.67	6.4	14.01	9.64	7.33	2.22	6.55	5.1	3.06	2.37	2.9	1.7	0.93	5.77	3.38	7.3	4.29	3.78	1.86	1.9	1.12	0.96	0.13	1.37	2.88	2.25	1.77	4.12	2.26	4.17	1.89	5.13	3.23	0.99	0.37	0.37	0.68	0.75	0.51	N/A
Mul0222200.1	M7/blue	98.0184	0.000517267	0.0023082	25.3	70.12	67.82	76.61	58.85	62.1	39.52	48.31	58.04	36.57	45.48	49.22	36.18	43.46	45.33	47.62	44.03	45.2	25.38	29.8	30.36	13.5	15.23	24.24	22.23	25.97	42.28	19.08	55.12	37.53	27.63	26.69	25.51	33.37	19.52	16.54	22.17	25.74	59.43	43.69	cAMP-specific 3',5'-cyclic phosphodiesterase 4B EC=3.1.4.53 DPDE4 PDE32 OS=Homo sapiens (Human) Name=PDE4B Synonyms=DPDE4 PE=1
Mul0037370.1	M7/blue	97.9405	0.00236565	0.00811398	0.74	37.47	27.23	14.07	11.94	12.73	9.31	67.34	41.88	25.37	17.69	38.32	24.08	25.59	39.63	25.8	8.65	34.96	9.13	22.43	1.13	4.52	3.3	4.62	1.45	1.8	12.95	11.01	16.21	11.69	23	15.55	23.31	22.63	15.18	1.79	3.8	1.95	1.45	0.69	Neprilysin-1 {ECO:0000303|PubMed:24395329} EC=3.4.24.11 {ECO:0000250|UniProtKB:Q8T062} OS=Drosophila melanogaster (Fruit fly) ORFNames=CG5905 {ECO:0000312|FlyBase:FBgn0029843} PE=2
Mul0015200.1	M7/blue	97.8794	0.0310266	0.0689295	0	23.22	6.52	11.19	2.65	3.13	0.71	1.44	10.37	14.48	5.44	4.88	17.26	9.79	7.43	6.97	5.66	7.62	1.73	0.76	0.36	0	0.34	0	0.36	0.72	4.72	4.22	4.56	5.24	2.3	0.77	6.98	3.91	0.41	1.07	1.06	2.28	0	1.45	N/A
Mul0146240.1	M7/blue	97.7823	0.043907	0.0915596	28.39	9.03	19	19.12	52.31	18.66	61.4	37.59	5.78	11.61	13.85	8.57	7.36	5.33	16.72	11.06	8.76	15.52	6.51	6.69	2.4	1.09	0.44	0.28	3	22.49	11.37	17.83	8.52	5.04	3.28	3.64	6.36	6.97	1.55	4.08	4.4	2.08	3.85	0.18	PI-PLC X domain-containing protein 3 OS=Bos taurus (Bovine) Name=PLCXD3 PE=2
Mul0098480.1	M7/blue	97.7058	2.65245e-05	0.000196807	2.21	1296.23	739.84	1295.82	531.42	1338.98	135.14	182.94	334.53	147.78	21.14	116.45	16.1	43.67	228.36	61.86	167.12	75.35	9.61	18.03	1.41	13.72	12.47	0.92	6.07	26.16	138.19	407.14	19.62	7.87	75.15	2.19	15.18	45.18	91.84	2.15	1.94	7.46	9.88	3.34	Tubulin beta chain Beta-tubulin OS=Paracentrotus lividus (Common sea urchin) PE=2
Mul0178110.1	M7/blue	97.6935	0.000264087	0.00131071	0.61	1.72	0.86	1.42	0.99	1.78	1.32	0.45	0.54	0.71	0.32	0	0.26	0.62	1.06	1	0.81	0.99	0.1	0.36	0.08	0.08	0	0.09	0.08	0.25	1.61	0.49	0.71	0.85	0.11	0.36	0.77	0.33	0	0.08	0	0	0	0.42	Glycine receptor subunit alpha-2 Precursor OS=Mus musculus (Mouse) Name=Glra2 PE=1
Mul0098230.1	M7/blue	97.6051	0.00242864	0.00828539	3.67	4.75	7.45	9.16	6.31	3.78	1.78	4.72	6.24	4.35	7.15	5.69	2.57	2.95	6.41	8.41	3.48	5.42	2.67	3.48	1.08	3.34	3.15	2.8	2.61	1.97	5	3.18	6.17	3.04	2.21	2.12	4.11	4.06	2.14	1.22	1.77	1.57	2.27	1.66	Guanine nucleotide-binding protein subunit beta-5 Gbeta5 Transducin beta chain 5 OS=Pongo abelii (Sumatran orangutan) (Pongo pygmaeus abelii) Name=GNB5 PE=2
Mul0148390.1	M7/blue	97.6045	0.000211334	0.00108655	6.28	8.62	7.86	9.94	5.77	8.14	6.13	7.49	8.98	5.39	8.38	5.22	6.61	5.71	6.72	7.61	6.32	6.7	6.33	6	6.15	2.3	1.28	4.43	1.23	3.05	7.1	4.29	10.23	4.78	3.46	6.02	8.97	6.88	2.41	3.09	2.22	5.22	3.55	1.09	Carbohydrate sulfotransferase 15 EC=2.8.2.33 B-cell RAG-associated gene protein N-acetylgalactosamine 4-sulfate 6-O-sulfotransferase Short=GalNAc4S-6ST OS=Mus musculus (Mouse) Name=Chst15 Synonyms=Brag, Galnac4s6st, Kiaa0598 PE=2
Mul0090690.1	M7/blue	97.4668	5.97072e-05	0.000379887	11.44	118.07	45.91	59.46	39.69	25.66	33.92	33.79	54.38	34.34	64.01	60.89	141.78	32.51	39.33	41.39	36.48	45.29	21.39	27.02	8	6.91	15.3	12.95	11.25	46.25	125.58	121.33	135.09	42.64	40.9	39.53	21.35	28.66	12.55	17.98	32.81	31.08	18.68	16.01	N/A
Mul0055510.1	M7/blue	97.2414	0.0251516	0.0578005	3.64	13.63	8.58	8.51	7.45	10.13	7.77	10.79	18.25	6.49	6.04	9.58	23.08	8.64	6.18	8.16	10.08	10.29	4.97	9.71	3.05	2.33	2.18	2.43	1.58	3.19	9.23	3.94	12	5.76	7.09	6.33	5.41	7.15	3.61	3.92	5.11	6.94	3.94	7.72	N/A
Mul0093780.1	M7/blue	97.2178	0.00858516	0.0236977	0.47	1.86	0.75	2.01	2.96	2.66	4.27	0.66	1.37	1.35	1.82	1.52	2.27	1.67	1.74	1.1	0.84	1.63	0.16	0.56	0.27	0.1	0.16	0.17	0.03	0.85	0.86	0.81	1.25	1	1.18	2.26	1.04	1.4	0.71	0.26	1.26	0.33	0.47	0.5	Glutamate receptor Precursor OS=Lymnaea stagnalis (Great pond snail) (Helix stagnalis) PE=2
Mul0004910.1	M7/blue	97.1062	4.82256e-06	4.81521e-05	6.27	29.85	15.06	30.87	14.98	20.71	5.46	3.39	6.59	4.87	7.77	8.36	6.05	3.74	8.6	4.43	7.46	6.26	2.33	5.25	0.61	2.63	1.27	0.62	4.07	4.34	4.04	4.96	4.34	4.61	4.32	5.46	4.81	2.98	0.68	1.56	2.25	0.33	5.08	1.71	Fer3-like protein Basic helix-loop-helix protein N-twist Nephew of atonal 3 Neuronal twist OS=Mus musculus (Mouse) Name=Ferd3l Synonyms=Nato, Ntwist PE=1
Mul0111650.1	M7/blue	96.9517	3.25622e-07	5.2193e-06	0.56	0.96	0.96	2.51	0.46	1.73	0.3	0.41	0.58	0.58	1.07	0.73	0.4	0.96	0.98	0.5	0.56	1.09	0.37	0.08	0.23	0.15	0	0.16	0	0.46	2.86	2.36	2.21	0.43	0.4	0.42	0.47	0.38	0.09	0.08	0.53	0.28	0.56	0.16	Potassium channel subfamily K member 16 2P domain potassium channel Talk-1 TWIK-related alkaline pH-activated K(+) channel 1 Short=TALK-1 OS=Homo sapiens (Human) Name=KCNK16 Synonyms=TALK1 PE=1
Mul0207700.1	M7/blue	96.901	0.00859912	0.0237333	1.81	13.95	22.2	12.05	7.88	9.9	4.2	14.02	25.71	12.12	19.39	13.03	13.83	19.29	28.61	20.17	8.59	20.1	4.62	27.13	3.35	9.15	4.03	1.49	2.43	1.32	17.83	7.22	20.25	6.98	4.98	4.39	12.38	11.91	5.54	2.36	3.45	5.81	2.56	1.39	Synaptotagmin-12 Synaptotagmin XII Short=SytXII OS=Homo sapiens (Human) Name=SYT12 PE=1
Mul0035260.1	M7/blue	96.7642	1.15591e-05	9.89763e-05	7.59	25.98	20.65	24.92	23.74	27.06	19.59	10.09	15.37	6.81	8.43	19.7	8.17	8.99	7.84	10.59	12.93	9.05	1.54	8.74	4.73	3.39	16.38	1.91	3.25	2.13	12.57	14.53	16.26	10.39	11.1	6.73	4.94	3.8	4.35	2.4	4.75	5.29	2.57	3.01	N/A
Mul0166290.1	M7/blue	96.6297	0.0176447	0.04294	3.89	5.7	9.7	6.16	4.12	6.13	3.48	4.98	4.58	15.31	3.75	4.42	2.33	3.46	5.77	4.71	4.06	1.97	2.92	1.97	1.41	0.83	1.07	0.96	0.46	0.46	6.33	3.71	6.1	3.45	9.87	3.9	10.36	9.93	1.05	1.01	2.65	2.11	1.34	0.47	[Arg8]-vasotocin receptor Short=AVT OS=Catostomus commersonii (White sucker) (Cyprinus commersonnii) PE=2
Mul0056040.1	M7/blue	96.5701	2.22002e-06	2.54503e-05	4.13	5.68	3.73	8.53	3.17	6.04	3.66	1.72	5.2	2.76	8.47	4.27	4.18	3.54	3.45	4.93	3.64	3.87	1.21	2.42	3.75	0.43	0.27	0.15	0.14	0.57	6.49	7.38	5.9	4.66	6.95	5.23	2.19	3.25	1.94	0.14	1.54	0.39	1.89	0.14	N/A
Mul0110900.1	M7/blue	96.2905	0.00152478	0.00563414	2.28	3.02	10.19	7.3	4.52	4.05	1.94	11.89	3.06	3.9	6.48	4.42	3.2	1.84	3.06	3.83	4.31	3.72	1.31	3.87	1	0.88	0.85	1.02	0.78	1.09	10.26	7.19	6.17	1.22	2.27	2.23	5.85	6.93	2.35	1.08	2.33	0.81	1.9	1.3	Dehydrogenase/reductase SDR family member 9 EC=1.1.-.- 3-alpha hydroxysteroid dehydrogenase Short=3-alpha-HSD Short-chain dehydrogenase/reductase retSDR8 Precursor OS=Bos taurus (Bovine) Name=DHRS9 PE=2
Mul0062400.1	M7/blue	96.2529	0.00501193	0.0151629	8.1	10.54	8.68	10.27	18.09	8.06	5.72	18.1	6.93	8.28	6.37	9.01	4.58	5.25	6.39	5.95	5.44	5.41	4.86	5.95	4.01	2.99	3.43	3.21	4.1	4.54	6.52	2.82	9.4	6.19	5.48	5.49	6.78	5.85	5.08	3.09	6.81	3.34	4.36	3.76	Copine-8 {ECO:0000305} Copine VIII {ECO:0000312|MGI:MGI:1914121} OS=Mus musculus (Mouse) Name=Cpne8 {ECO:0000312|MGI:MGI:1914121} PE=2
Mul0069680.1	M7/blue	96.2099	0.000468806	0.00212256	1.62	3.07	3.3	2.91	2.34	3.28	2.73	3.8	2.05	2.61	3.33	1.26	4.14	0.16	2.12	0.78	1.28	1.09	0.96	1.75	0.4	0.52	0.89	0.34	0.66	1.25	2.76	2.09	4.75	1.04	1.27	1.56	1.08	1.96	0.52	0.39	1.88	0.42	0.24	0.47	Forkhead box protein G1 Brain factor 1 Short=BF-1 Short=BF1 Brain factor 2 Short=BF-2 Short=BF2 Short=hBF-2 Forkhead box protein G1A Forkhead box protein G1B Forkhead box protein G1C Forkhead-related protein FKHL1 Short=HFK1 Forkhead-related protein FKHL2 Short=HFK2 Forkhead-related protein FKHL3 Short=HFK3 OS=Homo sapiens (Human) Synonyms=FKH2, FKHL1, FKHL2, FKHL3, FKHL4, FOXG1A, FOXG1B, FOXG1C …
Mul0101210.1	M7/blue	96.1333	6.64843e-07	9.42341e-06	2.8	6.47	5.04	4.74	1.85	8.08	4.04	1.37	5.25	5.36	4.75	3.87	6.31	3.39	6.03	3.69	1.38	2.55	0.28	1.33	2.64	0.23	0.98	0	0	0.11	8.85	9.24	7.6	1.67	2.92	4.17	3.26	5.3	1.55	3.17	0.45	0.52	0	0.23	N/A
Mul0166930.1	M7/blue	96.0555	2.61482e-05	0.00019436	135.58	235.36	218.97	249.57	316.98	196.5	224.05	255.6	180.14	140.95	169.48	179.45	192.32	179.41	193.67	204.12	195.82	205.85	143.13	169.79	131.71	146.65	135.45	126.08	145.32	151.29	173.28	130.2	189.97	126.17	127.16	116.52	116.06	125.26	104.96	87.81	120.77	86.83	139.87	76.8	Flotillin-1 OS=Drosophila melanogaster (Fruit fly) ORFNames=CG8200 {ECO:0000312|FlyBase:FBgn0024754} PE=2
Mul0104550.1	M7/blue	95.9718	3.72206e-07	5.85534e-06	145.25	97.07	94.95	132.69	179.76	89.82	79.07	77.03	48.56	74.08	108.47	54.71	58.4	68.52	94.01	98.5	92.33	95.29	68.46	41.26	41.26	48.85	47.34	40.93	37.72	46.49	46.01	28.72	53.77	73.91	56.6	54.1	58.22	56.83	37.22	24.36	33.72	24.76	42.68	18.49	N/A
Mul0076050.1	M7/blue	95.9035	0.000144131	0.000788468	13.08	6.79	9.41	9.66	7.45	8.19	2.69	6.18	8.97	5.68	8.41	11.96	5	10.92	10.61	9.69	8.7	9.97	3.2	4.62	1.47	3.22	1.56	2.21	1.87	3.33	7.35	4.32	10.23	5.38	6.67	3.68	6.56	7.87	3.58	3.9	5.62	3.65	3.39	3.71	N/A
Mul0042670.1	M7/blue	95.8074	1.2733e-07	2.37694e-06	5.03	16.12	17.06	26.55	18.99	24.72	10.96	4.81	2.56	8.31	2.69	4.45	5.33	2.26	4.43	3.59	0	3.31	4.15	2.81	1.05	0.67	0.6	0.32	1.6	2.18	3.05	4.64	3.03	1.87	3	1.18	1.76	2.06	1.24	0.57	1.07	0.57	1	0.63	Acetylcholinesterase Short=AChE EC=3.1.1.7 Precursor OS=Anopheles gambiae (African malaria mosquito) Name=Ace Synonyms=ACE1, ACHE1 ORFNames=AGAP001356 PE=1
Mul0178140.1	M7/blue	95.7829	1.15902e-05	9.91317e-05	1.01	2.59	1.86	2.51	3.28	2.18	2.53	0.86	1.25	0.79	1.25	0.79	1.34	0.15	0.67	0.57	0.5	1.38	0.35	0.31	0.35	0.23	0	0.06	0.12	0.53	0.91	0.69	0.68	0.53	0.6	0.82	1.44	0.87	0.4	0.58	0.52	0.53	0.28	0.47	N/A
Mul0150180.1	M7/blue	95.7705	9.79615e-05	0.000571089	5.04	27.08	8.7	29.04	18.97	19.91	4.78	9.84	7.6	6.39	6.45	11.09	5.53	4.64	6.8	7.26	12.01	10.94	5.87	5.15	1.63	2.29	1.97	4.57	4.95	6.35	4.17	6.07	2.9	5.39	5.26	6.1	6.24	6.16	3.53	1.61	2.75	3.51	3.67	2.64	N/A
Mul0004140.1	M7/blue	95.5573	0.00869214	0.0239497	7.1	23.93	18.53	31.97	25.39	19.3	9.68	19.52	15.09	15.54	15.99	12.58	12.69	11.89	14.24	16.84	22.9	16.37	8.24	9.91	7.62	7.14	10.22	11.32	12.1	12.22	16.89	4.39	26.71	10.18	10.81	8.74	12.67	13.79	9.89	6.29	11.37	12.18	8.26	8.16	Integrin beta-PS Position-specific antigen beta subunit Protein myospheroid Protein olfactory C Precursor OS=Drosophila melanogaster (Fruit fly) Name=mys Synonyms=l(1)mys, olfC ORFNames=CG1560 PE=1
Mul0225820.1	M7/blue	95.48	2.93221e-09	9.81903e-08	34.67	82.15	55.9	107.95	86.34	68.13	30.6	16.58	17.3	12.93	21.65	13.13	11.09	10.23	21.57	12.52	17.92	15.37	12.65	5.51	9.65	11.9	6.53	5.77	7.83	19.77	18.57	17.1	16.32	17.36	12.91	18.43	11.53	10.66	5.43	6.91	9.13	6.09	11.19	5.14	Protein-glutamine gamma-glutamyltransferase K EC=2.3.2.13 Epidermal TGase Transglutaminase K Short=TG(K) Short=TGK Short=TGase K Transglutaminase-1 Short=TGase-1 OS=Oryctolagus cuniculus (Rabbit) Name=TGM1 PE=2
Mul0043210.1	M7/blue	95.4591	1.92433e-05	0.000150741	15.79	22.39	16.85	23.34	17.9	17.01	33.85	18.83	3.97	14.94	17.01	10.09	8.98	7.27	15.72	11.81	11.37	10.13	8.73	6.63	3.35	4.85	3.75	1.21	5.63	7.03	21.71	34.42	24.82	12.08	5.5	14.09	8.79	8.12	7.08	4.46	9.59	7.28	6.58	5.72	N/A
Mul0145470.1	M7/blue	95.3981	0.00048156	0.00216872	3.49	10.05	5.48	6.62	4.36	13.35	3.7	1.8	3.16	2.48	9.82	8.75	5.05	4.99	4.32	5.5	9.44	6.64	0.97	0.85	0.81	1.07	0.52	0.83	1.07	0.27	3.53	3.78	3.98	5.13	4.47	2.02	1.1	2.12	0.61	1.07	0.26	2.44	0	4.34	N/A
Mul0065920.1	M7/blue	95.3614	3.66542e-05	0.000255186	11.1	17.14	20.92	15.16	14.24	16.48	11.86	13.27	9.72	9.66	12.16	19.76	12.88	15.28	10.12	7.2	14.94	7.53	7.61	9.43	4.02	4.41	4.18	3.25	7.73	9.07	11.85	12.08	10.3	18.01	11.86	16.35	10.8	9.44	3.04	4.6	4.73	8.5	4.68	7.48	Cholesterol 7-desaturase {ECO:0000303|PubMed:21749634} EC=1.14.19.21 {ECO:0000269|PubMed:21632547, ECO:0000269|PubMed:21749634} Cholesterol desaturase daf-36 OS=Caenorhabditis elegans Name=daf-36 ORFNames=C12D8.5 PE=1
Mul0114760.1	M7/blue	95.3221	0.00116068	0.00451059	1.69	5.61	4.83	11.56	5.64	9.43	4.24	2.42	4.92	1.85	3.95	3.39	4.55	3.82	1.86	2.01	3.97	2.65	3.31	1.4	0.64	1.99	0.66	1.72	0.97	0.64	4.44	4.77	2.69	3.19	1.82	3.95	2	2.37	1.27	1.17	2.26	0.4	2.41	0.54	N/A
Mul0111830.1	M7/blue	95.1992	0.00124307	0.00477595	0.35	59.36	31.14	58.75	12.69	54.78	19.11	22.23	37.61	10.59	10.23	7.41	24.23	17.11	21.12	1.04	9.24	5.67	0.77	11.48	0.81	0.48	2.16	1.57	1.12	5.45	7.57	6.78	5.35	9.83	6.67	12.43	10.67	12.07	0.73	2.63	5.04	3.72	1.93	0.73	N/A
Mul0042130.1	M7/blue	95.178	0.00193889	0.00688531	0.66	4.37	2.92	8.07	2.02	2.22	1.88	1.05	1.46	1.25	1.1	1.13	1.43	2.93	2.43	1.61	2.31	1.56	0.55	0.66	0.38	0	0.04	0.04	0.29	0.46	0.35	0.34	0.22	1.3	2.17	0.98	1.1	1.23	0.7	0.45	0.73	0.53	0.5	0.08	Acetylcholine receptor subunit alpha-like 1 Nicotinic acetylcholine receptor alpha 1 Precursor OS=Drosophila melanogaster (Fruit fly) ORFNames=CG5610 PE=2
Mul0178020.1	M7/blue	95.1379	5.59073e-06	5.44218e-05	6.5	10.86	8.65	10.63	12.87	5.98	12.19	8.29	3.15	3.86	3.72	9.83	9.78	4.83	4.03	5.38	6.98	7.61	7.9	2.57	1.35	1.98	1.08	1.03	1.33	4.42	21.02	9.41	20.32	4.33	2.99	3.4	3.19	4.2	1.42	3.91	3.53	2.12	2.03	0.61	Sodium/glucose cotransporter 4 Short=Na(+)/glucose cotransporter 4 Solute carrier family 5 member 9 OS=Danio rerio (Zebrafish) (Brachydanio rerio) Name=slc5a9 ORFNames=si:dkey-7o6.5 PE=2
Mul0097470.1	M7/blue	95.027	0.0356886	0.0774757	2.2	5.65	3.66	4.13	6.2	6.02	8.08	2.78	3.85	2.67	3.2	5.39	10.07	2.52	4.82	4.38	2.51	4.24	1.78	3.57	1.16	1.24	1.99	2.9	2.43	4.61	3.75	6.39	4.15	3.06	2.83	2.73	2.69	3.15	1.77	1.6	2.44	1.51	2	1.96	N/A
Mul0127250.1	M7/blue	94.9751	0.00450717	0.0138964	0.92	1.2	1.56	2.48	2.04	0.66	2.92	0.43	1.02	0.36	0.8	0.72	0.11	0.26	1.83	0	0.51	1.12	0	0.34	0	0.32	0	0.11	0.21	0.21	0.38	0.12	0.45	0.24	0.27	0.11	0.54	0.1	0	0	0	0.1	0	0	Complement C1q-like protein 4 C1q and tumor necrosis factor-related protein 11 Short=C1q/TNF-related protein 11 Short=C1qTNF11 Short=CTRP11 Precursor OS=Mus musculus (Mouse) Name=C1ql4 Synonyms=C1qtnf11, Ctrp11 PE=1
Mul0081590.1	M7/blue	94.8858	0.00162803	0.00594169	14.38	14.13	21.46	21.73	20.13	23.33	12.26	18.75	32.32	18.38	37.03	19.99	47.01	16.02	24.42	18.98	17.93	15.78	10.62	10.32	3.85	6.03	8.59	5.14	17.62	16.26	35.53	17.28	37.09	14	16.84	12.23	12.1	11.24	12.6	12.28	17.43	2.69	3.65	12.02	Adenosine deaminase EC=3.5.4.4 {ECO:0000250|UniProtKB:P00813} Adenosine aminohydrolase OS=Xenopus laevis (African clawed frog) Name=ada PE=2
Mul0219690.1	M7/blue	94.8747	0.000574566	0.00252599	0.05	0.9	1.41	1.02	2.72	1.27	0.02	0.81	0.25	0.3	0.3	0.34	0.14	0.04	0.34	0.31	1.02	0.95	0.31	0.13	0.08	0.02	0.02	0	0	0.02	0.11	0.15	0.02	0.13	0.13	0.35	0.56	0.39	0.01	0.01	0.01	0.03	0.03	0	Matrilin-3 Precursor OS=Gallus gallus (Chicken) Name=MATN3 PE=2
Mul0095310.1	M7/blue	94.8232	0.013706	0.03487	0.71	1.19	0.73	3.86	0.67	2.2	0.52	1.56	0.56	2.02	0.19	1.17	1.69	0.47	1.9	1.14	0.41	0.97	0.14	1.12	0.04	0.04	0.07	0.08	0	0.11	0.36	0.44	0.64	0.25	0.53	0.57	0.58	0.63	0.68	0	0.04	0.03	0	0.11	Lumican Keratan sulfate proteoglycan lumican Short=KSPG lumican Precursor OS=Mus musculus (Mouse) Name=Lum Synonyms=Lcn, Ldc PE=1
Mul0170160.1	M7/blue	94.7425	0.000871117	0.00355794	11.02	10.14	11.05	19.95	9.94	9.99	7.31	9.95	12.68	12.74	7.6	15.28	13.01	8.34	14.54	12.57	12.42	10.89	4.73	9.48	2.33	4.68	4.82	3.11	7.78	8.73	9.48	8.73	6.81	10.16	10.03	8.97	6.78	9.14	6.48	7.27	4.93	3.92	6.76	4.16	N/A
Mul0170060.1	M7/blue	94.7297	1.71246e-07	3.05959e-06	19.5	27.69	21.89	26.07	23.56	20.66	23.6	11.57	15.11	12.53	20.27	19.1	14.05	12.07	13.15	12.48	16.96	15.06	6.46	5.87	2.82	3.8	2.92	3.52	5.08	10.03	16.29	6.86	17.2	13.54	15.89	12.57	9.65	14.99	12.33	13.34	8.37	16.86	7.25	8.11	Leucine zipper putative tumor suppressor 2 {ECO:0000255|HAMAP-Rule:MF_03026} Protein LAPSER1 {ECO:0000255|HAMAP-Rule:MF_03026} OS=Mus musculus (Mouse) Name=Lzts2 Synonyms=Kiaa1813, Lapser1 PE=1
Mul0016160.1	M7/blue	94.589	7.03127e-06	6.56013e-05	0.88	0.61	0.84	1.31	1.2	0.67	0.93	0.45	0.94	0.74	1.11	0.55	0.49	0.42	1.24	1.02	0.41	0.32	0	0	0.07	0.13	0	0	0.2	0.13	0.81	1.19	0.93	0.91	0.17	0.87	0.62	0.2	0.46	0.2	0.13	0	0.16	0	N/A
Mul0133010.1	M7/blue	94.45	3.96286e-05	0.00027209	2.6	5.49	5.49	10.92	7.88	7.69	4.59	2.22	4.23	3.36	4.41	5.23	3.51	2.8	5.32	3.85	3.43	3.71	0.68	1.5	0.89	0.46	2.31	0.4	1.02	1.73	4.64	2.61	3.44	3.97	5.02	3.31	3.97	4.89	3.56	1.68	2.43	3.75	1.78	1.71	N/A
Mul0051060.1	M7/blue	94.3727	7.29327e-05	0.000448945	7.76	10.72	11.1	12.99	16.5	8.07	15.97	30.93	22.65	9.51	26.19	16.65	15.41	18.71	12.55	17.56	34.34	11.67	9.41	8.04	4.3	6.63	3.84	4.83	4.3	10.96	20.34	13.17	24.15	20.06	29.72	13.61	7.36	8.75	5.29	3.27	6.14	6.49	4.14	2.98	Macrophage mannose receptor 1 Short=MMR C-type lectin domain family 13 member D C-type lectin domain family 13 member D-like Human mannose receptor Short=hMR Macrophage mannose receptor 1-like protein 1 Precursor OS=Homo sapiens (Human) Name=MRC1 Synonyms=CLEC13D, CLEC13DL, MRC1L1 PE=1
Mul0116070.1	M7/blue	94.3638	8.85071e-08	1.74914e-06	7.12	18.18	17.37	7.42	10.16	7.45	3.93	14.03	7.12	11.23	11.82	10.02	9.27	5.64	8.86	6.52	8.87	10.91	6.76	9.35	5.2	2.37	0.96	0.97	1.82	3.44	23.45	21.68	22.72	7.1	2.98	5.55	11.91	11.63	4.14	2.92	4.3	0.65	5.2	2.97	Neuroligin-4, X-linked Short=Neuroligin X HNLX Precursor OS=Homo sapiens (Human) Name=NLGN4X Synonyms=KIAA1260, NLGN4 ORFNames=UNQ365/PRO701 PE=1
Mul0134500.1	M7/blue	94.2228	0.000238612	0.00120384	7.03	26.1	15.33	12.96	6.29	6.05	12.22	16.45	18.63	11.76	19.96	15.71	15.52	23.09	11.61	23.25	12.1	11.62	10.58	13.42	1.6	4.47	1.87	1.88	5.08	6.2	13.52	17.15	12.11	14.91	13.24	15.72	10.21	5.3	4.96	2.78	3.94	2.32	2.49	3.81	T-cell acute lymphocytic leukemia protein 1 Short=TAL-1 FrSCL Stem cell protein OS=Takifugu rubripes (Japanese pufferfish) (Fugu rubripes) Synonyms=scl {ECO:0000312|EMBL:CAC39451.1} PE=2
[truncated: 9,146 more rows]
